# Supplementary material for: Macrocycles in Drug Discovery—Learning from the Past for the Future
Source: J Med Chem. 2023 Apr 5;66(8):5377–96. doi: 10.1021/acs.jmedchem.3c00134 (PMC10150360; doi:10.1021/acs.jmedchem.3c00134)
Supplement: Supplementary file 2 — jm3c00134_si_002.csv [file jm3c00134_si_002.csv]

Drug	Neutral SMILES	SMILES at pH 7	Category
Amphotericin B	C[C@H]1O[C@@H](O[C@@H]2CC3O[C@](O)(CC(O)C(O)CCC(O)CC(O)CC(O)CC(=O)O[C@@H](C)[C@H](C)[C@H](O)[C@@H](C)\C=C\C=C\C=C\C=C\C=C\C=C\C=C\2)CC(O)C3C(O)=O)[C@@H](O)[C@@H](N)[C@@H]1O	[H][C@]12C[C@@H](O[C@@H]3O[C@H](C)[C@@H](O)[C@H]([NH3+])[C@@H]3O)C=CC=CC=CC=CC=CC=CC=C[C@H](C)[C@@H](O)[C@@H](C)[C@H](C)OC(=O)C[C@H](O)C[C@H](O)CC[C@@H](O)[C@H](O)C[C@H](O)C[C@](O)(C[C@H](O)[C@H]1C([O-])=O)O2	FDA-approved
Anidulafungin	CCCCCOC1=CC=C(C=C1)C2=CC=C(C=C2)C3=CC=C(C=C3)C(=O)N[C@H]4C[C@@H](O)[C@@H](O)NC(=O)[C@@H]5[C@@H](O)C(C)CN5C(=O)[C@@H](NC(=O)[C@H](NC(=O)[C@@H]6C[C@@H](O)CN6C(=O)[C@@H](NC4=O)[C@@H](C)O)C(O)[C@@H](O)C7=CC=C(O)C=C7)[C@@H](C)O	[H][C@]1(NC(=O)[C@@H](NC(=O)[C@@H]2C[C@@H](O)CN2C(=O)[C@@H](NC(=O)[C@H](C[C@@H](O)[C@@H](O)NC(=O)[C@@H]2[C@@H](O)[C@@H](C)CN2C1=O)NC(=O)C1=CC=C(C=C1)C1=CC=C(C=C1)C1=CC=C(OCCCCC)C=C1)[C@@H](C)O)[C@H](O)[C@@H](O)C1=CC=C(O)C=C1)[C@@H](C)O	FDA-approved
Azithromycin	CC[C@@H]1[C@@]([C@@H]([C@H](N(C[C@@H](C[C@@]([C@@H]([C@H]([C@@H]([C@H](C(=O)O1)C)O[C@H]2C[C@@]([C@H]([C@@H](O2)C)O)(C)OC)C)O[C@H]3[C@@H]([C@H](C[C@H](O3)C)N(C)C)O)(C)O)C)C)C)O)(C)O	CC[C@H]1OC(=O)[C@H](C)[C@@H](O[C@H]2C[C@@](C)(OC)[C@@H](O)[C@H](C)O2)[C@H](C)[C@@H](O[C@@H]2O[C@H](C)C[C@@H]([C@H]2O)[NH+](C)C)[C@](C)(O)C[C@@H](C)C[NH+](C)[C@H](C)[C@@H](O)[C@]1(C)O	FDA-approved
Bacitracin	[H]OC(=O)CC[C@@H](N([H])C(=O)[C@H](CC(C)C)N([H])C(=O)[C@@H]1CSC(=N1)[C@@H](N([H])[H])[C@@H](C)CC)C(=O)N([H])[C@@H]([C@@H](C)CC)C(=O)N([H])[C@H]2CCCCN([H])C(=O)[C@H](CC(=O)N([H])[H])N([H])C(=O)[C@@H](CC(=O)O[H])N([H])C(=O)[C@H](CC3=CN=CN3[H])N([H])C(=O)[C@@H](CC4=CC=CC=C4)N([H])C(=O)[C@]([H])(N([H])C(=O)[C@@H](CCCN([H])[H])N([H])C2=O)[C@@H](C)CC	CC[C@H](C)[C@H]([NH3+])C1=N[C@@H](CS1)C(=O)N[C@@H](CC(C)C)C(=O)N[C@H](CCC([O-])=O)C(=O)N[C@@H]([C@@H](C)CC)C(=O)N[C@H]1CCCCNC(=O)[C@H](CC(N)=O)NC(=O)[C@@H](CC([O-])=O)NC(=O)[C@H](CC2=CNC=N2)NC(=O)[C@@H](CC2=CC=CC=C2)NC(=O)[C@@H](NC(=O)[C@@H](CCC[NH3+])NC1=O)[C@@H](C)CC	FDA-approved
Bremelanotide	CCCC[C@H](N)C(=O)N[C@H]1CC(=O)NCCCC[C@H](NC(=O)[C@H](CC2=CNC3=CC=CC=C23)NC(=O)[C@H](CCCN=C(N)N)NC(=O)[C@@H](CC2=CC=CC=C2)NC(=O)[C@H](CC2=CN=CN2)NC1=O)C(O)=O	CCCC[C@H](NC(C)=O)C(=O)N[C@H]1CC(=O)NCCCC[C@H](NC(=O)[C@H](CC2=CNC3=CC=CC=C23)NC(=O)[C@H](CCCNC(N)=[NH2+])NC(=O)[C@@H](CC2=CC=CC=C2)NC(=O)[C@H](CC2=CN=CN2)NC1=O)C([O-])=O	FDA-approved
Capreomycin	C[C@H]1C(=O)N[C@H](C(=O)N/C(=C/NC(=O)N)/C(=O)N[C@H](C(=O)NC[C@@H](C(=O)N1)N)[C@H]2CCNC(=N2)N)CNC(=O)C[C@H](CCCN)N	C[C@@H]1NC(=O)[C@@H]([NH3+])CNC(=O)[C@@H](NC(=O)\C(NC(=O)[C@H](CNC(=O)C[C@@H]([NH3+])CCC[NH3+])NC1=O)=C/NC(N)=O)[C@H]1CCNC(N)=[NH+]1	FDA-approved
Caspofungin	CCC(C)CC(C)CCCCCCCCC(=O)N[C@H]1C[C@@H](O)[C@H](NCCN)NC(=O)C2[C@@H](O)CCN2C(=O)C(NC(=O)C(NC(=O)C3C[C@@H](O)CN3C(=O)C(NC1=O)[C@@H](C)O)[C@H](O)[C@@H](O)C4=CC=C(O)C=C4)[C@H](O)CCN	[H][C@@]12C[C@@H](O)CN1C(=O)[C@@H](NC(=O)[C@]([H])(C[C@@H](O)[C@@H](NCC[NH3+])NC(=O)[C@@H]1[C@@H](O)CCN1C(=O)[C@@H](NC(=O)[C@@H](NC2=O)[C@H](O)[C@@H](O)C1=CC=C(O)C=C1)[C@H](O)CC[NH3+])NC(=O)CCCCCCCC[C@@H](C)C[C@@H](C)CC)[C@@H](C)O	FDA-approved
Clarithromycin	CC[C@H]1OC(=O)[C@H](C)[C@@H](OC2CC(C)(OC)C(O)C(C)O2)[C@H](C)[C@@H](OC3OC(C)CC(C3O)N(C)C)[C@@](C)(C[C@@H](C)C(=O)[C@H](C)[C@@H](O)[C@]1(C)O)OC	[H][C@@]1(C[C@@](C)(OC)[C@@H](O)[C@H](C)O1)O[C@H]1[C@H](C)[C@@H](O[C@]2([H])O[C@H](C)C[C@@H]([C@H]2O)[NH+](C)C)[C@@](C)(C[C@@H](C)C(=O)[C@H](C)[C@@H](O)[C@](C)(O)[C@@H](CC)OC(=O)[C@@H]1C)OC	FDA-approved
Colistimethate	CCC(C)CCCCC(=O)NC(CCNCS([O-])(=O)=O)C(=O)NC(C(C)O)C(=O)NC(CCNCS([O-])(=O)=O)C(=O)NC1CCNC(=O)C(NC(=O)C(CCNCS([O-])(=O)=O)NC(=O)C(CCNCS([O-])(=O)=O)NC(=O)C(CC(C)C)NC(=O)C(CC(C)C)NC(=O)C(CCNCS([O-])(=O)=O)NC1=O)C(C)O	CCC(C)CCCCC(=O)NC(CCNCS([O-])(=O)=O)C(=O)NC(C(C)O)C(=O)NC(CC[NH2+]CS([O-])(=O)=O)C(=O)NC1CCNC(=O)C(NC(=O)C(CC[NH2+]CS([O-])(=O)=O)NC(=O)C(CCNCS([O-])(=O)=O)NC(=O)C(CC(C)C)NC(=O)C(CC(C)C)NC(=O)C(CC[NH2+]CS([O-])(=O)=O)NC1=O)C(C)O	FDA-approved
Cyclosporine	CCC1NC(=O)C(C(O)C(C)C\C=C\C)N(C)C(=O)C(C(C)C)N(C)C(=O)C(CC(C)C)N(C)C(=O)C(CC(C)C)N(C)C(=O)C(C)NC(=O)C(C)NC(=O)C(CC(C)C)N(C)C(=O)C(NC(=O)C(CC(C)C)N(C)C(=O)CN(C)C1=O)C(C)C	CC[C@@H]1NC(=O)[C@H]([C@H](O)[C@H](C)C\C=C\C)N(C)C(=O)[C@H](C(C)C)N(C)C(=O)[C@H](CC(C)C)N(C)C(=O)[C@H](CC(C)C)N(C)C(=O)[C@@H](C)NC(=O)[C@H](C)NC(=O)[C@H](CC(C)C)N(C)C(=O)[C@@H](NC(=O)[C@H](CC(C)C)N(C)C(=O)CN(C)C1=O)C(C)C	FDA-approved
Dactinomycin	CC(C)C1NC(=O)C(NC(=O)C2=C3N=C4C(OC3=C(C)C=C2)=C(C)C(=O)C(N)=C4C(=O)NC5C(C)OC(=O)C(C(C)C)N(C)C(=O)CN(C)C(=O)C6CCCN6C(=O)C(NC5=O)C(C)C)C(C)OC(=O)C(C(C)C)N(C)C(=O)CN(C)C(=O)C7CCCN7C1=O	[H][C@@]12CCCN1C(=O)[C@H](NC(=O)[C@@H](NC(=O)C1=C3N=C4C(OC3=C(C)C=C1)=C(C)C(=O)C(N)=C4C(=O)N[C@H]1[C@@H](C)OC(=O)[C@H](C(C)C)N(C)C(=O)CN(C)C(=O)[C@]3([H])CCCN3C(=O)[C@H](NC1=O)C(C)C)[C@@H](C)OC(=O)[C@H](C(C)C)N(C)C(=O)CN(C)C2=O)C(C)C	FDA-approved
Dalbavancin�	CC(C)CCCCCCCCC(=O)NC1C(C(C(OC1OC2=C3C=C4C=C2OC5=C(C=C(C=C5)C(C6C(=O)NC(C7=C(C(=CC(=C7)O)OC8C(C(C(C(O8)CO)O)O)O)C9=C(C=CC(=C9)C(C(=O)N6)NC(=O)C4NC(=O)C1C2=C(C(=CC(=C2)OC2=C(C=CC(=C2)C(C(=O)NC(CC2=CC=C(O3)C=C2)C(=O)N1)NC)O)O)Cl)O)C(=O)NCCCN(C)C)O)Cl)C(=O)O)O)O	C[NH2+][C@@H]1C2=CC(OC3=CC([C@@H]4NC(=O)[C@@H](CC5=CC=C(OC6=C(O[C@@H]7O[C@@H]([C@@H](O)[C@H](O)[C@H]7NC(=O)CCCCCCCCC(C)C)C([O-])=O)C7=CC(=C6)[C@@H](NC4=O)C(=O)N[C@@H]4C6=CC(=C(O)C=C6)C6=C(C=C(O)C=C6O[C@H]6O[C@H](CO)[C@@H](O)[C@H](O)[C@@H]6O)[C@H](NC(=O)[C@@H](NC4=O)[C@H](O)C4=CC(Cl)=C(O7)C=C4)C(=O)NCCC[NH+](C)C)C=C5)NC1=O)=C(Cl)C([O-])=C3)=C(O)C=C2	FDA-approved
Dalfopristin	[H][C@@]1(C)\C=C\C(=O)NC\C=C\C(C)=C\[C@@H](O)CC(=O)CC2=NC(=CO2)C(=O)N3C[C@@]([H])(C(=O)O[C@]1([H])C(C)C)[C@]([H])(C3)S(=O)(=O)CCN(CC)CC	CC[NH+](CC)CCS(=O)(=O)[C@@H]1CCN2[C@H]1C(=O)O[C@H](C(C)C)[C@H](C)\C=C\C(=O)NC\C=C\C(\C)=C\[C@@H](O)CC(=O)CC1=NC(=CO1)C2=O	FDA-approved
Daptomycin	CCCCCCCCCC(=O)NC(CC1=CNC2=C1C=CC=C2)C(=O)NC(CC(N)=O)C(=O)NC(CC(O)=O)C(=O)NC3C(C)OC(=O)C(CC(=O)C4=C(N)C=CC=C4)NC(=O)C(NC(=O)C(CO)NC(=O)CNC(=O)C(CC(O)=O)NC(=O)C(C)NC(=O)C(CC(O)=O)NC(=O)C(CCCN)NC(=O)CNC3=O)C(C)CC(O)=O	CCCCCCCCCC(=O)N[C@@H](CC1=CNC2=CC=CC=C12)C(=O)N[C@H](CC(N)=O)C(=O)N[C@@H](CC([O-])=O)C(=O)N[C@H]1[C@@H](C)OC(=O)[C@H](CC(=O)C2=CC=CC=C2N)NC(=O)[C@@H](NC(=O)[C@@H](CO)NC(=O)CNC(=O)[C@H](CC([O-])=O)NC(=O)[C@@H](C)NC(=O)[C@H](CC([O-])=O)NC(=O)[C@H](CCC[NH3+])NC(=O)CNC1=O)[C@H](C)CC([O-])=O	FDA-approved
Desmopressin	NC(=N)NCCC[C@H](NC(=O)[C@H]1CCCN1C(=O)[C@@H]2CSSCCC(=O)N[C@H](CC3=CC=C(O)C=C3)C(=O)N[C@@H](CC4=CC=CC=C4)C(=O)N[C@H](CCC(N)=O)C(=O)N[C@@H](CC(N)=O)C(=O)N2)C(=O)NCC(N)=O	NC(=O)CC[C@@H]1NC(=O)[C@H](CC2=CC=CC=C2)NC(=O)[C@H](CC2=CC=C(O)C=C2)NC(=O)CCSSC[C@H](NC(=O)[C@H](CC(N)=O)NC1=O)C(=O)N1CCC[C@H]1C(=O)N[C@H](CCCNC(N)=[NH2+])C(=O)NCC(N)=O	FDA-approved
Dirithromycin	CC[C@H]1OC(=O)[C@H](C)[C@@H](O[C@H]2C[C@@](C)(OC)[C@@H](O)[C@H](C)O2)[C@H](C)[C@@H](O[C@@H]3O[C@H](C)C[C@@H]([C@H]3O)N(C)C)[C@](C)(O)C[C@@H](C)[C@@H]4N[C@@H](COCCOC)O[C@H](C4C)[C@]1(C)O	CC[C@H]1OC(=O)[C@H](C)[C@@H](O[C@H]2C[C@@](C)(OC)[C@@H](O)[C@H](C)O2)[C@H](C)[C@@H](O[C@@H]2O[C@H](C)C[C@@H]([C@H]2O)[NH+](C)C)[C@](C)(O)C[C@@H](C)[C@@H]2[NH2+][C@@H](COCCOC)O[C@H]([C@H]2C)[C@]1(C)O	FDA-approved
Eptifibatide	NC(=N)NCCCCC1NC(=O)CCSSCC(NC(=O)C2CCCN2C(=O)C(CC3=CNC4=CC=CC=C34)NC(=O)C(CC(O)=O)NC(=O)CNC1=O)C(N)=O	NC(N)=[NH+]CCCC[C@@H]1NC(=O)CCSSC[C@H](NC(=O)[C@@H]2CCCN2C(=O)[C@H](CC2=CNC3=CC=CC=C23)NC(=O)[C@H](CC([O-])=O)NC(=O)CNC1=O)C(N)=O	FDA-approved
Eribulin	CO[C@H]1[C@@H](C[C@H](O)CN)O[C@H]2C[C@H]3O[C@H](CC[C@@H]4O[C@@H](CC[C@@]56C[C@@H]7O[C@@H]8[C@@H](O[C@H]9CC[C@H](CC(=O)C[C@H]12)O[C@@H]9[C@@H]8O5)[C@H]7O6)CC4=C)C[C@@H](C)C3=C	[H][C@@]12CC(=C)[C@]([H])(CC[C@@]3([H])C[C@@H](C)C(=C)[C@@]([H])(C[C@]4([H])O[C@H](C[C@H](O)C[NH3+])[C@H](OC)[C@@]4([H])CC(=O)C[C@@]4([H])CC[C@]5([H])O[C@@]6([H])[C@H]7O[C@@]8(C[C@]7([H])O[C@@]6([H])[C@@]([H])(O8)[C@@]5([H])O4)CC1)O3)O2	FDA-approved
Erythromycin	CC[C@@H]1[C@@]([C@@H]([C@H](C(=O)[C@@H](C[C@@]([C@@H]([C@H]([C@@H]([C@H](C(=O)O1)C)O[C@H]2C[C@@]([C@H]([C@@H](O2)C)O)(C)OC)C)O[C@H]3[C@@H]([C@H](C[C@H](O3)C)N(C)C)O)(C)O)C)C)O)(C)O	CC[C@H]1OC(=O)[C@H](C)[C@@H](O[C@H]2C[C@@](C)(OC)[C@@H](O)[C@H](C)O2)[C@H](C)[C@@H](O[C@@H]2O[C@H](C)C[C@@H]([C@H]2O)[NH+](C)C)[C@](C)(O)C[C@@H](C)C(=O)[C@H](C)[C@@H](O)[C@]1(C)O	FDA-approved
Everolimus	[H]OCCOC1CC[C@H](C[C@@H](C)[C@H]2CC(=O)[C@H](C)\C=C(C)\[C@@H](O[H])[C@@H](OC)C(=O)[C@H](C)C[C@H](C)\C=C\C=C\C=C(C)\[C@H](C[C@@H]3CC[C@@H](C)C(O[H])(O3)C(=O)C(=O)N4CCCC[C@H]4C(=O)O2)OC)C[C@H]1OC	[H][C@@]1(C[C@@H](C)[C@]2([H])CC(=O)[C@H](C)\C=C(C)\[C@@H](O)[C@@H](OC)C(=O)[C@H](C)C[C@H](C)\C=C\C=C\C=C(C)\[C@H](C[C@]3([H])CC[C@@H](C)[C@@](O)(O3)C(=O)C(=O)N3CCCC[C@@]3([H])C(=O)O2)OC)CC[C@@H](OCCO)[C@@H](C1)OC	FDA-approved
Fidaxomicin	[H][C@](C)(O)[C@@H]1C\C=C(C)\C=C(C)[C@H](O[C@@H]2OC(C)(C)[C@@H](OC(=O)C(C)C)[C@H](O)[C@@H]2O)[C@@H](CC)\C=C(C)\[C@@H](O)C\C=C\C=C(CO[C@@H]3O[C@H](C)[C@@H](OC(=O)C4=C(CC)C(Cl)=C(O)C(Cl)=C4O)[C@H](O)[C@@H]3OC)\C(=O)O1	[H][C@@]1(O[C@@H]2[C@@H](CC)\C=C(C)\[C@@H](O)C\C=C\C=C(CO[C@@H]3O[C@H](C)[C@@H](OC(=O)C4=C(CC)C(Cl)=C([O-])C(Cl)=C4O)[C@H](O)[C@@H]3OC)\C(=O)O[C@@H](C\C=C(/C)\C=C2/C)[C@@H](C)O)OC(C)(C)[C@@H](OC(=O)C(C)C)[C@H](O)[C@@H]1O	FDA-approved
Glecaprevir	CC1(CC1)S(=O)(=O)NC(=O)C2(CC2C(F)F)NC(=O)C3CC4CN3C(=O)C(NC(=O)OC5CCCC5OCC=CC(C6=NC7=CC=CC=C7N=C6O4)(F)F)C(C)(C)C	[H][C@@]12CN(C(=O)[C@@]([H])(NC(=O)O[C@]3([H])CCC[C@@]3([H])OC\C=C\C(F)(F)C3=NC4=CC=CC=C4N=C3O1)C(C)(C)C)[C@@]([H])(C2)C(=O)N[C@@]1(C[C@H]1C(F)F)C(=O)[N-]S(=O)(=O)C1(C)CC1	FDA-approved
Grazoprevir	CC(C)(C)C1C(=O)N2CC(CC2C(=O)NC3(CC3C=C)C(=O)NS(=O)(=O)C4CC4)OC5=NC6=C(C=CC(=C6)OC)N=C5CCCCCC7CC7OC(=O)N1	COC1=CC2=NC3=C(CCCCC[C@@H]4C[C@H]4OC(=O)N[C@H](C(=O)N4C[C@@H](C[C@H]4C(=O)N[C@@]4(C[C@H]4C=C)C(=O)[N-]S(=O)(=O)C4CC4)O3)C(C)(C)C)N=C2C=C1	FDA-approved
Ivermectin	CC[C@@H](C)[C@H]1O[C@]2(CC[C@@H]1C)C[C@@H]3C[C@@H](C\C=C(C)\C(O[C@H]4C[C@H](OC)C(O[C@H]5C[C@H](OC)[C@@H](O)[C@H](C)O5)[C@H](C)O4)[C@@H](C)\C=C\C=C6/COC7[C@H](O)C(C)=C[C@@H](C(=O)O3)[C@]67O)O2	CC[C@@H](C)[C@H]1O[C@]2(CC[C@@H]1C)C[C@@H]1C[C@@H](C\C=C(C)\C(O[C@H]3C[C@H](OC)C(O[C@H]4C[C@H](OC)[C@@H](O)[C@H](C)O4)[C@H](C)O3)[C@@H](C)\C=C\C=C3/COC4[C@H](O)C(C)=C[C@@H](C(=O)O1)[C@]34O)O2	FDA-approved
Ixabepilone	[H]O[C@H]1CC(=O)N([H])[C@@H](C[C@@H]2O[C@]2(C)CCC[C@H](C)[C@H](O[H])[C@@H](C)C(=O)C1(C)C)\C(C)=C\C3=CSC(C)=N3	[H][C@]12C[C@H](NC(=O)C[C@H](O)C(C)(C)C(=O)[C@H](C)[C@@H](O)[C@@H](C)CCC[C@@]1(C)O2)C(\C)=C\C1=CSC(C)=N1	FDA-approved
Lanreotide	CC(C)[C@H]1NC(=O)[C@H](CCCCN)NC(=O)[C@H](CC2=CNC3=C2C=CC=C3)NC(=O)[C@H](CC4=CC=C(O)C=C4)NC(=O)[C@@H](CSSC[C@@H](NC1=O)C(=O)N[C@@H]([C@@H](C)O)C(N)=O)NC(=O)[C@H](N)CC5=CC6=C(C=CC=C6)C=C5	CC(C)[C@@H]1NC(=O)[C@H](CCCC[NH3+])NC(=O)[C@@H](CC2=CNC3=CC=CC=C23)NC(=O)[C@H](CC2=CC=C(O)C=C2)NC(=O)[C@H](CSSC[C@H](NC1=O)C(=O)N[C@@H]([C@@H](C)O)C(N)=O)NC(=O)[C@H]([NH3+])CC1=CC2=CC=CC=C2C=C1	FDA-approved
Lorlatinib	C[C@H]1OC2=C(N)N=CC(=C2)C2=C(C#N)N(C)N=C2CN(C)C(=O)C2=C1C=C(F)C=C2	C[C@H]1OC2=C(N)N=CC(=C2)C2=C(C#N)N(C)N=C2CN(C)C(=O)C2=C1C=C(F)C=C2	FDA-approved
Micafungin	CCCCCOC1=CC=C(C=C1)C1=CC(=NO1)C1=CC=C(C=C1)C(=O)N[C@H]1C[C@@H](O)[C@@H](O)NC(=O)[C@@H]2[C@@H](O)[C@@H](C)CN2C(=O)[C@@H](NC(=O)[C@@H](NC(=O)[C@@H]2C[C@@H](O)CN2C(=O)[C@@H](NC1=O)[C@@H](C)O)[C@H](O)[C@@H](O)C1=CC(OS(O)(=O)=O)=C(O)C=C1)[C@H](O)CC(N)=O	CCCCCOC1=CC=C(C=C1)C1=CC(=NO1)C1=CC=C(C=C1)C(=O)N[C@H]1C[C@@H](O)[C@@H](O)NC(=O)[C@@H]2[C@@H](O)[C@@H](C)CN2C(=O)[C@@H](NC(=O)[C@@H](NC(=O)[C@@H]2C[C@@H](O)CN2C(=O)[C@@H](NC1=O)[C@@H](C)O)[C@H](O)[C@@H](O)C1=CC(OS([O-])(=O)=O)=C(O)C=C1)[C@H](O)CC(N)=O	FDA-approved
Moxidectin	[H][C@@]12OC\C3=C/C=C/[C@H](C)C\C(C)=C\C[C@]4([H])C[C@@]([H])(C[C@]5(C\C(=N/OC)[C@H](C)[C@H](O5)C(\C)=C\C(C)C)O4)OC(=O)[C@]([H])(C=C(C)[C@H]1O)[C@@]23O	[H][C@@]12OC\C3=C/C=C/[C@H](C)C\C(C)=C\C[C@]4([H])C[C@@]([H])(C[C@]5(C\C(=N/OC)[C@H](C)[C@H](O5)C(\C)=C\C(C)C)O4)OC(=O)[C@]([H])(C=C(C)[C@H]1O)[C@@]23O	FDA-approved
Natamycin	CC1C\C=C\C=C\C=C\C=C\C(CC2OC(O)(CC(O)CC3OC3\C=C\C(=O)O1)CC(O)C2C(O)=O)OC4OC(C)C(O)C(N)C4O	[H][C@@]12C[C@H](O)C[C@]3(O)C[C@H](O)[C@@H](C([O-])=O)[C@]([H])(C[C@@H](O[C@]4([H])O[C@H](C)[C@@H](O)[C@H]([NH3+])[C@@H]4O)\C=C\C=C\C=C\C=C\C[C@@H](C)OC(=O)\C=C\[C@@]1([H])O2)O3	FDA-approved
Nesiritide	CC[C@H](C)[C@H]1NC(=O)[C@H](CCCNC(N)=N)NC(=O)[C@@H](CC(O)=O)NC(=O)[C@H](CCSC)NC(=O)[C@@H](CCCCN)NC(=O)[C@H](CCCNC(N)=N)NC(=O)CNC(=O)[C@H](CC2=CC=CC=C2)NC(=O)[C@H](CSSCCN(C(=O)CNC(=O)[C@@H](CC(C)C)NC(=O)CNC(=O)[C@@H](CO)NC(=O)[C@H](CO)NC(=O)[C@@H](CO)NC(=O)[C@H](CO)NC1=O)C(=O)N[C@@H](CCCCN)C(=O)N[C@@H](C(C)C)C(=O)N[C@@H](CC(C)C)C(=O)N[C@@H](CCCNC(N)=N)C(=O)N[C@@H](CCCNC(N)=N)C(=O)N[C@@H](CC3=CN=CN…	CC[C@H](C)[C@H](NC(=O)[C@H](CO)NC(=O)[C@H](CO)NC(=O)[C@H](CO)NC(=O)[C@H](CO)NC(=O)CNC(=O)[C@H](CC(C)C)NC(=O)CNC(=O)[C@@H]1CSSC[C@H](NC(=O)CNC(=O)[C@H](CO)NC(=O)CNC(=O)[C@H](CCC(N)=O)NC(=O)[C@@H](NC(=O)[C@H](CCSC)NC(=O)[C@H](CCCC[NH3+])NC(=O)[C@@H]2CCCN2C(=O)[C@@H]([NH3+])CO)C(C)C)C(=O)N[C@@H](CC2=CC=CC=C2)C(=O)NCC(=O)N[C@@H](CCCNC(N)=[NH2+])C(=O)N1)C(=O)N[C@@H](CCCNC(N)=[NH2+])C(=O)N[C@@H](CC([O-…	FDA-approved
Nystatin	C[C@@H]1OC(=O)CC(O)CC(O)CC(O)CCC(O)C(O)C[C@]2(O)CC(O)C(C(CC(O[C@H]3O[C@H](C)[C@@H](O)[C@H](N)[C@@H]3C)\C=C\C=C\C=C\C=C\CC\C=C\C=C\[C@H](C)[C@@H](O)[C@H]1C)O2)C(O)=O	[H][C@]12C[C@@H](O[C@@H]3O[C@H](C)[C@@H](O)[C@H]([NH3+])[C@@H]3O)C=CC=CC=CC=CCCC=CC=C[C@H](C)[C@@H](O)[C@@H](C)[C@H](C)OC(=O)C[C@H](O)C[C@H](O)C[C@H](O)CC[C@@H](O)[C@H](O)C[C@](O)(C[C@H](O)[C@H]1C([O-])=O)O2	FDA-approved
Octreotide	[H]OCC(N([H])C(=O)C1CSSCC(N([H])C(=O)C(CC2=CC=CC=C2)N([H])[H])C(=O)N([H])C(CC3=CC=CC=C3)C(=O)N([H])C(CC4=CN([H])C5=CC=CC=C45)C(=O)N([H])C(CCCCN([H])[H])C(=O)N([H])C(C(C)O[H])C(=O)N1[H])C(C)O[H]	[H][C@]1(NC(=O)[C@H](CCCC[NH3+])NC(=O)[C@@H](CC2=CNC3=CC=CC=C23)NC(=O)[C@H](CC2=CC=CC=C2)NC(=O)[C@H](CSSC[C@H](NC1=O)C(=O)N[C@H](CO)[C@@H](C)O)NC(=O)[C@H]([NH3+])CC1=CC=CC=C1)[C@@H](C)O	FDA-approved
Oritavancin	CN[C@H](CC(C)C)C(=O)N[C@@H]1[C@H](O)C2=CC=C(OC3=C(O[C@@H]4O[C@H](CO)[C@@H](O)[C@H](O)[C@H]4O[C@H]4C[C@](C)(NCC5=CC=C(C=C5)C5=CC=C(Cl)C=C5)[C@@H](O)[C@H](C)O4)C4=CC(=C3)[C@@H](NC(=O)[C@H](CC(N)=O)NC1=O)C(=O)N[C@@H]1C3=CC(=C(O)C=C3)C3=C(O)C=C(O)C=C3[C@H](NC(=O)[C@@H](NC1=O)[C@H](O[C@H]1C[C@](C)(N)[C@@H](O)[C@H](C)O1)C1=CC(Cl)=C(O4)C=C1)C(O)=O)C(Cl)=C2	C[NH2+][C@H](CC(C)C)C(=O)N[C@@H]1[C@H](O)C2=CC=C(OC3=C(O[C@@H]4O[C@H](CO)[C@@H](O)[C@H](O)[C@H]4O[C@H]4C[C@](C)([NH2+]CC5=CC=C(C=C5)C5=CC=C(Cl)C=C5)[C@@H](O)[C@H](C)O4)C4=CC(=C3)[C@@H](NC(=O)[C@H](CC(N)=O)NC1=O)C(=O)N[C@@H]1C3=CC(=C(O)C=C3)C3=C(O)C=C(O)C=C3[C@H](NC(=O)[C@@H](NC1=O)[C@H](O[C@H]1C[C@](C)([NH3+])[C@@H](O)[C@H](C)O1)C1=CC(Cl)=C(O4)C=C1)C([O-])=O)C(Cl)=C2	FDA-approved
Oxytocin	CC[C@H](C)[C@@H]1NC(=O)[C@@H](CC2=CC=C(O)C=C2)NC(=O)[C@H](N)CSSC[C@H](NC(=O)[C@H](CC(N)=O)NC(=O)[C@@H](CCC(N)=O)NC1=O)C(=O)N3CCC[C@@H]3C(=O)N[C@@H](CC(C)C)C(=O)NCC(N)=O	CC[C@H](C)[C@@H]1NC(=O)[C@H](CC2=CC=C(O)C=C2)NC(=O)[C@@H]([NH3+])CSSC[C@H](NC(=O)[C@H](CC(N)=O)NC(=O)[C@H](CCC(N)=O)NC1=O)C(=O)N1CCC[C@H]1C(=O)N[C@@H](CC(C)C)C(=O)NCC(N)=O	FDA-approved
Pacritinib	C(CN1CCCC1)OC1=CC=C2NC3=NC=CC(=N3)C3=CC(COC\C=C\COCC1=C2)=CC=C3	C(C[NH+]1CCCC1)OC1=CC=C2NC3=NC=CC(=N3)C3=CC(COC\C=C\COCC1=C2)=CC=C3	FDA-approved
Paritaprevir	CC1=CN=C(C=N1)C(=O)NC2CCCCCC=CC3CC3(NC(=O)C4CC(CN4C2=O)OC5=NC6=CC=CC=C6C7=CC=CC=C75)C(=O)NS(=O)(=O)C8CC8	[H][C@@]12C[C@]1(NC(=O)[C@]1([H])C[C@H](CN1C(=O)[C@H](CCCCC\C=C/2)NC(=O)C1=CN=C(C)C=N1)OC1=NC2=C(C=CC=C2)C2=C1C=CC=C2)C(=O)[N-]S(=O)(=O)C1CC1	FDA-approved
Pasireotide	NCCCC[C@H]1NC(=O)[C@@H](CC2=CNC3=C2C=CC=C3)NC(=O)[C@H](NC(=O)[C@@H]4CC(CN4C(=O)[C@@H](CC5=CC=CC=C5)NC(=O)[C@H](CC6=CC=C(OCC7=CC=CC=C7)C=C6)NC1=O)OC(=O)NCCN)C8=CC=CC=C8	[NH3+]CCCC[C@@H]1NC(=O)[C@@H](CC2=CNC3=CC=CC=C23)NC(=O)[C@@H](NC(=O)[C@@H]2C[C@H](CN2C(=O)[C@H](CC2=CC=CC=C2)NC(=O)[C@H](CC2=CC=C(OCC3=CC=CC=C3)C=C2)NC1=O)OC(=O)NCC[NH3+])C1=CC=CC=C1	FDA-approved
Pimecrolimus	[H]O[C@H]1CC(=O)[C@H](CC)\C=C(C)\C[C@H](C)C[C@H](OC)[C@H]2O[C@](O[H])([C@H](C)C[C@@H]2OC)C(=O)C(=O)N3CCCC[C@H]3C(=O)O[C@@H]([C@@H]1C)\C(C)=C\[C@@H]4CCC(Cl)[C@@H](C4)OC	[H][C@]1(CC[C@H](Cl)[C@@H](C1)OC)\C=C(/C)[C@@]1([H])OC(=O)[C@]2([H])CCCCN2C(=O)C(=O)[C@]2(O)O[C@@]([H])([C@H](C[C@H]2C)OC)[C@H](C[C@@H](C)C\C(C)=C\[C@@H](CC)C(=O)C[C@H](O)[C@H]1C)OC	FDA-approved
Plecanatide	[H][C@@]12CSSC[C@H](NC(=O)CNC(=O)[C@@]([H])(NC(=O)[C@]([H])(CSSC[C@H](NC(=O)[C@H](CCC(O)=O)NC(=O)[C@H](CC(O)=O)NC(=O)[C@@H](N)CC(N)=O)C(=O)N[C@@H](CCC(O)=O)C(=O)N[C@@H](CC(C)C)C(=O)N1)NC(=O)[C@H](C)NC(=O)[C@@H](NC(=O)[C@H](CC(N)=O)NC(=O)[C@@H](NC2=O)C(C)C)C(C)C)[C@@H](C)O)C(=O)N[C@@H](CC(C)C)C(O)=O	[H][C@@]12CSSC[C@H](NC(=O)CNC(=O)[C@@]([H])(NC(=O)[C@]([H])(CSSC[C@H](NC(=O)[C@H](CCC([O-])=O)NC(=O)[C@H](CC([O-])=O)NC(=O)[C@@H]([NH3+])CC(N)=O)C(=O)N[C@@H](CCC([O-])=O)C(=O)N[C@@H](CC(C)C)C(=O)N1)NC(=O)[C@H](C)NC(=O)[C@@H](NC(=O)[C@H](CC(N)=O)NC(=O)[C@@H](NC2=O)C(C)C)C(C)C)[C@@H](C)O)C(=O)N[C@@H](CC(C)C)C([O-])=O	FDA-approved
Plerixafor	C1CNCCNCCCN(CCNC1)CC2=CC=C(CN3CCCNCCNCCCNCC3)C=C2	C(N1CCC[NH2+]CCNCCC[NH2+]CC1)C1=CC=C(CN2CCC[NH2+]CCNCCC[NH2+]CC2)C=C1	FDA-approved
Polymyxin B	[H][C@]1(NC(=O)[C@H](CCN)NC(=O)[C@H](CCN)NC(=O)[C@H](CC(C)C)NC(=O)[C@@H](CC2=CC=CC=C2)NC(=O)[C@@H](CCN)NC(=O)[C@H](CCNC1=O)NC(=O)[C@H](CCN)NC(=O)[C@@H](NC(=O)[C@H](CCN)NC(=O)CCCCC(C)CC)[C@@H](C)O)[C@@H](C)O	[H][C@]1(NC(=O)[C@H](CC[NH3+])NC(=O)[C@H](CC[NH3+])NC(=O)[C@H](CC(C)C)NC(=O)[C@@H](CC2=CC=CC=C2)NC(=O)[C@@H](CC[NH3+])NC(=O)[C@H](CCNC1=O)NC(=O)[C@H](CC[NH3+])NC(=O)[C@@H](NC(=O)[C@H](CC[NH3+])NC(=O)CCCCC(C)CC)[C@@H](C)O)[C@@H](C)O	FDA-approved
Rifabutin	CO[C@H]1\C=C\O[C@@]2(C)OC3=C(C)C(O)=C4C(=O)C(NC(=O)C(C)=C\C=C\[C@H](C)[C@H](O)[C@@H](C)[C@@H](O)[C@@H](C)[C@H](OC(C)=O)[C@@H]1C)=C5NC6(CCN(CC6)CC(C)C)N=C5C4=C3C2=O	CO[C@H]1C=CO[C@@]2(C)OC3=C(C2=O)C2=C(C([O-])=C3C)C(=O)C(NC(=O)\C(C)=C/C=C\[C@H](C)[C@H](O)[C@@H](C)[C@@H](O)[C@@H](C)[C@H](OC(C)=O)[C@@H]1C)=C1NC3(CC[NH+](CC(C)C)CC3)N=C21	FDA-approved
Rifampicin	COC1\C=C\OC2(C)OC3=C(C2=O)C4=C(C(O)=C3C)C(O)=C(NC(=O)C(C)=C\C=C\C(C)C(O)C(C)C(O)C(C)C(OC(C)=O)C1C)C(\C=N\N5CCN(C)CC5)=C4O	CO[C@H]1C=CO[C@@]2(C)OC3=C(C2=O)C2=C(O)C(\C=N\N4CC[NH+](C)CC4)=C(NC(=O)\C(C)=C/C=C\[C@H](C)[C@H](O)[C@@H](C)[C@@H](O)[C@@H](C)[C@H](OC(C)=O)[C@@H]1C)C(O)=C2C([O-])=C3C	FDA-approved
Rifamycin	CO[C@H]1\C=C\O[C@@]2(C)OC3=C(C)C(O)=C4C(O)=C(NC(=O)\C(C)=C/C=C/[C@H](C)[C@H](O)[C@@H](C)[C@@H](O)[C@@H](C)[C@H](OC(C)=O)[C@@H]1C)C=C(O)C4=C3C2=O	CO[C@H]1C=CO[C@@]2(C)OC3=C(C2=O)C2=C(O)C=C(NC(=O)\C(C)=C/C=C\[C@H](C)[C@H](O)[C@@H](C)[C@@H](O)[C@@H](C)[C@H](OC(C)=O)[C@@H]1C)C(O)=C2C(O)=C3C	FDA-approved
Rifapentine	C[C@H]1/C=C/C=C(\C(=O)NC2=C(C(=C3C(=C2O)C(=C(C4=C3C(=O)[C@](O4)(O/C=C/[C@@H]([C@H]([C@H]([C@@H]([C@@H]([C@@H]([C@H]1O)C)O)C)OC(=O)C)C)OC)C)C)O)O)/C=N/N5CCN(CC5)C6CCCC6)/C	CO[C@H]1C=CO[C@@]2(C)OC3=C(C2=O)C2=C(O)C(\C=N\N4CC[NH+](CC4)C4CCCC4)=C(NC(=O)\C(C)=C/C=C\[C@H](C)[C@H](O)[C@@H](C)[C@@H](O)[C@@H](C)[C@H](OC(C)=O)[C@@H]1C)C(O)=C2C([O-])=C3C	FDA-approved
Rifaximin	COC1\C=C\OC2(C)OC3=C(C2=O)C4=C(C(O)=C3C)C(O)=C(NC(=O)C(C)=C\C=C\C(C)C(O)C(C)C(O)C(C)C(OC(C)=O)C1C)C5=C4N=C6C=C(C)C=CN56	CO[C@H]1C=CO[C@@]2(C)OC3=C(C2=O)C2=C(C(O)=C3C)C([O-])=C(NC(=O)\C(C)=C/C=C\[C@H](C)[C@H](O)[C@@H](C)[C@@H](O)[C@@H](C)[C@H](OC(C)=O)[C@@H]1C)C1=C2N=C2C=C(C)C=CN12	FDA-approved
Romidepsin	[H]N1[C@@H]2CSSCC\C=C\[C@H](CC(=O)N[C@H](C(C)C)C1=O)OC(=O)[C@@H](NC(=O)\C(NC2=O)=C\C)C(C)C	C\C=C1/NC(=O)[C@H]2CSSCC\C=C\[C@H](CC(=O)N[C@H](C(C)C)C(=O)N2)OC(=O)[C@@H](NC1=O)C(C)C	FDA-approved
Setmelanotide	[H]N([H])C(=O)[C@@H]1CSSC[C@H](N([H])C(=O)[C@H](CCCN=C(N([H])[H])N([H])[H])N([H])C(C)=O)C(=O)N[C@H](C)C(=O)N[C@@H](CC2=CN=CN2[H])C(=O)N[C@H](CC2=CC=CC=C2)C(=O)N[C@@H](CCCN=C(N)N)C(=O)N[C@@H](CC2=CN([H])C3=CC=CC=C23)C(=O)N1	[H]N([H])C(=O)[C@@H]1CSSC[C@H](N([H])C(=O)[C@H](CCC[NH+]=C(N([H])[H])N([H])[H])N([H])C(C)=O)C(=O)N[C@H](C)C(=O)N[C@@H](CC2=CN=CN2[H])C(=O)N[C@H](CC2=CC=CC=C2)C(=O)N[C@@H](CCC[NH+]=C(N)N)C(=O)N[C@@H](CC2=CN([H])C3=CC=CC=C23)C(=O)N1	FDA-approved
Simeprevir	[H][C@]12C[C@]1(NC(=O)[C@]1([H])C[C@H](C[C@@]1([H])C(=O)N(C)CCCC\C=C/2)OC1=CC(=NC2=C1C=CC(OC)=C2C)C1=NC(=CS1)C(C)C)C(=O)NS(=O)(=O)C1CC1	[H][C@]12C[C@]1(NC(=O)[C@]1([H])C[C@H](C[C@@]1([H])C(=O)N(C)CCCC\C=C/2)OC1=CC(=NC2=C(C)C(OC)=CC=C12)C1=NC(=CS1)C(C)C)C(=O)[N-]S(=O)(=O)C1CC1	FDA-approved
Sirolimus	COC1CC(CCC1O)CC(C)C2CC(=O)C(C)\C=C(C)\C(O)C(OC)C(=O)C(C)CC(C)\C=C\C=C\C=C(C)\C(CC3CCC(C)C(O)(O3)C(=O)C(=O)N4CCCCC4C(=O)O2)OC	[H][C@@]1(C[C@@H](C)[C@]2([H])CC(=O)[C@H](C)\C=C(C)\[C@@H](O)[C@@H](OC)C(=O)[C@H](C)C[C@H](C)\C=C\C=C\C=C(C)\[C@H](C[C@]3([H])CC[C@@H](C)[C@@](O)(O3)C(=O)C(=O)N3CCCC[C@@]3([H])C(=O)O2)OC)CC[C@@H](O)[C@@H](C1)OC	FDA-approved
Tacrolimus	CO[C@@H]1C[C@@H](CC[C@H]1O)\C=C(/C)[C@H]2OC(=O)[C@@H]3CCCCN3C(=O)C(=O)[C@]4(O)O[C@H]([C@H](C[C@@H](C)C\C(C)=C\[C@@H](CC=C)C(=O)C[C@H](O)[C@H]2C)OC)[C@H](C[C@H]4C)OC	CO[C@@H]1C[C@@H](CC[C@H]1O)\C=C(/C)[C@H]1OC(=O)[C@@H]2CCCCN2C(=O)C(=O)[C@]2(O)O[C@@H]([C@H](C[C@H]2C)OC)[C@H](C[C@@H](C)C\C(C)=C\[C@@H](CC=C)C(=O)C[C@H](O)[C@H]1C)OC	FDA-approved
Telavancin	[H][C@@]1(C[C@](C)(NCCNCCCCCCCCCC)[C@H](O)[C@H](C)O1)O[C@@H]2[C@@H](O)[C@H](O)[C@@H](CO)O[C@H]2OC3=C4OC5=CC=C(C=C5Cl)[C@@H](O)[C@@H](NC(=O)[C@@H](CC(C)C)NC)C(=O)N[C@@H](CC(N)=O)C(=O)N[C@@]6([H])C(=O)N[C@H]7C(=O)N[C@@H]([C@H](O)C8=CC(Cl)=C(OC3=CC6=C4)C=C8)C(=O)N[C@H](C(O)=O)C9=CC(O)=C(CNCP(O)(O)=O)C(O)=C9C%10=CC7=CC=C%10O	CCCCCCCCCC[NH2+]CCN[C@@]1(C)C[C@H](O[C@@H]2[C@@H]([O-])[C@H](O)[C@@H](CO)O[C@H]2OC2=C3OC4=CC=C(C=C4Cl)[C@@H](O)[C@@H](NC(=O)[C@@H](CC(C)C)[NH2+]C)C(=O)N[C@@H](CC(N)=O)C(=O)N[C@@H]4C(C=C2OC2=C(Cl)C=C(C=C2)[C@@H](O)[C@@H]2NC(=O)[C@H]([N-]C4=O)C4=CC(=C(O)C=C4)C4=C(O)C(C[NH2+]CP(O)([O-])=O)=C(O)C=C4[C@H](NC2=O)C([O-])=O)=C3)O[C@@H](C)[C@H]1O	FDA-approved
Telithromycin	CC[C@H]1OC(=O)[C@H](C)C(=O)[C@H](C)[C@@H](OC2OC(C)CC(C2O)N(C)C)[C@](C)(C[C@@H](C)C(=O)[C@H](C)[C@H]3N(CCCCN4C=NC(=C4)C5=CC=CN=C5)C(=O)O[C@]13C)OC	[H][C@@]12[C@@H](C)C(=O)[C@H](C)C[C@@](C)(OC)[C@H](O[C@@H]3O[C@H](C)C[C@@H]([C@H]3O)[NH+](C)C)[C@@H](C)C(=O)[C@@H](C)C(=O)O[C@H](CC)[C@@]1(C)OC(=O)N2CCCCN1C=NC(=C1)C1=CC=CN=C1	FDA-approved
Temsirolimus	[H]OCC(C)(CO[H])C(=O)OC1CCC(CC(C)C2CC(=O)C(C)\C=C(C)\C(O[H])C(OC)C(=O)C(C)CC(C)C=C\C=C\C=C(C)\C(CC3CCC(C)C(O[H])(O3)C(=O)C(=O)N4CCCCC4C(=O)O2)OC)CC1OC	[H][C@@]12CC[C@@H](C)[C@@](O)(O1)C(=O)C(=O)N1CCCC[C@H]1C(=O)O[C@@]([H])(CC(=O)[C@H](C)\C=C(C)\[C@@H](O)[C@@H](OC)C(=O)[C@H](C)C[C@H](C)\C=C\C=C\C=C(C)\[C@H](C2)OC)[C@H](C)C[C@@H]1CC[C@@H](OC(=O)C(C)(CO)CO)[C@@H](C1)OC	FDA-approved
Vancomycin	[H][C@@]1(O)[C@H](C)O[C@H](C[C@]1(C)N)O[C@@H]2[C@@H](O)[C@H](O)[C@@H](CO)O[C@H]2OC3=C4OC5=C(Cl)C=C(C=C5)[C@@H](O)[C@]6([H])NC(=O)[C@@]([H])(NC(=O)[C@]7([H])NC(=O)[C@@H](CC(N)=O)NC(=O)[C@H](NC(=O)[C@@H](CC(C)C)NC)[C@H](O)C8=CC(Cl)=C(OC3=CC7=C4)C=C8)C9=CC(=C(O)C=C9)C%10=C(C=C(O)C=C%10O)[C@H](NC6=O)C(O)=O	C[NH2+][C@H](CC(C)C)C(=O)N[C@@H]1[C@H](O)C2=CC=C(OC3=C(O[C@@H]4O[C@H](CO)[C@@H](O)[C@H](O)[C@H]4O[C@H]4C[C@](C)([NH3+])[C@H](O)[C@H](C)O4)C4=CC(=C3)[C@@H](NC(=O)[C@H](CC(N)=O)NC1=O)C(=O)N[C@@H]1C3=CC(=C(O)C=C3)C3=C(O)C=C(O)C=C3[C@H](NC(=O)[C@@H](NC1=O)[C@H](O)C1=CC(Cl)=C(O4)C=C1)C([O-])=O)C(Cl)=C2	FDA-approved
Vasopressin	N[C@H]1CSSC[C@@H](NC(=O)[C@@H](CC(N)=O)NC(=O)[C@H](CCC(N)=O)NC(=O)[C@@H](CC2=CC=CC=C2)NC(=O)[C@H](CC3=CC=C(O)C=C3)NC1=O)C(=O)N4CCC[C@H]4C(=O)N[C@@H](CCCNC(N)=N)C(=O)NCC(N)=O	NC(=O)CC[C@@H]1NC(=O)[C@@H](CC2=CC=CC=C2)NC(=O)[C@H](CC2=CC=C(O)C=C2)NC(=O)[C@@H]([NH3+])CSSC[C@@H](NC(=O)[C@@H](CC(N)=O)NC1=O)C(=O)N1CCC[C@H]1C(=O)N[C@@H](CCCNC(N)=[NH2+])C(=O)NCC(N)=O	FDA-approved
Verteporfin	[H]N1C2=CC3=NC(=CC4=C(C)C(C=C)=C(C=C5N=C(C=C1C(CCC(O)=O)=C2C)C(CCC(=O)OC)=C5C)N4[H])C6=CC=C(C(C(=O)OC)C36C)C(=O)OC	COC(=O)CCC1=C2NC(\C=C3/N=C(/C=C4\N\C(=C/C5=N/C(=C\2)/C(CCC([O-])=O)=C5C)C(C=C)=C4C)C2=CC=C([C@@H](C(=O)OC)[C@@]32C)C(=O)OC)=C1C	FDA-approved
Voclosporin	[H][C@@]1([C@H](O)[C@H](C)C\C=C\C=C)N(C)C(=O)[C@H](C(C)C)N(C)C(=O)[C@H](CC(C)C)N(C)C(=O)[C@H](CC(C)C)N(C)C(=O)[C@@H](C)NC(=O)[C@H](C)NC(=O)[C@H](CC(C)C)N(C)C(=O)[C@@H](NC(=O)[C@H](CC(C)C)N(C)C(=O)CN(C)C(=O)[C@H](CC)NC1=O)C(C)C	[H][C@@]1([C@H](O)[C@H](C)C\C=C\C=C)N(C)C(=O)[C@H](C(C)C)N(C)C(=O)[C@H](CC(C)C)N(C)C(=O)[C@H](CC(C)C)N(C)C(=O)[C@@H](C)NC(=O)[C@H](C)NC(=O)[C@H](CC(C)C)N(C)C(=O)[C@@H](NC(=O)[C@H](CC(C)C)N(C)C(=O)CN(C)C(=O)[C@H](CC)NC1=O)C(C)C	FDA-approved
Vosoritide	CCC(C)C1C(=O)NCC(=O)NC(C(=O)NC(C(=O)NC(C(=O)NCC(=O)NC(C(=O)NCC(=O)NC(CSSCC(C(=O)NC(C(=O)NCC(=O)NC(C(=O)NC(C(=O)NC(C(=O)NC(C(=O)NC(C(=O)N1)CCCNC(=N)N)CC(=O)O)CC(C)C)CCCCN)CC(C)C)CC2=CC=CC=C2)NC(=O)CNC(=O)C(CCCCN)NC(=O)C(CO)NC(=O)C(CC(C)C)NC(=O)CNC(=O)C(CCCCN)NC(=O)C(CCCCN)NC(=O)C(CC(=O)N)NC(=O)C(C)NC(=O)CNC(=O)C(CCCCN)NC(=O)C(CC3=CC=C(C=C3)O)NC(=O)C(CCCCN)NC(=O)C(CCCNC(=N)N)NC(=O)C(C)NC(=O)C(CC(=O…	CC[C@H](C)[C@@H]1NC(=O)[C@H](CCCNC(N)=[NH2+])NC(=O)[C@H](CC([O-])=O)NC(=O)[C@H](CC(C)C)NC(=O)[C@H](CCCC[NH3+])NC(=O)[C@H](CC(C)C)NC(=O)CNC(=O)[C@H](CC2=CC=CC=C2)NC(=O)[C@H](CSSC[C@H](NC(=O)CNC(=O)[C@H](CC(C)C)NC(=O)CNC(=O)[C@H](CO)NC(=O)[C@H](CCSC)NC(=O)[C@H](CO)NC(=O)CNC1=O)C([O-])=O)NC(=O)CNC(=O)[C@H](CCCC[NH3+])NC(=O)[C@H](CO)NC(=O)[C@H](CC(C)C)NC(=O)CNC(=O)[C@H](CCCC[NH3+])NC(=O)[C@H](CCCC[NH…	FDA-approved
Voxilaprevir	CC[C@@H]1[C@@H]2CN([C@@H]1C(=O)N[C@@]1(C[C@H]1C(F)F)C(=O)NS(=O)(=O)C1(C)CC1)C(=O)[C@@H](NC(=O)O[C@@H]1C[C@H]1CCCCC(F)(F)C1=C(O2)N=C2C=C(OC)C=CC2=N1)C(C)(C)C	CC[C@@H]1[C@@H]2CN([C@@H]1C(=O)N[C@@]1(C[C@H]1C(F)F)C(=O)[N-]S(=O)(=O)C1(C)CC1)C(=O)[C@@H](NC(=O)O[C@@H]1C[C@H]1CCCCC(F)(F)C1=NC3=CC=C(OC)C=C3N=C1O2)C(C)(C)C	FDA-approved
Ziconotide	CSCCC1NC(=O)C(CC(C)C)NC(=O)C(CCCNC(N)=N)NC(=O)C(CO)NC(=O)C2CSSCC3NC(=O)C(CO)NC(=O)CNC(=O)C(NC(=O)C(CSSCC(N)C(=O)NC(CCCCN)C(=O)NCC(=O)NC(CCCCN)C(=O)NCC(=O)NC(C)C(=O)NC(CCCCN)C(=O)N2)NC(=O)C(CSSCC(NC(=O)C(CCCCN)NC(=O)CNC(=O)C(CO)NC(=O)C(CCCNC(N)=N)NC3=O)C(N)=O)NC(=O)C(CC(O)=O)NC(=O)C(CC4=CC=C(O)C=C4)NC1=O)C(C)O	[H][C@]12CSSC[C@]3([H])NC(=O)[C@H](CCCC[NH3+])NC(=O)[C@H](C)NC(=O)CNC(=O)[C@H](CCCC[NH3+])NC(=O)CNC(=O)[C@H](CCCC[NH3+])NC(=O)[C@@H]([NH3+])CSSC[C@]([H])(NC(=O)[C@]([H])(CSSC[C@H](NC(=O)[C@H](CCCC[NH3+])NC(=O)CNC(=O)[C@H](CO)NC(=O)[C@H](CCCNC(N)=[NH2+])NC1=O)C(N)=O)NC(=O)[C@H](CC([O-])=O)NC(=O)[C@H](CC1=CC=C(O)C=C1)NC(=O)[C@H](CCSC)NC(=O)[C@H](CC(C)C)NC(=O)[C@H](CCCNC(N)=[NH2+])NC(=O)[C@H](CO)NC3…	FDA-approved
Milvexian	C[C@@H]1CCC[C@H](N2C=NC(=CC2=O)C2=CC(Cl)=CC=C2N2C=C(Cl)N=N2)C2=CC(=CC=N2)C2=C(NC1=O)C=NN2C(F)F	C[C@@H]1CCC[C@H](N2C=NC(=CC2=O)C2=CC(Cl)=CC=C2N2C=C(Cl)N=N2)C2=CC(=CC=N2)C2=C(NC1=O)C=NN2C(F)F	Clinical trials
Tavilermide	NCCCC[C@@H]1NC(=O)[C@H](CCC(O)=O)NC(=O)C2=C(OCC[C@H](NC1=O)C(=O)NCC(O)=O)C=CC(=C2)[N+]([O-])=O	[NH3+]CCCC[C@@H]1NC(=O)[C@H](CCC([O-])=O)NC(=O)C2=C(OCC[C@H](NC1=O)C(=O)NCC([O-])=O)C=CC(=C2)[N+]([O-])=O	Clinical trials
Livoletide	[H][C@@]12CCCN1C(=O)[C@H](CO)NC(=O)[C@H](CCC(N)=O)NC(=O)[C@@H](NC(=O)[C@H](CCCNC(N)=N)NC(=O)[C@H](CCC(N)=O)NC(=O)[C@H](CC1=CN=CN1)NC(=O)[C@H](CCC(O)=O)NC2=O)C(C)C	CC(C)[C@@H]1NC(=O)[C@H](CCCNC(N)=[NH2+])NC(=O)[C@H](CCC(N)=O)NC(=O)[C@H](CC2=CNC=N2)NC(=O)[C@H](CCC([O-])=O)NC(=O)[C@@H]2CCCN2C(=O)[C@H](CO)NC(=O)[C@H](CCC(N)=O)NC1=O	Clinical trials
Ulimorelin	C[C@@H]1CN[C@@H](C2CC2)C(=O)N(C)[C@H](C)C(=O)N[C@H](CC2=CC=C(F)C=C2)C(=O)NCCCC2=CC=CC=C2O1	C[C@@H]1CN[C@@H](C2CC2)C(=O)N(C)[C@H](C)C(=O)N[C@H](CC2=CC=C(F)C=C2)C(=O)NCCCC2=CC=CC=C2O1	Clinical trials
AMY-101	CC[C@H](C)[C@H](NC(=O)[C@H](N)CC1=CC=C(O)C=C1)C(=O)N[C@H]1CSSC[C@H](NC(=O)[C@H](CCCNC(N)=N)NC(=O)[C@H](CC2=CN=CN2)NC(=O)[C@H](C)NC(=O)CN(C)C(=O)[C@H](CC2=CNC3=C2C=CC=C3)NC(=O)[C@H](CC(O)=O)NC(=O)[C@H](CCC(N)=O)NC(=O)[C@H](CC2=CN(C)C3=C2C=CC=C3)NC(=O)[C@@H](NC1=O)C(C)C)C(=O)N(C)[C@@H]([C@@H](C)CC)C(N)=O	CC[C@H](C)[C@H](NC(=O)[C@H]([NH3+])CC1=CC=C(O)C=C1)C(=O)N[C@H]1CSSC[C@H](NC(=O)[C@H](CCCNC(N)=[NH2+])NC(=O)[C@H](CC2=CNC=N2)NC(=O)[C@H](C)NC(=O)CN(C)C(=O)[C@H](CC2=CNC3=CC=CC=C23)NC(=O)[C@H](CC([O-])=O)NC(=O)[C@H](CCC(N)=O)NC(=O)[C@H](CC2=CN(C)C3=CC=CC=C23)NC(=O)[C@@H](NC1=O)C(C)C)C(=O)N(C)[C@@H]([C@@H](C)CC)C(N)=O	Clinical trials
BQ-123	CC(C)C[C@@H]1NC(=O)[C@H](NC(=O)[C@@H]2CCCN2C(=O)[C@@H](CC(O)=O)NC(=O)[C@@H](CC2=CNC3=CC=CC=C23)NC1=O)C(C)C	CC(C)C[C@@H]1NC(=O)[C@H](NC(=O)[C@@H]2CCCN2C(=O)[C@@H](CC([O-])=O)NC(=O)[C@@H](CC2=CNC3=CC=CC=C23)NC1=O)C(C)C	Clinical trials
PL-3994	CCCCCCC(=O)N[C@@H]1CSSC[C@H](NC(=O)[C@H](CO)NC(=O)[C@@H](NC(=O)[C@H](CCCNC(N)=N)NC(=O)[C@H](CC(O)=O)NC(=O)[C@@H](CCCC)NC(=O)[C@H](CCCNC(N)=N)NC(=O)CNC(=O)[C@@H](C)NC(=O)[C@H](CC2=CC=CC=C2)NC(=O)[C@H](CC2=CNC=N2)NC1=O)[C@@H](C)CC)C(=O)N[C@@H](CC1=CC=C(O)C=C1)C(=O)N1C[C@@H](NC(=O)[C@@H]1CCCNC(N)=N)C(N)=O	CCCCCCC(=O)N[C@@H]1CSSC[C@H](NC(=O)[C@H](CO)NC(=O)[C@@H](NC(=O)[C@H](CCCNC(N)=[NH2+])NC(=O)[C@H](CC([O-])=O)NC(=O)[C@@H](CCCC)NC(=O)[C@H](CCCNC(N)=[NH2+])NC(=O)CNC(=O)[C@@H](C)NC(=O)[C@H](CC2=CC=CC=C2)NC(=O)[C@H](CC2=CNC=N2)NC1=O)[C@@H](C)CC)C(=O)N[C@@H](CC1=CC=C(O)C=C1)C(=O)N1C[C@@H](NC(=O)[C@@H]1CCCNC(N)=[NH2+])C(N)=O	Clinical trials
Ruboxistaurin	CN(C)C[C@@H]1CCN2C=C(C3=C2C=CC=C3)C2=C(C(=O)NC2=O)C2=CN(CCO1)C1=C2C=CC=C1	C[NH+](C)C[C@@H]1CCN2C=C(C3=CC=CC=C23)C2=C(C(=O)NC2=O)C2=CN(CCO1)C1=CC=CC=C21	Clinical trials
Solithromycin	[H][C@]12N(CCCCN3C=C(N=N3)C3=CC(N)=CC=C3)C(=O)O[C@]1(C)[C@@]([H])(CC)OC(=O)[C@@](C)(F)C(=O)[C@]([H])(C)[C@@]([H])(O[C@]1([H])O[C@]([H])(C)C[C@]([H])(N(C)C)[C@@]1([H])O)[C@@](C)(C[C@@]([H])(C)C(=O)[C@]2([H])C)OC	CC[C@H]1OC(=O)[C@@](C)(F)C(=O)[C@H](C)[C@@H](O[C@@H]2O[C@H](C)C[C@@H]([C@H]2O)[NH+](C)C)[C@@](C)(C[C@@H](C)C(=O)[C@H](C)[C@H]2N(CCCCN3C=C(N=N3)C3=CC(N)=CC=C3)C(=O)O[C@]12C)OC	Clinical trials
Nafithromycin	[H][C@]12[C@H](\C(N)=N\O[C@@H](C)C3=NN=C(S3)C3=CC=CC=N3)C(=O)O[C@]1(C)[C@@H](CC)OC(=O)[C@H](C)C(=O)[C@H](C)[C@@H](O[C@]1([H])O[C@H](C)C[C@@H]([C@H]1O)N(C)C)[C@@](C)(C[C@@H](C)C(=O)[C@@H]2C)OC	CC[C@H]1OC(=O)[C@H](C)C(=O)[C@H](C)[C@@H](O[C@@H]2O[C@H](C)C[C@@H]([C@H]2O)[NH+](C)C)[C@@](C)(C[C@@H](C)C(=O)[C@H](C)[C@H]2[C@H](\C(N)=N\O[C@@H](C)C3=NN=C(S3)C3=CC=CC=N3)C(=O)O[C@]12C)OC	Clinical trials
Murepavadin	CC[C@H](C)[C@@H]1NC(=O)[C@H](CC2=CNC3=C2C=CC=C3)NC(=O)[C@@H](NC(=O)[C@@H]2CCCN2C(=O)[C@H]2CCCN2C(=O)[C@H](CO)NC(=O)[C@H](C)NC(=O)[C@H](CCN)NC(=O)[C@H](CCN)NC(=O)[C@H](CC2=CNC3=C2C=CC=C3)NC(=O)[C@H](CCN)NC(=O)[C@@H](CCN)NC(=O)[C@H](CCCN)NC(=O)[C@H](CCN)NC1=O)[C@@H](C)O	CC[C@H](C)[C@@H]1NC(=O)[C@H](CC2=CNC3=CC=CC=C23)NC(=O)[C@@H](NC(=O)[C@@H]2CCCN2C(=O)[C@H]2CCCN2C(=O)[C@H](CO)NC(=O)[C@H](C)NC(=O)[C@H](CC[NH3+])NC(=O)[C@H](CC[NH3+])NC(=O)[C@H](CC2=CNC3=CC=CC=C23)NC(=O)[C@H](CC[NH3+])NC(=O)[C@@H](CC[NH3+])NC(=O)[C@H](CCC[NH3+])NC(=O)[C@H](CC[NH3+])NC1=O)[C@@H](C)O	Clinical trials
TNP-2092	CO[C@H]1C=CO[C@@]2(C)OC3=C(C2=O)C2=C(C(O)=C3C)C(O)=C(NC(=O)C(C)=C\C=C/[C@H](C)[C@H](O)[C@@H](C)[C@@H](O)[C@H](C)[C@H](OC(C)=O)[C@H]1C)C(\C=N\N1CCC(CC1)N(C)C1(CC1)[C@@H]1CCN(C1)C1=C(C)C3=C(C=C(C(O)=O)C(=O)N3C=C1F)C1CC1)=C2O	CO[C@H]1C=CO[C@@]2(C)OC3=C(C2=O)C2=C(O)C(\C=N\N4CCC(CC4)[NH+](C)C4(CC4)[C@@H]4CCN(C4)C4=C(C)C5=C(C=C(C([O-])=O)C(=O)N5C=C4F)C4CC4)=C(NC(=O)C(C)=CC=C[C@H](C)[C@H](O)[C@@H](C)[C@@H](O)[C@H](C)[C@H](OC(C)=O)[C@H]1C)C(O)=C2C(O)=C3C	Clinical trials
Rezafungin	[H][C@@]12C[C@@H](O)CN1C(=O)[C@@]([H])(NC(=O)[C@H](C[C@@H](O)[C@H](NC(=O)[C@]1([H])[C@@H](O)[C@@H](C)CN1C(=O)[C@@]([H])(NC(=O)C(NC2=O)[C@H](O)[C@@H](O)C1=CC=C(O)C=C1)[C@@H](C)O)OCC[N+](C)(C)C)NC(=O)C1=CC=C(C=C1)C1=CC=C(C=C1)C1=CC=C(OCCCCC)C=C1)[C@@H](C)O	CCCCCOC1=CC=C(C=C1)C1=CC=C(C=C1)C1=CC=C(C=C1)C(=O)N[C@H]1C[C@@H](O)[C@H](NC(=O)[C@@H]2[C@@H](O)[C@@H](C)CN2C(=O)[C@@H](NC(=O)C(NC(=O)[C@@H]2C[C@@H](O)CN2C(=O)[C@@H](NC1=O)[C@@H](C)O)[C@H](O)[C@@H](O)C1=CC=C(O)C=C1)[C@@H](C)O)OCC[N+](C)(C)C	Clinical trials
Odalasvir	COC(=O)N[C@@H](C(C)C)C(=O)N1[C@@H](C[C@@H]2CCCC[C@H]12)C1=NC2=CC=C(C=C2N1)C1=CC2=CC=C1CCC1=CC=C(CC2)C(=C1)C1=CC=C2N=C(NC2=C1)[C@@H]1C[C@@H]2CCCC[C@@H]2N1C(=O)[C@@H](NC(=O)OC)C(C)C	COC(=O)N[C@@H](C(C)C)C(=O)N1[C@@H](C[C@@H]2CCCC[C@H]12)C1=NC2=CC(=CC=C2N1)C1=CC2=CC=C1CCC1=CC=C(CC2)C(=C1)C1=CC=C2NC(=NC2=C1)[C@@H]1C[C@@H]2CCCC[C@@H]2N1C(=O)[C@@H](NC(=O)OC)C(C)C	Clinical trials
Bryostatin 1	[H][C@]12C[C@H](OC(C)=O)C(C)(C)[C@](O)(C[C@]3([H])C\C(C[C@@]([H])(O3)\C=C\C(C)(C)[C@]3(O)O[C@@]([H])(C\C(=C/C(=O)OC)[C@@H]3OC(=O)\C=C\C=C\CCC)C[C@@]([H])(OC(=O)C[C@H](O)C1)[C@@H](C)O)=C\C(=O)OC)O2	CCC\C=C\C=C\C(=O)O[C@H]1\C(C[C@H]2C[C@@H](OC(=O)C[C@H](O)C[C@@H]3C[C@H](OC(C)=O)C(C)(C)[C@](O)(C[C@@H]4C\C(C[C@@H](O4)\C=C/C(C)(C)[C@]1(O)O2)=C\C(=O)OC)O3)[C@@H](C)O)=C\C(=O)OC	Clinical trials
Zotiraciclib	C1C[C@H]2C(=O)N[C@H](C(=O)N[C@H](C(=O)N[C@H](C(=O)N[C@@H](CSSC[C@@H](C(=O)N[C@H](C(=O)N[C@H](C(=O)N[C@H](C(=O)N[C@H](C(=O)N2C1)CCCCN)CCCCN)CCCNC(=O)N)CC3=CC=C(C=C3)O)NC(=O)[C@H](CC4=CC5=CC=CC=C5C=C4)NC(=O)[C@H](CCCNC(=N)N)NC(=O)[C@H](CCCNC(=N)N)NC(=O)C6=CC=C(C=C6)F)C(=O)N[C@@H](CCCNC(=N)N)C(=O)N)CCCNC(=O)N)CCCNC(=N)N)CC7=CC=C(C=C7)O	C[NH+]1C\C=C\CCOC2=CC(=CC=C2)C2=CC=NC(NC3=CC=CC(C1)=C3)=N2	Clinical trials
Motixafortide	NCCCC[C@@H]1NC(=O)[C@H](CCCNC(N)=O)NC(=O)[C@H](CC2=CC=C(O)C=C2)NC(=O)[C@H](CSSC[C@H](NC(=O)[C@H](CCCNC(N)=O)NC(=O)[C@H](CCCNC(N)=N)NC(=O)[C@H](CC2=CC=C(O)C=C2)NC(=O)[C@@H]2CCCN2C(=O)[C@H](CCCCN)NC1=O)C(=O)N[C@@H](CCCNC(N)=N)C(N)=O)NC(=O)[C@H](CC1=CC=C2C=CC=CC2=C1)NC(=O)[C@H](CCCNC(N)=N)NC(=O)[C@H](CCCNC(N)=N)NC(=O)C1=CC=C(F)C=C1	NC(=[NH2+])NCCC[C@H](NC(=O)[C@@H]1CSSC[C@H](NC(=O)[C@H](CC2=CC3=CC=CC=C3C=C2)NC(=O)[C@H](CCCNC(N)=[NH2+])NC(=O)[C@H](CCCNC(N)=[NH2+])NC(=O)C2=CC=C(F)C=C2)C(=O)N[C@@H](CC2=CC=C(O)C=C2)C(=O)N[C@@H](CCCNC(N)=O)C(=O)N[C@@H](CCCC[NH3+])C(=O)N[C@@H](CCCC[NH3+])C(=O)N2CCC[C@H]2C(=O)N[C@@H](CC2=CC=C(O)C=C2)C(=O)N[C@@H](CCCNC(N)=[NH2+])C(=O)N[C@@H](CCCNC(N)=O)C(=O)N1)C(N)=O	Clinical trials
Plitidepsin	[H][C@@]12CCCN1C(=O)[C@H](CC(C)C)NC(=O)[C@@H](C)C(=O)[C@@H](OC(=O)C[C@H](O)[C@]([H])(NC(=O)[C@@H](NC(=O)[C@@H](CC(C)C)N(C)C(=O)[C@@H]1CCCN1C(=O)C(C)=O)[C@@H](C)OC(=O)[C@H](CC1=CC=C(OC)C=C1)N(C)C2=O)[C@@H](C)CC)C(C)C	CC[C@H](C)[C@H]1NC(=O)[C@@H](NC(=O)[C@@H](CC(C)C)N(C)C(=O)[C@@H]2CCCN2C(=O)C(C)=O)[C@@H](C)OC(=O)[C@H](CC2=CC=C(OC)C=C2)N(C)C(=O)[C@@H]2CCCN2C(=O)[C@H](CC(C)C)NC(=O)[C@@H](C)C(=O)[C@@H](OC(=O)C[C@@H]1O)C(C)C	Clinical trials
OBP-801	CC(C)[C@H]1NC(=O)[C@H]2CSSCC\C=C\[C@H](CC(=O)N[C@H](C)C(=O)N2)OC(=O)C[C@@H]1O	CC(C)[C@H]1NC(=O)[C@H]2CSSCC\C=C/[C@H](CC(=O)N[C@H](C)C(=O)N2)OC(=O)C[C@@H]1O	Clinical trials
AZD-5991	CN1N=C2CSCC3=NN(C)C(CSC4=CC5=C(C=CC=C5)C(OCCCC5=C(N(C)C6=C5C=CC(Cl)=C6C2=C1C)C(O)=O)=C4)=C3	CN1N=C2CSCC3=NN(C)C(CSC4=CC5=CC=CC=C5C(OCCCC5=C(N(C)C6=C(C2=C1C)C(Cl)=CC=C56)C([O-])=O)=C4)=C3	Clinical trials
E-6201	CCNC1=CC2=C(C(O)=C1)C(=O)O[C@@H](C)[C@H](C)\C=C/C(=O)[C@@H](O)[C@@H](O)C\C=C\2	CCNC1=CC2=C(C(O)=C1)C(=O)O[C@@H](C)[C@H](C)\C=C/C(=O)[C@@H](O)[C@@H](O)C\C=C\2	Clinical trials
Talaporfin	CCC1=C(C)\C2=C\C3=C(C=C)C(C)=C(N3)\C=C3/N=C([C@@H](CCC(O)=O)[C@@H]3C)/C(/CC(=O)N[C@@H](CC(O)=O)C(O)=O)=C3\N\C(=C/C1=N2)C(C)=C3C(O)=O	CCC1=C2NC(\C=C3/N\C(=C/C4=N/C(/[C@@H](CCC([O-])=O)[C@@H]4C)=C(CC(=O)N[C@@H](CC([O-])=O)C([O-])=O)\C4=N\C(=C/2)\C(C)=C4C([O-])=O)C(C)=C3C=C)=C1C	Clinical trials
HPPH	CCCCCCOC(C)C1=C2NC(\C=C3/N=C([C@@H](CCC(O)=O)[C@@H]3C)C3=C4N\C(=C/C5=N/C(=C\2)/C(C)=C5CC)C(C)=C4C(=O)C3)=C1C	CCCCCCOC(C)C1=C2NC(\C=C3/N=C([C@@H](CCC([O-])=O)[C@@H]3C)C3=CC(=O)C4=C3NC(\C=C3/N\C(=C/2)C(C)=C3CC)=C4C)=C1C	Clinical trials
Ridaforolimus	CO[C@@H]1C[C@H](C[C@@H](C)[C@@H]2CC(=O)[C@H](C)\C=C(C)\[C@@H](O)[C@@H](OC)C(=O)[C@H](C)C[C@H](C)\C=C\C=C\C=C(C)\[C@H](C[C@@H]3CC[C@@H](C)[C@@](O)(O3)C(=O)C(=O)N3CCCC[C@H]3C(=O)O2)OC)CC[C@H]1OP(C)(C)=O	CO[C@@H]1C[C@H](C[C@@H](C)[C@@H]2CC(=O)[C@H](C)\C=C(C)\[C@@H](O)[C@@H](OC)C(=O)[C@H](C)C[C@H](C)\C=C\C=C\C=C(C)\[C@H](C[C@@H]3CC[C@@H](C)[C@@](O)(O3)C(=O)C(=O)N3CCCC[C@H]3C(=O)O2)OC)CC[C@H]1OP(C)(C)=O	Clinical trials
Satoreotide tetraxetan	[H][C@]1(NC(=O)[C@H](CCCCN)NC(=O)[C@@H](CC2=CC=C(NC(N)=O)C=C2)NC(=O)[C@H](CC2=CC=C(NC(=O)[C@@H]3CC(=O)NC(=O)N3)C=C2)NC(=O)[C@@H](CSSC[C@H](NC1=O)C(=O)N[C@H](CC1=CC=C(O)C=C1)C(N)=O)NC(=O)[C@H](CC1=CC=C(Cl)C=C1)NC(=O)CN1CCN(CC(O)=O)CCN(CC(O)=O)CCN(CC(O)=O)CC1)[C@@H](C)O	C[C@@H](O)[C@@H]1NC(=O)[C@H](CCCC[NH3+])NC(=O)[C@@H](CC2=CC=C(NC(N)=O)C=C2)NC(=O)[C@H](CC2=CC=C(NC(=O)[C@@H]3CC(=O)NC(=O)N3)C=C2)NC(=O)[C@@H](CSSC[C@H](NC1=O)C(=O)N[C@H](CC1=CC=C(O)C=C1)C(N)=O)NC(=O)[C@H](CC1=CC=C(Cl)C=C1)NC(=O)CN1CCN(CC([O-])=O)CCN(CC([O-])=O)CCN(CC([O-])=O)CC1	Clinical trials
H3B-8800	C[C@H](\C=C\C=C(/C)[C@H]1OC(=O)C[C@H](O)CC[C@@](C)(O)[C@@H](OC(=O)N2CCN(C)CC2)\C=C\[C@@H]1C)C1=CC=CC=N1	C[C@H](\C=C\C=C(/C)[C@H]1OC(=O)C[C@H](O)CC[C@@](C)(O)[C@@H](OC(=O)N2CC[NH+](C)CC2)\C=C\[C@@H]1C)C1=CC=CC=N1	Clinical trials
ADU-S100	NC1=NC=NC2=C1N=CN2[C@@H]1O[C@@H]2CO[P@](S)(=O)O[C@@H]3[C@H](O)[C@@H](CO[P@](S)(=O)O[C@H]2[C@H]1O)O[C@H]3N1C=NC2=C1N=CN=C2N	NC1=C2N=CN([C@@H]3O[C@@H]4CO[P@]([S-])(=O)O[C@@H]5[C@H](O)[C@@H](CO[P@]([S-])(=O)O[C@H]4[C@H]3O)O[C@H]5N3C=NC4=C(N)N=CN=C34)C2=NC=N1	Clinical trials
Selitrectinib	C[C@@H]1CCC2=C(C=C(F)C=N2)[C@H]2CCCN2C2=NC3=C(C=NN3C=C2)C(=O)N1	C[C@@H]1CCC2=C(C=C(F)C=N2)[C@H]2CCCN2C2=NC3=C(C=NN3C=C2)C(=O)N1	Clinical trials
Patupilone	[H]\C(=C(\C)[C@]1([H])C[C@]2([H])O[C@]2(C)CCC[C@]([H])(C)[C@]([H])(O)[C@@]([H])(C)C(=O)C(C)(C)[C@@]([H])(O)CC(=O)O1)C1=CSC(C)=N1	C[C@H]1CCC[C@@]2(C)O[C@H]2C[C@H](OC(=O)C[C@H](O)C(C)(C)C(=O)[C@H](C)[C@H]1O)C(\C)=C\C1=CSC(C)=N1	Clinical trials
KOSN-1724	C[C@H]1\C=C/C\C(C)=C/C[C@H](OC(=O)C[C@H](O)C(C)(C)C(=O)[C@H](C)[C@H]1O)C(\C)=C\C1=NOC(C)=C1	C[C@H]1\C=C/C\C(C)=C/C[C@H](OC(=O)C[C@H](O)C(C)(C)C(=O)[C@H](C)[C@H]1O)C(\C)=C\C1=NOC(C)=C1	Clinical trials
Merotocin	CC[C@H](C)[C@@H]1NC(=O)[C@H](CC2=CC=C(O)C=C2)NC(=O)CCCSC[C@H](NC(=O)[C@H](CC(N)=O)NC(=O)[C@H](CCC(N)=O)NC1=O)C(=O)N(CC(=O)N[C@@H](CC(C)C)C(=O)NCC(N)=O)CC1=CC=C(F)C=C1	CC[C@H](C)[C@@H]1NC(=O)[C@H](CC2=CC=C(O)C=C2)NC(=O)CCCSC[C@H](NC(=O)[C@H](CC(N)=O)NC(=O)[C@H](CCC(N)=O)NC1=O)C(=O)N(CC(=O)N[C@@H](CC(C)C)C(=O)NCC(N)=O)CC1=CC=C(F)C=C1	Clinical trials
Selepressin	CC[C@H](C)[C@@H]1NC(=O)[C@H](CC2=CC=CC=C2)NC(=O)[C@@H](N)CSSC[C@H](NC(=O)[C@H](CC(N)=O)NC(=O)[C@H](CCCC(N)=O)NC1=O)C(=O)N1CCC[C@H]1C(=O)N[C@@H](CCCNC(C)C)C(=O)NCC(N)=O	CC[C@H](C)[C@@H]1NC(=O)[C@H](CC2=CC=CC=C2)NC(=O)[C@@H]([NH3+])CSSC[C@H](NC(=O)[C@H](CC(N)=O)NC(=O)[C@H](CCCC(N)=O)NC1=O)C(=O)N1CCC[C@H]1C(=O)N[C@@H](CCC[NH2+]C(C)C)C(=O)NCC(N)=O	Clinical trials
CHEMBL100279		COc1ccc(C=C[C@@H](C)[C@@H]2CC=CC(=O)N[C@H](Cc3ccc(OC)c(Cl)c3)C(=O)NCC(C)(C)C(=O)O[C@@H](CC(C)C)C(=O)O2)cc1	CHEMBL
CHEMBL100361		COc1c(Br)cc2CCC(=O)OCC(O)Cc3ccc(Oc1c2)cc3	CHEMBL
CHEMBL100603		COc1ccc(C[C@H]2NC(=O)C=CC[C@H](OC(=O)[C@H](CC(C)C)OC(=O)C(C)(C)CNC2=O)[C@H](C)C=Cc2ccc(CO)cc2)cc1Cl	CHEMBL
CHEMBL100684		CCC(CC(C)C([O-])=O)C(=O)CCC1=CC(C)CC(C)=CC(C)C(O)C(C)CCC(CCCCC=CC(C)CCC(C)OC(=O)CC(CC([O-])=O)C([O-])=O)OC(=O)CC(CC(=O)OC1)C([O-])=O	CHEMBL
CHEMBL100712		NC(=[NH2+])NCCC[C@H]1NC(=O)[C@H]2CCCN2C(=O)[C@H](Cc2ccccc2)NC(=O)CCCCCCCCCCNC(=O)C1=O	CHEMBL
CHEMBL101049		NC(=[NH2+])NCCC[C@H]1NC(=O)[C@H]2CCCN2C(=O)[C@H](Cc2ccccc2)NC(=O)CCCCCCCNC(=O)C1=O	CHEMBL
CHEMBL101153		CC[C@H]1OC(=O)C[C@@H](O)[C@H](C)[C@@H](O[C@@H]2O[C@H](C)[C@@H](OC(=O)NCCc3ccccc3)[C@@H]([C@H]2O)[NH+](C)C)[C@@H](CC=O)C[C@@H](C)C(=O)C=CC(C)=C[C@@H]1CO[C@@H]1O[C@H](C)[C@@H](O)[C@@H](OC)[C@H]1OC	CHEMBL
CHEMBL101334		COc1ccc(C[C@H]2NC(=O)C=CC[C@H](OC(=O)[C@H](CC(C)C)OC(=O)C(C)(C)CNC2=O)[C@H](C)[C@H]2O[C@@H]2c2ccc(C[NH+]3CCN(CC3)C(=O)OC(C)(C)C)cc2)cc1Cl	CHEMBL
CHEMBL101369		C[C@H]1CCC[C@](C)(Cl)[C@@H](O)C[C@H](OC(=O)C[C@H](O)C(C)(C)C(=O)[C@H](C)[C@H]1O)C(C)=Cc1csc(C)n1	CHEMBL
CHEMBL102236		COc1ccc(C[C@H]2NC(=O)C=CC[C@H](OC(=O)[C@H](CC(C)C)OC(=O)C(C)(C)CNC2=O)[C@H](C)[C@H]2O[C@@H]2c2cccc(C)c2)cc1Cl	CHEMBL
CHEMBL102264		C[C@H]1CCC[C@H](Cl)[C@@H](O)C[C@H](OC(=O)C[C@H](O)C(C)(C)C(=O)[C@H](C)[C@H]1O)C(C)=Cc1csc(C)n1	CHEMBL
CHEMBL102375		C[C@H]1CCC[C@H]2OC(C)(C)O[C@H]2C[C@H](OC(=O)CC(O)C(C)(C)C(=O)[C@H](C)[C@H]1O)C(C)=Cc1csc(C)n1	CHEMBL
CHEMBL102573		COc1ccc(C[C@H]2NC(=O)C=CC[C@H](OC(=O)[C@H](CC(C)C)OC(=O)C(C)(C)CNC2=O)[C@H](C)C=Cc2ccc(C)c(C)c2)cc1Cl	CHEMBL
CHEMBL102676		CO[C@H]1C[C@@H](C[C@@H](C)[C@@H]2CC(=O)[C@H](C)C=C(C)[C@@H](O)[C@@H](OC)C(=O)[C@H](C)C[C@H](C)C=CC=CC=C(C)[C@H](C[C@@H]3CC[C@@H](C)[C@@](O)(O3)C(=O)C(=O)N3CCCCC3(C)C(=O)O2)OC)CC[C@@H]1O	CHEMBL
CHEMBL102700		COc1ccc(C[C@H]2NC(=O)C=CC[C@H](OC(=O)[C@H](CC(C)C)OC(=O)C(C)(C)CNC2=O)[C@H](C)C=Cc2cc(C)ccc2C)cc1Cl	CHEMBL
CHEMBL102716		C[C@H]1CCCCCC[C@H](OC(=O)CC(O)C(C)(C)C(=O)[C@H](C)[C@H]1O)C(C)=Cc1csc(C)n1	CHEMBL
CHEMBL103055		CC[NH+]1CCOCCn2cc(C3=C(C(=O)NC3=O)c3cn(CCOCC1)c1ccccc31)c1ccccc21	CHEMBL
CHEMBL103264		COc1ccc(C[C@H]2NC(=O)C=CC[C@H](OC(=O)[C@H](CC(C)C)OC(=O)C(C)(C)CNC2=O)[C@H](C)C=Cc2ccc(O)cc2)cc1Cl	CHEMBL
CHEMBL103389		COc1ccc(C[C@H]2NC(=O)C=CC[C@H](OC(=O)[C@H](CC(C)C)OC(=O)C(C)(C)CNC2=O)[C@H](C)[C@@H](O)[C@@H](Cl)c2ccc(C)c(C)c2)cc1Cl	CHEMBL
CHEMBL103421		CC[NH+]1CCOCC[NH+](CC)CCn2cc(C3=C(C(=O)NC3=O)c3cn(CCOCC1)c1ccccc31)c1ccccc21	CHEMBL
CHEMBL103488		C[C@H]1CCC[C@@H](O)[C@@H](O)C[C@H](OC(=O)CC(O)C(C)(C)C(=O)[C@H](C)[C@H]1O)C(C)=Cc1csc(C)n1	CHEMBL
CHEMBL103506		CC[NH+]1CCOCCOCCn2cc(C3=C(C(=O)NC3=O)c3cn(CC1)c1ccccc31)c1ccccc21	CHEMBL
CHEMBL103628		CN1CC[NH+](C)CCn2cc(C3=C(C(=O)NC3=O)c3cn(CC[NH+](C)CC1)c1ccccc31)c1ccccc21	CHEMBL
CHEMBL103638		COc1ccc(C[C@H]2NC(=O)C=CC[C@H](OC(=O)[C@H](CC(C)C)OC(=O)C(C)(C)CNC2=O)[C@H](C)C=Cc2cccc(C)c2)cc1Cl	CHEMBL
CHEMBL103665		CC(C)CC(Cc1ccccc1[S-])C(=O)NC1CCCCCCCCCCNC1=O	CHEMBL
CHEMBL103858		C[C@H]1CCC[C@H]2O[C@H](C[C@H]2OC(=O)C[C@H](O)C(C)(C)C(=O)[C@H](C)[C@H]1O)C(C)=Cc1csc(C)n1	CHEMBL
CHEMBL103884		[O-]C(=O)CN1CCN(CC([O-])=O)CCN(CC([O-])=O)CC[NH+](CC([O-])=O)CCN(CC([O-])=O)CC1	CHEMBL
CHEMBL103916		[O-]C1=C(C2CCCCCCCCCCC2)C(=O)C(=O)c2ccccc12	CHEMBL
CHEMBL103988		C[C@H]1CCC[C@H]2O[C@@H](C[C@H]2OCC[C@H](O)C(C)(C)C(=O)[C@H](C)[C@H]1O)C(C)=Cc1csc(C)n1	CHEMBL
CHEMBL104293		CC[NH+](CC)CCOc1ccc2C[C@@H]3N(C)C(=O)[C@H](Cc4cccc(Oc1c2)c4)N(C)C(=O)[C@@H](C)NC(=O)[C@H](Cc1ccc(OC)cc1)N(C)C(=O)[C@H](C)NC(=O)[C@@H](C)NC3=O	CHEMBL
CHEMBL104770		Nc1nc(N)c2c3CCCCCCCCCCc3sc2n1	CHEMBL
CHEMBL104802		CC[C@H]1OC(=O)[C@H](C)[C@@H](OC2CC(C)(OC)C(O)C(C)O2)[C@H](C)[C@@H](OC2OC(C)CC(C2O)[NH+](C)C)[C@](C)(O)C[C@@H](C)[C@H]([NH2+]CCCCCO)[C@H](C)[C@@H](O)[C@]1(C)O	CHEMBL
CHEMBL104878		CCC[NH+]1CO[C@@H]2[C@@H](C)[C@@H]1[C@H](C)C[C@@](C)(O)[C@H](OC1OC(C)CC(C1O)[NH+](C)C)[C@@H](C)[C@H](OC1CC(C)(OC)C(O)C(C)O1)[C@@H](C)C(=O)O[C@H](CC)[C@@]2(C)O	CHEMBL
CHEMBL104879		CC[C@H]1OC(=O)[C@H](C)[C@@H](OC2CC(C)(OC)C(O)C(C)O2)[C@H](C)[C@@H](OC2OC(C)CC(C2O)[NH+](C)C)[C@](C)(O)C[C@@H](C)[C@H]([NH2+]Cc2ccccc2)[C@H](C)[C@@H](O)[C@]1(C)O	CHEMBL
CHEMBL104949		COc1ccc(C[C@H]2NC(=O)C=CC[C@H](OC(=O)[C@H](CC(C)C)OC(=O)C(C)(C)CNC2=O)[C@H](C)[C@@H]2O[C@H]2c2cc(C)ccc2C)cc1Cl	CHEMBL
CHEMBL104952		C[C@H]1CCC[C@](C)(O)[C@@H](O)C[C@H](OC(=O)CC(O)C(C)(C)C(=O)[C@H](C)[C@H]1O)C(C)=Cc1csc(C)n1	CHEMBL
CHEMBL105477		C[NH+]1CCOCC[NH+](C)CCn2cc(C3=C(C(=O)NC3=O)c3cn(CC1)c1ccccc31)c1ccccc21	CHEMBL
CHEMBL105604		CC[C@H]1OC(=O)[C@H](C)[C@@H](OC2CC(C)(OC)C(O)C(C)O2)[C@H](C)[C@@H](OC2OC(C)CC(C2O)[NH+](C)C)[C@](C)(O)C[C@@H](C)[C@H]([NH2+]CCOC)[C@H](C)[C@@H](O)[C@]1(C)O	CHEMBL
CHEMBL105620		C[NH+]1CCOCCOCC[NH+](C)CCn2cc(C3=C(C(=O)NC3=O)c3cn(CC1)c1ccccc31)c1ccccc21	CHEMBL
CHEMBL105773		COC(=O)[C@@H]1Cc2ccc(OC)c(Oc3ccc(CCC(=O)N1)cc3)c2	CHEMBL
CHEMBL105854		CCC(CC)C[NH2+][C@H]1[C@H](C)C[C@@](C)(O)[C@H](OC2OC(C)CC(C2O)[NH+](C)C)[C@@H](C)[C@H](OC2CC(C)(OC)C(O)C(C)O2)[C@@H](C)C(=O)O[C@H](CC)[C@@](C)(O)[C@H](O)[C@H]1C	CHEMBL
CHEMBL105864		COC(=O)[C@@H]1Cc2ccc(OC)c(Oc3ccc(C[C@H](N(C)C(=O)OC(C)(C)C)C(=O)N1)cc3)c2	CHEMBL
CHEMBL105877		CC[C@H]1OC(=O)[C@H](C)[C@@H](OC2CC(C)(OC)C(O)C(C)O2)[C@H](C)[C@@H](OC2OC(C)CC(C2O)[NH+](C)C)[C@](C)(O)C[C@@H](C)[C@@H]([C@H](C)[C@@H](O)[C@]1(C)O)[NH+]1CCCCC1	CHEMBL
CHEMBL106061		C[NH+]1CCOCCn2cc(C3=C(C(=O)NC3=O)c3cn(CCOCC1)c1ccccc31)c1ccccc21	CHEMBL
CHEMBL106096		CC[C@H]1OC(=O)[C@H](C)C(=O)[C@H](C)[C@@H](O[C@@H]2O[C@H](C)C[C@@H]([C@H]2O)[NH+](C)C)[C@@H](C)C[C@@H](C)C(=O)C=C[C@H]1C	CHEMBL
CHEMBL106114		CC[C@H]1OC(=O)[C@H](C)[C@@H](OC2CC(C)(OC)C(O)C(C)O2)[C@H](C)[C@@H](OC2OC(C)CC(C2O)[NH+](C)C)[C@](C)(O)C[C@@H](C)[C@H]([NH2+]CCC2=C(C)CCCC2(C)C)[C@H](C)[C@@H](O)[C@]1(C)O	CHEMBL
CHEMBL106343		COc1ccc2CCNC(=O)CCc3ccc(Oc1c2)cc3	CHEMBL
CHEMBL106384		CN1CCOCCn2cc(C3=C(C(=O)NC3=O)c3cn(CC[NH+](C)CC1)c1ccccc31)c1ccccc21	CHEMBL
CHEMBL106597		CCN(CCOc1ccc2C[C@@H]3N(C)C(=O)[C@H](Cc4cccc(Oc1c2)c4)N(C)C(=O)[C@@H](C)NC(=O)[C@H](Cc1ccc(OC)cc1)N(C)C(=O)[C@H](C)NC(=O)[C@@H](C)NC3=O)c1ccccc1	CHEMBL
CHEMBL106851		COc1ccc(C[C@@H]2N(C)C(=O)[C@H](C)NC(=O)[C@@H](C)NC(=O)[C@@H]3Cc4ccc(OCC[NH+]5CCCCC5)c(Oc5cccc(C[C@H](N(C)C(=O)[C@@H](C)NC2=O)C(=O)N3C)c5)c4)cc1	CHEMBL
CHEMBL107080		CCCCCCCC[NH2+][C@H]1[C@H](C)C[C@@](C)(O)[C@H](OC2OC(C)CC(C2O)[NH+](C)C)[C@@H](C)[C@H](OC2CC(C)(OC)C(O)C(C)O2)[C@@H](C)C(=O)O[C@H](CC)[C@@](C)(O)[C@H](O)[C@H]1C	CHEMBL
CHEMBL107508		COC(=O)[C@H]1NC(=O)[C@H](NC(=O)[C@H](NC(=O)OC(C)(C)C)c2cc(O)c(OC)c(Oc3ccc(cc3Cl)[C@H]1O[Si](C)(C)C(C)(C)C)c2)c1ccc(OC)c(Br)c1	CHEMBL
CHEMBL1075622		C[C@@H](O)[C@@H]1NC(=O)[C@@H]2CCCN2C(=O)CN(CCCCCC=CCN(CC(N)=O)C(=O)[C@H](CCC([O-])=O)NC(=O)[C@@H]2CCCN2C(=O)[C@@H]2CCCN2C(=O)[C@H](C)NC1=O)C(=O)[C@@H]1CCCN1C(=O)CCCCNC(=S)Nc1ccc2C(=O)OC3(c2c1)c1ccc(O)cc1Oc1cc(O)ccc31	CHEMBL
CHEMBL1075635		CCCCCCC=Cc1cc2ccc1Oc1cc3cc(Oc4ccc(cc4C=CCCCCCC)[C@@H](O)[C@@H]4NC(=O)[C@H](NC(=O)[C@@H]3NC(=O)[C@H](CC(N)=O)NC(=O)[C@H](NC(=O)[C@@H](CC(C)C)[NH2+]C)[C@@H]2O)c2ccc(O)c(c2)-c2c(O)cc(O)cc2[C@H](NC4=O)C([O-])=O)c1O[C@@H]1O[C@H](CO)[C@@H](O)[C@H](O)[C@H]1O[C@H]1C[C@](C)([NH3+])[C@H](O)[C@H](C)O1	CHEMBL
CHEMBL1075639		CC[C@H](C)[C@@H]1N2[C@H](O)CC[C@H](NC(=O)[C@H](CCCNC(N)=[NH2+])NC(=O)[C@@H](NC(=O)[C@H](O)CO)[C@@H](C)OC(=O)[C@@H](NC(=O)[C@H](Cc3ccc(OC)c(Cl)c3)N(C)C1=O)C(C)C)C2=O	CHEMBL
CHEMBL1075796		C[C@H]1CCCCCCCN2CCC[N+](C1)=C2	CHEMBL
CHEMBL1075913		C[C@@H](O)[C@@H]1NC(=O)[C@@H]2CCCN2C(=O)[C@H](CCC([O-])=O)NC(=O)CN(CCCCC=CCCCCCCN(CC(N)=O)C(=O)[C@H](CCC([O-])=O)NC(=O)[C@@H]2CCCN2C(=O)[C@@H]2CCCN2C(=O)[C@H](C)NC1=O)C(=O)CCCCNC(=S)Nc1ccc2C(=O)OC3(c2c1)c1ccc(O)cc1Oc1cc(O)ccc31	CHEMBL
CHEMBL1075914		C[C@@H](O)[C@@H]1NC(=O)[C@@H]2CCCN2C(=O)[C@H](CCC([O-])=O)NC(=O)CN(CCCCCC=CCCCCCCN(CC(N)=O)C(=O)[C@H](CCC([O-])=O)NC(=O)[C@@H]2CCCN2C(=O)[C@@H]2CCCN2C(=O)[C@H](C)NC1=O)C(=O)CCCCNC(=S)Nc1ccc2C(=O)OC3(c2c1)c1ccc(O)cc1Oc1cc(O)ccc31	CHEMBL
CHEMBL1075915		C[C@@H](O)[C@@H]1NC(=O)[C@@H]2CCCN2C(=O)[C@H](CCC([O-])=O)NC(=O)CN(CCCCCCC=CCCCCCCN(CC(N)=O)C(=O)[C@H](CCC([O-])=O)NC(=O)[C@@H]2CCCN2C(=O)[C@@H]2CCCN2C(=O)[C@H](C)NC1=O)C(=O)CCCCNC(=S)Nc1ccc2C(=O)OC3(c2c1)c1ccc(O)cc1Oc1cc(O)ccc31	CHEMBL
CHEMBL1075916		C[C@@H](O)[C@@H]1NC(=O)[C@@H]2CCCN2C(=O)[C@H](CCC([O-])=O)NC(=O)CN(CCC=CCCCCCCCCCN(CC(N)=O)C(=O)[C@H](CCC([O-])=O)NC(=O)[C@@H]2CCCN2C(=O)[C@@H]2CCCN2C(=O)[C@H](C)NC1=O)C(=O)CCCCNC(=S)Nc1ccc2C(=O)OC3(c2c1)c1ccc(O)cc1Oc1cc(O)ccc31	CHEMBL
CHEMBL1075917		C[C@@H](O)[C@@H]1NC(=O)[C@@H]2CCCN2C(=O)[C@H](CCC([O-])=O)NC(=O)CN(CCCC=CCCCCCCCCCN(CC(N)=O)C(=O)[C@H](CCC([O-])=O)NC(=O)[C@@H]2CCCN2C(=O)[C@@H]2CCCN2C(=O)[C@H](C)NC1=O)C(=O)CCCCNC(=S)Nc1ccc2C(=O)OC3(c2c1)c1ccc(O)cc1Oc1cc(O)ccc31	CHEMBL
CHEMBL1075918		C[C@@H](O)[C@@H]1NC(=O)[C@@H]2CCCN2C(=O)[C@H](CCC([O-])=O)NC(=O)CN(CCCCC=CCCCCCCCCCN(CC(N)=O)C(=O)[C@H](CCC([O-])=O)NC(=O)[C@@H]2CCCN2C(=O)[C@@H]2CCCN2C(=O)[C@H](C)NC1=O)C(=O)CCCCNC(=S)Nc1ccc2C(=O)OC3(c2c1)c1ccc(O)cc1Oc1cc(O)ccc31	CHEMBL
CHEMBL1075919		C[C@@H](O)[C@@H]1NC(=O)[C@@H]2CCCN2C(=O)[C@H](CCC([O-])=O)NC(=O)CN(CCCCCC=CCCCCCCCCCN(CC(N)=O)C(=O)[C@H](CCC([O-])=O)NC(=O)[C@@H]2CCCN2C(=O)[C@@H]2CCCN2C(=O)[C@H](C)NC1=O)C(=O)CCCCNC(=S)Nc1ccc2C(=O)OC3(c2c1)c1ccc(O)cc1Oc1cc(O)ccc31	CHEMBL
CHEMBL1075920		C[C@@H](O)[C@H]1NC(=O)[C@@H]2CCCN2C(=O)[C@H](CCC([O-])=O)NC(=O)CN(CCCCCCC=CCCCCCCCCCN(CC(N)=O)C(=O)[C@H](CCC([O-])=O)NC(=O)[C@@H]2CCCN2C(=O)[C@@H]2CCCN2C(=O)[C@H](C)NC1=O)C(=O)CCCCNC(=S)Nc1ccc2C(=O)OC3(c2c1)c1ccc(O)cc1Oc1cc(O)ccc31	CHEMBL
CHEMBL1075921		C[C@@H](O)[C@H]1NC(=O)[C@@H]2CCCN2C(=O)CN(CC=CCCCCCCN(CC(N)=O)C(=O)[C@H](CCC([O-])=O)NC(=O)[C@@H]2CCCN2C(=O)[C@@H]2CCCN2C(=O)[C@H](C)NC1=O)C(=O)[C@@H]1CCCN1C(=O)CCCCNC(=S)Nc1ccc2C(=O)OC3(c2c1)c1ccc(O)cc1Oc1cc(O)ccc31	CHEMBL
CHEMBL1075922		C[C@@H](O)[C@@H]1NC(=O)[C@@H]2CCCN2C(=O)CN(CCC=CCCCCCCN(CC(N)=O)C(=O)[C@H](CCC([O-])=O)NC(=O)[C@@H]2CCCN2C(=O)[C@@H]2CCCN2C(=O)[C@H](C)NC1=O)C(=O)[C@@H]1CCCN1C(=O)CCCCNC(=S)Nc1ccc2C(=O)OC3(c2c1)c1ccc(O)cc1Oc1cc(O)ccc31	CHEMBL
CHEMBL1075923		C[C@@H](O)[C@H]1NC(=O)[C@@H]2CCCN2C(=O)CN(CCCCCC=CCCCCCCN(CC(N)=O)C(=O)[C@H](CCC([O-])=O)NC(=O)[C@@H]2CCCN2C(=O)[C@@H]2CCCN2C(=O)[C@H](C)NC1=O)C(=O)[C@@H]1CCCN1C(=O)CCCCNC(=S)Nc1ccc2C(=O)OC3(c2c1)c1ccc(O)cc1Oc1cc(O)ccc31	CHEMBL
CHEMBL1075924		C[C@@H](O)[C@@H]1NC(=O)[C@@H]2CCCN2C(=O)CN(CCCCCCC=CCCCCCCN(CC(N)=O)C(=O)[C@H](CCC([O-])=O)NC(=O)[C@@H]2CCCN2C(=O)[C@@H]2CCCN2C(=O)[C@H](C)NC1=O)C(=O)[C@@H]1CCCN1C(=O)CCCCNC(=S)Nc1ccc2C(=O)OC3(c2c1)c1ccc(O)cc1Oc1cc(O)ccc31	CHEMBL
CHEMBL1075929		C[C@@H](O)[C@@H]1NC(=O)[C@@H]2CCCN2C(=O)[C@H](CCC([O-])=O)NC(=O)CN(CCCC=CCN(CC(N)=O)C(=O)[C@H](CCC([O-])=O)NC(=O)[C@@H]2CCCN2C(=O)[C@@H]2CCCN2C(=O)[C@H](C)NC1=O)C(=O)CCCCNC(=S)Nc1ccc2C(=O)OC3(c2c1)c1ccc(O)cc1Oc1cc(O)ccc31	CHEMBL
CHEMBL1075930		C[C@@H](O)[C@@H]1NC(=O)[C@@H]2CCCN2C(=O)[C@H](CCC([O-])=O)NC(=O)CN(CCC=CCCCCCCN(CC(N)=O)C(=O)[C@H](CCC([O-])=O)NC(=O)[C@@H]2CCCN2C(=O)[C@@H]2CCCN2C(=O)[C@H](C)NC1=O)C(=O)CCCCNC(=S)Nc1ccc2C(=O)OC3(c2c1)c1ccc(O)cc1Oc1cc(O)ccc31	CHEMBL
CHEMBL1075932		C[C@@H](O)[C@@H]1NC(=O)[C@@H]2CCCN2C(=O)CN(CCCC=CCN(CC(N)=O)C(=O)[C@H](CCC([O-])=O)NC(=O)[C@@H]2CCCN2C(=O)[C@@H]2CCCN2C(=O)[C@H](C)NC1=O)C(=O)[C@@H]1CCCN1C(=O)CCCCNC(=S)Nc1ccc2C(=O)OC3(c2c1)c1ccc(O)cc1Oc1cc(O)ccc31	CHEMBL
CHEMBL1075933		C[C@@H](O)[C@@H]1NC(=O)[C@@H]2CCCN2C(=O)CN(CCCC=CCN(CC(=O)N[C@@H](CCC([O-])=O)C(N)=O)C(=O)[C@@H]2CCCN2C(=O)[C@@H]2CCCN2C(=O)[C@H](C)NC1=O)C(=O)[C@@H]1CCCN1C(=O)CCCCNC(=S)Nc1ccc2C(=O)OC3(c2c1)c1ccc(O)cc1Oc1cc(O)ccc31	CHEMBL
CHEMBL1075934		C[C@@H](O)[C@@H]1NC(=O)[C@@H]2CCCN2C(=O)CN(CCC=CCCCCCCN(CC(=O)N[C@@H](CCC([O-])=O)C(N)=O)C(=O)[C@@H]2CCCN2C(=O)[C@@H]2CCCN2C(=O)[C@H](C)NC1=O)C(=O)[C@@H]1CCCN1C(=O)CCCCNC(=S)Nc1ccc2C(=O)OC3(c2c1)c1ccc(O)cc1Oc1cc(O)ccc31	CHEMBL
CHEMBL1075935		C[C@@H](O)[C@@H]1NC(=O)[C@@H]2CCCN2C(=O)[C@H](CCC([O-])=O)NC(=O)CN(CCCC=CCN(CC(=O)N[C@@H](CCC([O-])=O)C(N)=O)C(=O)[C@@H]2CCCN2C(=O)[C@@H]2CCCN2C(=O)[C@H](C)NC1=O)C(=O)CCCCNC(=S)Nc1ccc2C(=O)OC3(c2c1)c1ccc(O)cc1Oc1cc(O)ccc31	CHEMBL
CHEMBL1075936		C[C@@H](O)[C@@H]1NC(=O)[C@@H]2CCCN2C(=O)[C@H](CCC([O-])=O)NC(=O)CN(CCC=CCCCCCCN(CC(=O)N[C@@H](CCC([O-])=O)C(N)=O)C(=O)[C@@H]2CCCN2C(=O)[C@@H]2CCCN2C(=O)[C@H](C)NC1=O)C(=O)CCCCNC(=S)Nc1ccc2C(=O)OC3(c2c1)c1ccc(O)cc1Oc1cc(O)ccc31	CHEMBL
CHEMBL1075937		C[C@@H](O)[C@@H]1NC(=O)[C@@H]2CCCN2C(=O)[C@H](CCC([O-])=O)NC(=O)CN(CCCCCCC=CCCCCCCN(CC(=O)N[C@@H](CCC([O-])=O)C(N)=O)C(=O)[C@@H]2CCCN2C(=O)[C@@H]2CCCN2C(=O)[C@H](C)NC1=O)C(=O)CCCCNC(=S)Nc1ccc2C(=O)OC3(c2c1)c1ccc(O)cc1Oc1cc(O)ccc31	CHEMBL
CHEMBL1075941		C[C@@H](O)[C@@H]1NC(=O)[C@@H]2CCCN2C(=O)CN(CC=CCN(CC(=O)N[C@@H](CCC([O-])=O)C(N)=O)C(=O)[C@@H]2CCCN2C(=O)[C@@H]2CCCN2C(=O)[C@H](C)NC1=O)C(=O)[C@@H]1CCCN1C(=O)CCCCNC(=S)Nc1ccc2C(=O)OC3(c2c1)c1ccc(O)cc1Oc1cc(O)ccc31	CHEMBL
CHEMBL1075942		C[C@@H](O)[C@@H]1NC(=O)[C@@H]2CCCN2C(=O)CN(CCC=CCN(CC(=O)N[C@@H](CCC([O-])=O)C(N)=O)C(=O)[C@@H]2CCCN2C(=O)[C@@H]2CCCN2C(=O)[C@H](C)NC1=O)C(=O)[C@@H]1CCCN1C(=O)CCCCNC(=S)Nc1ccc2C(=O)OC3(c2c1)c1ccc(O)cc1Oc1cc(O)ccc31	CHEMBL
CHEMBL1075943		C[C@@H](O)[C@@H]1NC(=O)[C@@H]2CCCN2C(=O)CN(CCCCC=CCN(CC(=O)N[C@@H](CCC([O-])=O)C(N)=O)C(=O)[C@@H]2CCCN2C(=O)[C@@H]2CCCN2C(=O)[C@H](C)NC1=O)C(=O)[C@@H]1CCCN1C(=O)CCCCNC(=S)Nc1ccc2C(=O)OC3(c2c1)c1ccc(O)cc1Oc1cc(O)ccc31	CHEMBL
CHEMBL1075944		C[C@@H](O)[C@@H]1NC(=O)[C@@H]2CCCN2C(=O)CN(CCCCCC=CCN(CC(=O)N[C@@H](CCC([O-])=O)C(N)=O)C(=O)[C@@H]2CCCN2C(=O)[C@@H]2CCCN2C(=O)[C@H](C)NC1=O)C(=O)[C@@H]1CCCN1C(=O)CCCCNC(=S)Nc1ccc2C(=O)OC3(c2c1)c1ccc(O)cc1Oc1cc(O)ccc31	CHEMBL
CHEMBL1075945		C[C@@H](O)[C@@H]1NC(=O)[C@@H]2CCCN2C(=O)CN(CCCCCCC=CCN(CC(=O)N[C@@H](CCC([O-])=O)C(N)=O)C(=O)[C@@H]2CCCN2C(=O)[C@@H]2CCCN2C(=O)[C@H](C)NC1=O)C(=O)[C@@H]1CCCN1C(=O)CCCCNC(=S)Nc1ccc2C(=O)OC3(c2c1)c1ccc(O)cc1Oc1cc(O)ccc31	CHEMBL
CHEMBL1075946		C[C@@H](O)[C@@H]1NC(=O)[C@@H]2CCCN2C(=O)[C@H](CCC([O-])=O)NC(=O)CN(CCCCCC=CCN(CC(N)=O)C(=O)[C@H](CCC([O-])=O)NC(=O)[C@@H]2CCCN2C(=O)[C@@H]2CCCN2C(=O)[C@H](C)NC1=O)C(=O)CCCCNC(=S)Nc1ccc2C(=O)OC3(c2c1)c1ccc(O)cc1Oc1cc(O)ccc31	CHEMBL
CHEMBL1075947		C[C@@H](O)[C@@H]1NC(=O)[C@@H]2CCCN2C(=O)[C@H](CCC([O-])=O)NC(=O)CN(CCCCCCC=CCN(CC(N)=O)C(=O)[C@H](CCC([O-])=O)NC(=O)[C@@H]2CCCN2C(=O)[C@@H]2CCCN2C(=O)[C@H](C)NC1=O)C(=O)CCCCNC(=S)Nc1ccc2C(=O)OC3(c2c1)c1ccc(O)cc1Oc1cc(O)ccc31	CHEMBL
CHEMBL1075948		C[C@@H](O)[C@@H]1NC(=O)[C@@H]2CCCN2C(=O)[C@H](CCC([O-])=O)NC(=O)CN(CCCCCC=CCN(CC(=O)N[C@@H](CCC([O-])=O)C(N)=O)C(=O)[C@@H]2CCCN2C(=O)[C@@H]2CCCN2C(=O)[C@H](C)NC1=O)C(=O)CCCCNC(=S)Nc1ccc2C(=O)OC3(c2c1)c1ccc(O)cc1Oc1cc(O)ccc31	CHEMBL
CHEMBL1075949		C[C@@H](O)[C@@H]1NC(=O)[C@@H]2CCCN2C(=O)CN(CC=CCN(CC(N)=O)C(=O)[C@H](CCC([O-])=O)NC(=O)[C@@H]2CCCN2C(=O)[C@@H]2CCCN2C(=O)[C@H](C)NC1=O)C(=O)[C@@H]1CCCN1C(=O)CCCCNC(=S)Nc1ccc2C(=O)OC3(c2c1)c1ccc(O)cc1Oc1cc(O)ccc31	CHEMBL
CHEMBL1075950		C[C@@H](O)[C@@H]1NC(=O)[C@@H]2CCCN2C(=O)CN(CCC=CCN(CC(N)=O)C(=O)[C@H](CCC([O-])=O)NC(=O)[C@@H]2CCCN2C(=O)[C@@H]2CCCN2C(=O)[C@H](C)NC1=O)C(=O)[C@@H]1CCCN1C(=O)CCCCNC(=S)Nc1ccc2C(=O)OC3(c2c1)c1ccc(O)cc1Oc1cc(O)ccc31	CHEMBL
CHEMBL1075951		C[C@@H](O)[C@@H]1NC(=O)[C@@H]2CCCN2C(=O)CN(CCCCC=CCN(CC(N)=O)C(=O)[C@H](CCC([O-])=O)NC(=O)[C@@H]2CCCN2C(=O)[C@@H]2CCCN2C(=O)[C@H](C)NC1=O)C(=O)[C@@H]1CCCN1C(=O)CCCCNC(=S)Nc1ccc2C(=O)OC3(c2c1)c1ccc(O)cc1Oc1cc(O)ccc31	CHEMBL
CHEMBL1075952		C[C@@H](O)[C@@H]1NC(=O)[C@@H]2CCCN2C(=O)CN(CCCCCCC=CCN(CC(N)=O)C(=O)[C@H](CCC([O-])=O)NC(=O)[C@@H]2CCCN2C(=O)[C@@H]2CCCN2C(=O)[C@H](C)NC1=O)C(=O)[C@@H]1CCCN1C(=O)CCCCNC(=S)Nc1ccc2C(=O)OC3(c2c1)c1ccc(O)cc1Oc1cc(O)ccc31	CHEMBL
CHEMBL1075953		C[C@@H](O)[C@@H]1NC(=O)[C@@H]2CCCN2C(=O)CN(CCCCCCC=CCCCCCCN(CC(=O)N[C@@H](CCC([O-])=O)C(N)=O)C(=O)[C@@H]2CCCN2C(=O)[C@@H]2CCCN2C(=O)[C@H](C)NC1=O)C(=O)[C@@H]1CCCN1C(=O)CCCCNC(=S)Nc1ccc2C(=O)OC3(c2c1)c1ccc(O)cc1Oc1cc(O)ccc31	CHEMBL
CHEMBL1075954		C[C@@H](O)[C@@H]1NC(=O)[C@@H]2CCCN2C(=O)[C@H](CCC([O-])=O)NC(=O)CN(CC=CCN(CC(N)=O)C(=O)[C@H](CCC([O-])=O)NC(=O)[C@@H]2CCCN2C(=O)[C@@H]2CCCN2C(=O)[C@H](C)NC1=O)C(=O)CCCCNC(=S)Nc1ccc2C(=O)OC3(c2c1)c1ccc(O)cc1Oc1cc(O)ccc31	CHEMBL
CHEMBL1075955		C[C@@H](O)[C@@H]1NC(=O)[C@@H]2CCCN2C(=O)[C@H](CCC([O-])=O)NC(=O)CN(CCC=CCN(CC(N)=O)C(=O)[C@H](CCC([O-])=O)NC(=O)[C@@H]2CCCN2C(=O)[C@@H]2CCCN2C(=O)[C@H](C)NC1=O)C(=O)CCCCNC(=S)Nc1ccc2C(=O)OC3(c2c1)c1ccc(O)cc1Oc1cc(O)ccc31	CHEMBL
CHEMBL1075956		C[C@@H](O)[C@@H]1NC(=O)[C@@H]2CCCN2C(=O)[C@H](CCC([O-])=O)NC(=O)CN(CCCCC=CCN(CC(N)=O)C(=O)[C@H](CCC([O-])=O)NC(=O)[C@@H]2CCCN2C(=O)[C@@H]2CCCN2C(=O)[C@H](C)NC1=O)C(=O)CCCCNC(=S)Nc1ccc2C(=O)OC3(c2c1)c1ccc(O)cc1Oc1cc(O)ccc31	CHEMBL
CHEMBL1075957		C[C@@H](O)[C@@H]1NC(=O)[C@@H]2CCCN2C(=O)[C@H](CCC([O-])=O)NC(=O)CN(CC=CCCCCCCN(CC(N)=O)C(=O)[C@H](CCC([O-])=O)NC(=O)[C@@H]2CCCN2C(=O)[C@@H]2CCCN2C(=O)[C@H](C)NC1=O)C(=O)CCCCNC(=S)Nc1ccc2C(=O)OC3(c2c1)c1ccc(O)cc1Oc1cc(O)ccc31	CHEMBL
CHEMBL1075958		C[C@@H](O)[C@@H]1NC(=O)[C@@H]2CCCN2C(=O)[C@H](CCC([O-])=O)NC(=O)CN(CCCC=CCCCCCCN(CC(N)=O)C(=O)[C@H](CCC([O-])=O)NC(=O)[C@@H]2CCCN2C(=O)[C@@H]2CCCN2C(=O)[C@H](C)NC1=O)C(=O)CCCCNC(=S)Nc1ccc2C(=O)OC3(c2c1)c1ccc(O)cc1Oc1cc(O)ccc31	CHEMBL
CHEMBL1075959		C[C@@H](O)[C@@H]1NC(=O)[C@@H]2CCCN2C(=O)[C@H](CCC([O-])=O)NC(=O)CN(CC=CCCCCCCN(CC(=O)N[C@@H](CCC([O-])=O)C(N)=O)C(=O)[C@@H]2CCCN2C(=O)[C@@H]2CCCN2C(=O)[C@H](C)NC1=O)C(=O)CCCCNC(=S)Nc1ccc2C(=O)OC3(c2c1)c1ccc(O)cc1Oc1cc(O)ccc31	CHEMBL
CHEMBL1075960		C[C@@H](O)[C@@H]1NC(=O)[C@@H]2CCCN2C(=O)[C@H](CCC([O-])=O)NC(=O)CN(CCCC=CCCCCCCN(CC(=O)N[C@@H](CCC([O-])=O)C(N)=O)C(=O)[C@@H]2CCCN2C(=O)[C@@H]2CCCN2C(=O)[C@H](C)NC1=O)C(=O)CCCCNC(=S)Nc1ccc2C(=O)OC3(c2c1)c1ccc(O)cc1Oc1cc(O)ccc31	CHEMBL
CHEMBL1075961		C[C@@H](O)[C@@H]1NC(=O)[C@@H]2CCCN2C(=O)[C@H](CCC([O-])=O)NC(=O)CN(CCCCC=CCCCCCCN(CC(=O)N[C@@H](CCC([O-])=O)C(N)=O)C(=O)[C@@H]2CCCN2C(=O)[C@@H]2CCCN2C(=O)[C@H](C)NC1=O)C(=O)CCCCNC(=S)Nc1ccc2C(=O)OC3(c2c1)c1ccc(O)cc1Oc1cc(O)ccc31	CHEMBL
CHEMBL1075962		C[C@@H](O)[C@@H]1NC(=O)[C@@H]2CCCN2C(=O)[C@H](CCC([O-])=O)NC(=O)CN(CCCCCC=CCCCCCCN(CC(=O)N[C@@H](CCC([O-])=O)C(N)=O)C(=O)[C@@H]2CCCN2C(=O)[C@@H]2CCCN2C(=O)[C@H](C)NC1=O)C(=O)CCCCNC(=S)Nc1ccc2C(=O)OC3(c2c1)c1ccc(O)cc1Oc1cc(O)ccc31	CHEMBL
CHEMBL1075963		C[C@@H](O)[C@@H]1NC(=O)[C@@H]2CCCN2C(=O)CN(CCCC=CCCCCCCN(CC(N)=O)C(=O)[C@H](CCC([O-])=O)NC(=O)[C@@H]2CCCN2C(=O)[C@@H]2CCCN2C(=O)[C@H](C)NC1=O)C(=O)[C@@H]1CCCN1C(=O)CCCCNC(=S)Nc1ccc2C(=O)OC3(c2c1)c1ccc(O)cc1Oc1cc(O)ccc31	CHEMBL
CHEMBL1075964		C[C@@H](O)[C@@H]1NC(=O)[C@@H]2CCCN2C(=O)CN(CCCCC=CCCCCCCN(CC(N)=O)C(=O)[C@H](CCC([O-])=O)NC(=O)[C@@H]2CCCN2C(=O)[C@@H]2CCCN2C(=O)[C@H](C)NC1=O)C(=O)[C@@H]1CCCN1C(=O)CCCCNC(=S)Nc1ccc2C(=O)OC3(c2c1)c1ccc(O)cc1Oc1cc(O)ccc31	CHEMBL
CHEMBL1075965		C[C@@H](O)[C@@H]1NC(=O)[C@@H]2CCCN2C(=O)CN(CC=CCCCCCCN(CC(=O)N[C@@H](CCC([O-])=O)C(N)=O)C(=O)[C@@H]2CCCN2C(=O)[C@@H]2CCCN2C(=O)[C@H](C)NC1=O)C(=O)[C@@H]1CCCN1C(=O)CCCCNC(=S)Nc1ccc2C(=O)OC3(c2c1)c1ccc(O)cc1Oc1cc(O)ccc31	CHEMBL
CHEMBL1075966		C[C@@H](O)[C@@H]1NC(=O)[C@@H]2CCCN2C(=O)CN(CCCC=CCCCCCCN(CC(=O)N[C@@H](CCC([O-])=O)C(N)=O)C(=O)[C@@H]2CCCN2C(=O)[C@@H]2CCCN2C(=O)[C@H](C)NC1=O)C(=O)[C@@H]1CCCN1C(=O)CCCCNC(=S)Nc1ccc2C(=O)OC3(c2c1)c1ccc(O)cc1Oc1cc(O)ccc31	CHEMBL
CHEMBL1075967		C[C@@H](O)[C@@H]1NC(=O)[C@@H]2CCCN2C(=O)CN(CCCCC=CCCCCCCN(CC(=O)N[C@@H](CCC([O-])=O)C(N)=O)C(=O)[C@@H]2CCCN2C(=O)[C@@H]2CCCN2C(=O)[C@H](C)NC1=O)C(=O)[C@@H]1CCCN1C(=O)CCCCNC(=S)Nc1ccc2C(=O)OC3(c2c1)c1ccc(O)cc1Oc1cc(O)ccc31	CHEMBL
CHEMBL1075968		C[C@@H](O)[C@@H]1NC(=O)[C@@H]2CCCN2C(=O)CN(CCCCCC=CCCCCCCN(CC(=O)N[C@@H](CCC([O-])=O)C(N)=O)C(=O)[C@@H]2CCCN2C(=O)[C@@H]2CCCN2C(=O)[C@H](C)NC1=O)C(=O)[C@@H]1CCCN1C(=O)CCCCNC(=S)Nc1ccc2C(=O)OC3(c2c1)c1ccc(O)cc1Oc1cc(O)ccc31	CHEMBL
CHEMBL1076336		Clc1ccc(CNC(=O)C[C@H]2CC=CCCCC(=O)OCCNC2=O)cc1	CHEMBL
CHEMBL1076352		Clc1ccc(CNC(=O)C[C@@H]2CC=CCCCC(=O)OCCNC2=O)cc1	CHEMBL
CHEMBL1076367		COc1ccc(C[C@H]2CC(=O)N[C@@H](CCCC[NH3+])C(=O)N[C@@H](CC(C)C)C(=O)N[C@H]3CSSC[C@H](NC(=O)[C@H](CSSC[C@H](NC(=O)[C@@H]4[C@@H](O)CCN4C(=O)[C@H](Cc4cnc[nH]4)NC3=O)C([O-])=O)NC(=O)[C@@H](NC(=O)CNC(=O)[C@@H]3CCC(=O)N3)C(C)C)C(=O)NCC(=O)N2)cc1	CHEMBL
CHEMBL1076379		CC(C)C[C@H]1CC(=O)N[C@H]2CSSC[C@H](NC(=O)[C@H](CSSC[C@H](NC(=O)[C@@H]3[C@@H](O)CCN3C(=O)[C@H](Cc3cnc[nH]3)NC2=O)C([O-])=O)NC(=O)[C@@H](NC(=O)CNC(=O)[C@@H]2CCC(=O)N2)C(C)C)C(=O)NCC(=O)N[C@@H](Cc2ccc(O)cc2)C(=O)N[C@@H](CCCC[NH3+])C(=O)N1	CHEMBL
CHEMBL1076392		CC(C)C[C@@H]1NC(=O)[C@H](CCCC[NH3+])NC(=O)[C@H](Cc2ccc(O)cc2)NC(=O)CNC(=O)C[C@@H]2CSSC[C@H](CC(=O)N[C@@H](Cc3cnc[nH]3)C(=O)N3CC[C@H](O)[C@H]3C(=O)N[C@H](CC([O-])=O)CSSC[C@@H](CC(=O)N2)NC(=O)[C@@H](NC(=O)CNC(=O)[C@@H]2CCC(=O)N2)C(C)C)NC1=O	CHEMBL
CHEMBL1076535		CCC[C@H]1OC(=O)[C@@H](NC(=O)[C@@H](C(C)C)N(C)C(=O)[C@@H]2CCCN2C(=O)[C@H](Cc2ccccc2)OC(=O)[C@H](C)OC(=O)C1(C)C)C(C)C	CHEMBL
CHEMBL1076588		CC(C)C[C@@H]1NC(=O)[C@@H](Cc2ccccc2)NC(=O)[C@H](CCC[NH3+])N(CCNC(=O)[C@@H](NC(=O)[C@H](CC[NH3+])NC(=O)[C@H](CC[NH3+])NC1=O)[C@@H](C)O)C([O-])=O	CHEMBL
CHEMBL1076589		CC(C)C[C@@H]1NC(=O)[C@@H](Cc2ccccc2)NC(=O)[C@H](C[NH3+])N(CCNC(=O)[C@@H](NC(=O)[C@H](C[NH3+])NC(=O)[C@H](CCC[NH3+])NC1=O)[C@@H](C)O)C([O-])=O	CHEMBL
CHEMBL1076590		CC(C)C[C@@H]1NC(=O)[C@@H](Cc2ccccc2)NC(=O)[C@H](C[NH3+])N(CCNC(=O)[C@@H](NC(=O)[C@H](CCC[NH3+])NC(=O)[C@H](C[NH3+])NC1=O)[C@@H](C)O)C([O-])=O	CHEMBL
CHEMBL1076591		CC(C)CCCCCCCC(=O)N[C@H]([C@@H](C)O)C(=O)N[C@@H](C[NH3+])C(=O)NCC(=O)N1CCNC(=O)[C@@H](NC(=O)[C@H](CC[NH3+])NC(=O)[C@H](CC[NH3+])NC(=O)[C@H](CC(C)C)NC(=O)[C@@H](Cc2ccccc2)NC(=O)[C@@H]1CC[NH3+])[C@@H](C)O	CHEMBL
CHEMBL1076593		CCCCCCCC(=O)N[C@@H](CC[NH3+])C(=O)N[C@H]([C@H](C)O)C(=O)N[C@@H](CC[NH3+])C(=O)N[C@H]1CCNC(=O)[C@@H](NC(=O)[C@H](CC[NH3+])NC(=O)[C@H](CC[NH3+])NC(=O)[C@H](CC(C)C)NC(=O)[C@@H](Cc2ccccc2)NC(=O)[C@H](C[NH3+])C1=O)[C@H](C)O	CHEMBL
CHEMBL1076596		CC(C)C[C@@H]1NC(=O)[C@@H](Cc2ccccc2)NC(=O)[C@H](CC[NH3+])N(CCNC(=O)[C@@H](NC(=O)[C@H](CC[NH3+])NC(=O)[C@H](CC[NH3+])NC1=O)[C@@H](C)O)C([O-])=O	CHEMBL
CHEMBL1076597		CC(C)C[C@@H]1NC(=O)[C@@H](Cc2ccccc2)NC(=O)[C@H](CCC[NH3+])N(CCNC(=O)[C@@H](NC(=O)[C@H](CCC[NH3+])NC(=O)[C@H](CCC[NH3+])NC1=O)[C@@H](C)O)C([O-])=O	CHEMBL
CHEMBL1076598		CC(C)C[C@@H]1NC(=O)[C@@H](Cc2ccccc2)NC(=O)[C@H](C[NH3+])N(CCNC(=O)[C@@H](NC(=O)[C@H](C[NH3+])NC(=O)[C@H](C[NH3+])NC1=O)[C@@H](C)O)C([O-])=O	CHEMBL
CHEMBL1076677		CC[C@@H]1C[C@@H]2C[C@H](O[C@@H]3OC[C@@H](OC)[C@H](OC)[C@H]3OC)C(C)(C)[C@H](CC(=O)O[C@H](CC)C[C@@H]3C[C@H](O[C@@H]4OC[C@@H](OC)[C@H](OC)[C@H]4OC)C(C)(C)[C@H](CC(=O)O1)O3)O2	CHEMBL
CHEMBL1076705		Oc1cc(cc(O)c1O)C(=O)O[C@@H]1O[C@@H]2COC(=O)c3cc(O)c(O)c(O)c3-c3cc(c(O)c(O)c3O)C(=O)O[C@H]2[C@@H]2OC(=O)c3cc(O)c(O)c(O)c3-c3c([O-])c(O)c(O)cc3C(=O)O[C@@H]12	CHEMBL
CHEMBL1076752		C[C@@H]1CC[C@@H]2O[C@@]1(O)C(O)C(=O)O[C@@H](C)CCC=CC=CCC[C@H](O)CC(=O)[C@@H](C)[C@@H]1CC[C@@H](C)[C@@](O)(O1)C(O)C(=O)O[C@@H](C)CCC=CC=CCC[C@H](O)CC(=O)[C@H]2C	CHEMBL
CHEMBL1076753		C[C@@H]1CC[C@H]2CC(=O)C[C@@H](O)CCC=CC=CCC[C@H](C)OC(=O)C(O)[C@]3(O)O[C@@H](CC[C@H]3C)CC(=O)C[C@@H](O)CCC=CC=CCC[C@H](C)OC(=O)C(O)[C@]1(O)O2	CHEMBL
CHEMBL1076767		CC[C@H]1OC(=O)[C@H](C)[C@@H](OCC(=O)NCCc2ccc(O)cc2)[C@H](C)[C@@H](O[C@@H]2O[C@H](C)C[C@@H]([C@H]2O)[NH+](C)C)[C@@](C)(C[C@@H](C)C(=O)[C@H](C)[C@@H](O)[C@]1(C)O)OC	CHEMBL
CHEMBL1076770		CC[C@H]1OC(=O)[C@H](C)[C@@H](OC(=O)NCCc2ccccc2Cl)[C@H](C)[C@@H](O[C@@H]2O[C@H](C)C[C@@H]([C@H]2O)[NH+](C)C)[C@](C)(O)C[C@@H](C)C[NH+](C)[C@H](C)[C@H]2OC(=O)O[C@]12C	CHEMBL
CHEMBL1076771		CC[C@H]1OC(=O)[C@H](C)[C@@H](OC(=O)NCc2ccccc2)[C@H](C)[C@@H](O[C@@H]2O[C@H](C)C[C@@H]([C@H]2O)[NH+](C)C)[C@](C)(O)C[C@@H](C)C[NH+](C)[C@H](C)[C@H]2OC(=O)O[C@]12C	CHEMBL
CHEMBL1076772		CC[C@H]1OC(=O)[C@H](C)[C@@H](OC(=O)NCCc2ccccc2)[C@H](C)[C@@H](O[C@@H]2O[C@H](C)C[C@@H]([C@H]2O)[NH+](C)C)[C@](C)(O)C[C@@H](C)C[NH+](C)[C@H](C)[C@H]2OC(=O)O[C@]12C	CHEMBL
CHEMBL1076773		CCCCNC(=O)O[C@H]1[C@H](C)[C@@H](O[C@@H]2O[C@H](C)C[C@@H]([C@H]2O)[NH+](C)C)[C@](C)(O)C[C@@H](C)C[NH+](C)[C@H](C)[C@H]2OC(=O)O[C@]2(C)[C@@H](CC)OC(=O)[C@@H]1C	CHEMBL
CHEMBL1076774		CCCCCNC(=O)O[C@H]1[C@H](C)[C@@H](O[C@@H]2O[C@H](C)C[C@@H]([C@H]2O)[NH+](C)C)[C@](C)(O)C[C@@H](C)C[NH+](C)[C@H](C)[C@H]2OC(=O)O[C@]2(C)[C@@H](CC)OC(=O)[C@@H]1C	CHEMBL
CHEMBL1076775		CC[C@H]1OC(=O)[C@H](C)[C@@H](O)[C@H](C)[C@@H](O[C@@H]2O[C@H](C)C[C@@H]([C@H]2OC(C)=O)[NH+](C)C)[C@](C)(O)C[C@@H](C)C[NH+](C)[C@H](C)[C@@H](O)[C@]1(C)O	CHEMBL
CHEMBL1076778		CC[C@H]1OC(=O)[C@H](C)[C@@H](OCC(=O)NCc2ccc(OC)cc2)[C@H](C)[C@@H](O[C@@H]2O[C@H](C)C[C@@H]([C@H]2O)[NH+](C)C)[C@](C)(C[C@@H](C)C(=O)[C@H](C)[C@@H](O)[C@]1(C)O)OC	CHEMBL
CHEMBL1076779		CC[C@H]1OC(=O)[C@H](C)[C@@H](OCC(=O)NCc2ccc(F)cc2)[C@H](C)[C@@H](O[C@@H]2O[C@H](C)C[C@@H]([C@H]2O)[NH+](C)C)[C@](C)(C[C@@H](C)C(=O)[C@H](C)[C@@H](O)[C@]1(C)O)OC	CHEMBL
CHEMBL1076780		CC[C@H]1OC(=O)[C@H](C)[C@@H](OCC(=O)NCCc2ccccc2Cl)[C@H](C)[C@@H](O[C@@H]2O[C@H](C)C[C@@H]([C@H]2O)[NH+](C)C)[C@](C)(C[C@@H](C)C(=O)[C@H](C)[C@@H](O)[C@]1(C)O)OC	CHEMBL
CHEMBL1076781		CC[C@H]1OC(=O)[C@H](C)[C@@H](OCC(=O)NCc2ccccc2)[C@H](C)[C@@H](O[C@@H]2O[C@H](C)C[C@@H]([C@H]2O)[NH+](C)C)[C@](C)(C[C@@H](C)C(=O)[C@H](C)[C@@H](O)[C@]1(C)O)OC	CHEMBL
CHEMBL1076782		CC[C@H]1OC(=O)[C@H](C)[C@@H](OCC(=O)NCCc2ccccc2)[C@H](C)[C@@H](O[C@@H]2O[C@H](C)C[C@@H]([C@H]2O)[NH+](C)C)[C@](C)(C[C@@H](C)C(=O)[C@H](C)[C@@H](O)[C@]1(C)O)OC	CHEMBL
CHEMBL1076785		CC[C@H]1OC(=O)[C@H](C)[C@@H](OCC(=O)NCCc2cccc3OCOc23)[C@H](C)[C@@H](O[C@@H]2O[C@H](C)C[C@@H]([C@H]2O)[NH+](C)C)[C@](C)(C[C@@H](C)C(=O)[C@H](C)[C@@H](O)[C@]1(C)O)OC	CHEMBL
CHEMBL1076786		CCCNC(=O)CO[C@H]1[C@H](C)[C@@H](O[C@@H]2O[C@H](C)C[C@@H]([C@H]2O)[NH+](C)C)[C@](C)(C[C@@H](C)C(=O)[C@H](C)[C@@H](O)[C@](C)(O)[C@@H](CC)OC(=O)[C@@H]1C)OC	CHEMBL
CHEMBL1076787		CCC=NC(=O)CO[C@H]1[C@H](C)[C@@H](O[C@@H]2O[C@H](C)C[C@@H]([C@H]2O)[NH+](C)C)[C@](C)(C[C@@H](C)C(=O)[C@H](C)[C@@H](O)[C@](C)(O)[C@@H](CC)OC(=O)[C@@H]1C)OC	CHEMBL
CHEMBL1076788		CCCCNC(=O)CO[C@H]1[C@H](C)[C@@H](O[C@@H]2O[C@H](C)C[C@@H]([C@H]2O)[NH+](C)C)[C@](C)(C[C@@H](C)C(=O)[C@H](C)[C@@H](O)[C@](C)(O)[C@@H](CC)OC(=O)[C@@H]1C)OC	CHEMBL
CHEMBL1076789		CCCCCNC(=O)CO[C@H]1[C@H](C)[C@@H](O[C@@H]2O[C@H](C)C[C@@H]([C@H]2O)[NH+](C)C)[C@](C)(C[C@@H](C)C(=O)[C@H](C)[C@@H](O)[C@](C)(O)[C@@H](CC)OC(=O)[C@@H]1C)OC	CHEMBL
CHEMBL1076790		CC[C@H]1OC(=O)[C@H](C)[C@@H](O)[C@H](C)[C@@H](O[C@@H]2O[C@H](C)C[C@@H]([C@H]2OC(C)=O)[NH+](C)C)[C@](C)(C[C@@H](C)C(=O)[C@H](C)[C@@H](O)[C@]1(C)O)OC	CHEMBL
CHEMBL1076792		CC[C@H]1OC(=O)[C@H](C)[C@@H](OC(=O)NCc2ccc(OC)cc2)[C@H](C)[C@@H](O[C@@H]2O[C@H](C)C[C@@H]([C@H]2O)[NH+](C)C)[C@](C)(O)C[C@@H](C)C[NH+](C)[C@H](C)[C@H]2OC(=O)O[C@]12C	CHEMBL
CHEMBL1076793		CC[C@H]1OC(=O)[C@H](C)[C@@H](OC(=O)NCc2ccc(F)cc2)[C@H](C)[C@@H](O[C@@H]2O[C@H](C)C[C@@H]([C@H]2O)[NH+](C)C)[C@](C)(O)C[C@@H](C)C[NH+](C)[C@H](C)[C@@H]2OC(=O)O[C@]12C	CHEMBL
CHEMBL1076803		CCCCCCCCCC1CCCC(=O)N[C@H]([C@@H](C)O)C(=O)N[C@@H](C)C(=O)N[C@@H](C)C(=O)N[C@@H](CCC(N)=O)C(=O)N[C@@H](Cc2ccc(O)cc2)C(=O)N[C@@H](C(C)C)C(=O)O1	CHEMBL
CHEMBL1076805		CCCCCCCCCC[C@@H](C)[C@@H]1CC(=O)N[C@H]([C@@H](C)O)C(=O)N[C@@H](C)C(=O)N[C@H](C)C(=O)N[C@@H](CCC(N)=O)C(=O)N[C@H](Cc2ccc(O)cc2)C(=O)N[C@@H](C(C)C)C(=O)O1	CHEMBL
CHEMBL1076806		CCCCCCCCCC[C@@H](C)[C@@H]1CC(=O)N[C@H]([C@@H](C)O)C(=O)N[C@@H](C)C(=O)N[C@H](C)C(=O)N[C@@H](CCC(N)=O)C(=O)N[C@H](Cc2ccc(O)cc2)C(=O)N[C@@H]([C@@H](C)CC)C(=O)O1	CHEMBL
CHEMBL1076810		ON=C1Cc2cc(Br)c(Oc3cc(CC(=NO)C(=O)NCCc4ccc(Oc5cc(CCNC1=O)cc(Br)c5O)cc4)cc(Br)c3[O-])c(Br)c2	CHEMBL
CHEMBL1076830		CC[C@H](C)[C@@H]1NC(=O)[C@H](Cc2ccccc2)N(C)C(=O)[C@H]([C@@H](C)CC)N2[C@H](O)CC[C@H](NC(=O)[C@H](CCCNC(N)=[NH2+])NC(=O)[C@@H](NC(=O)[C@H](O)CO)[C@@H](C)OC1=O)C2=O	CHEMBL
CHEMBL1076831		CC[C@H](C)[C@@H]1NC(=O)[C@H](Cc2ccccc2)N(C)C(=O)[C@H]([C@@H](C)CC)N2[C@@H](CC[C@H](NC(=O)[C@H](CCCNC(N)=[NH2+])NC(=O)[C@@H](NC(=O)[C@H](O)CO)[C@@H](C)OC1=O)C2=O)OC	CHEMBL
CHEMBL1076832		CC[C@H](C)[C@@H]1NC(=O)[C@H](Cc2ccccc2)N(C)C(=O)[C@H]([C@@H](C)CC)N2[C@@H](CC[C@H](NC(=O)[C@H](CCCNC(N)=[NH2+])NC(=O)[C@@H](NC(=O)[C@H](O)COS([O-])(=O)=O)[C@@H](C)OC1=O)C2=O)OC	CHEMBL
CHEMBL1076833		CC[C@H](C)[C@@H]1NC(=O)[C@H](Cc2ccccc2)N(C)C(=O)[C@H]([C@@H](C)CC)N2[C@H](O)CC[C@H](NC(=O)[C@H](CCCNC(N)=[NH2+])NC(=O)[C@@H](NC(=O)[C@@H](CO)OS([O-])(=O)=O)[C@@H](C)OC1=O)C2=O	CHEMBL
CHEMBL1076834		CC[C@H](C)[C@@H]1NC(=O)[C@H](Cc2ccccc2)N(C)C(=O)[C@H]([C@@H](C)CC)N2[C@@H](CC[C@H](NC(=O)[C@H](CCCNC(N)=[NH2+])NC(=O)[C@@H](NC(=O)[C@@H](CO)OS([O-])(=O)=O)[C@@H](C)OC1=O)C2=O)OC	CHEMBL
CHEMBL1076835		CC[C@H](C)[C@@H]1NC(=O)[C@H](Cc2ccccc2)N(C)C(=O)[C@H]([C@@H](C)CC)N2[C@@H](CC[C@H](NC(=O)[C@H](CCCNC(N)=[NH2+])NC(=O)[C@@H](NC(=O)[C@@H](COS([O-])(=O)=O)OS([O-])(=O)=O)[C@@H](C)OC1=O)C2=O)OC	CHEMBL
CHEMBL1076836		CC[C@H](C)[C@@H]1NC(=O)[C@H](Cc2ccccc2)N(C)C(=O)[C@H]([C@@H](C)CC)N2[C@@H](CC[C@H](NC(=O)[C@H](CCCNC(N)=[NH2+])NC(=O)[C@@H]([NH3+])[C@@H](C)OC1=O)C2=O)OC	CHEMBL
CHEMBL1076838		CC[C@H](C)[C@@H]1NC(=O)[C@H](Cc2ccccc2)N(C)C(=O)[C@H]([C@@H](C)CC)N2[C@H](O)CC[C@H](NC(=O)[C@H](CCCNC(N)=[NH2+])NC(=O)[C@@H](NC(=O)[C@H](O)COS([O-])(=O)=O)[C@@H](C)OC1=O)C2=O	CHEMBL
CHEMBL1076839		CC[C@H](C)[C@@H]1NC(=O)[C@H](Cc2ccccc2)N(C)C(=O)[C@H]([C@@H](C)CC)N2[C@H](O)CC[C@H](NC(=O)[C@H](CCCNC(N)=[NH2+])NC(=O)[C@@H](NC(=O)[C@@H](COS([O-])(=O)=O)OS([O-])(=O)=O)[C@@H](C)OC1=O)C2=O	CHEMBL
CHEMBL1076856		CO[C@@H]1C=C(O[C@H](C(C)C)[C@H]1C)C(C)=C[C@H](C)[C@H]1OC(=O)C(OC)=CC(C)=C[C@@H](C)[C@@H](O)[C@@H](C)CC(C)=CC=C[C@@H]1OC	CHEMBL
CHEMBL1076857		CO[C@@H]1C[C@@](OC)(O[C@H](C(C)C)[C@H]1C)[C@@H](C)[C@H](O)[C@H](C)[C@H]1OC(=O)C(C)=CC(C)=C[C@@H](C)[C@@H](O)[C@@H](C)CC(C)=CC=C[C@@H]1OC	CHEMBL
CHEMBL1076858		CO[C@H]1C=CC=C(C)C[C@H](C)[C@H](O)[C@H](C)C=C(C)C=C(OC)C(=O)O[C@@H]1[C@@H](C)[C@@H](O)[C@H](C)[C@@]1(O)C[C@@H](OC(=O)C=CC(=O)NC2=C([O-])CCC2=O)[C@H](C)[C@H](O1)C(C)C	CHEMBL
CHEMBL1076859		CO[C@H]1C=CC=C(C)C[C@H](C)[C@H](O)[C@H](C)C=C(C)C=C(C)C(=O)O[C@@H]1[C@@H](C)[C@@H](O)[C@H](C)C(=O)C=C[C@H](C)[C@H](O)C(C)C	CHEMBL
CHEMBL1076873		CO[C@H]1C=CC=C(C)C[C@H](C)[C@H](O)[C@H](C)C=C(C)C=C(OC)C(=O)O[C@@H]1[C@@H](C)[C@@H](O)[C@H](C)[C@@]1(O)C[C@@H](OC(=O)C[C@@H]2SC[C@H](NC2=O)C([O-])=O)[C@H](C)[C@H](O1)C(C)C	CHEMBL
CHEMBL1076874		CO[C@@H]1C[C@@](OC)(O[C@H](C(C)C)[C@H]1C)[C@@H](C)[C@H](O)[C@H](C)[C@H]1OC(=O)C(OC)=CC(C)=C[C@@H](C)[C@@H](O)[C@@H](C)CC(C)=CC=C[C@@H]1OC	CHEMBL
CHEMBL1077010		CCCC(=O)N[C@@H](C)C(=O)N[C@@H]([C@@H](C)O)C(=O)N[C@H]1[C@@H](C)OC(=O)[C@@H](NC(=O)[C@H](Cc2ccc(O)cc2)N(C)C(=O)[C@H](Cc2ccccc2)N2[C@H](O)CC[C@H](NC(=O)C(NC1=O)=CC)C2=O)C(C)C	CHEMBL
CHEMBL1077053		CO[C@H]1C[C@H](C)CC2=C(NCC=C)C(O)C=C(NC(=O)C(C)=CC=C[C@H](OC)[C@@H](OC(N)=O)C(C)=C[C@H](C)[C@H]1O)C2O	CHEMBL
CHEMBL1077073		COC(=O)C(C)=C1[C@H]2C3=C(C[C@H]4[C@@]5(C)[C@@H]6C[C@@H]6[C@@]6(O)COC(=O)C(C)=CCOC(=O)[C@H](CC(=O)OCC7=C(C[C@H]56)[C@@]24OC7=O)OC(C)=O)[C@H]2C[C@H]2[C@]3(C)[C@@H](O)C1=O	CHEMBL
CHEMBL1077089		CC(C)C[C@@H]1NC(=O)[C@H](C)NC(=O)[C@@H](CCCCNC(=O)[C@H](Cc2c[nH]c3ccccc23)NC(=O)[C@H](CC(C)C)NC1=O)NC(=O)N[C@@H](CCCNC(N)=[NH2+])C([O-])=O	CHEMBL
CHEMBL1077090		CC(C)C[C@@H]1NC(=O)[C@H](C)NC(=O)[C@@H](CCCCNC(=O)[C@H](Cc2c[nH]c3ccc(O)cc23)NC(=O)[C@H](CC(C)C)N(C)C1=O)NC(=O)N[C@@H](CCCNC(N)=[NH2+])C([O-])=O	CHEMBL
CHEMBL1077091		CC(C)C[C@@H]1NC(=O)[C@H](C)NC(=O)[C@@H](CCCCNC(=O)[C@H](Cc2c[nH]c3cc(Br)ccc23)NC(=O)[C@H](CC(C)C)N(C)C1=O)NC(=O)N[C@@H](CCCNC(N)=[NH2+])C([O-])=O	CHEMBL
CHEMBL1077092		CC(C)C[C@@H]1NC(=O)[C@H](C)NC(=O)[C@@H](CCCCNC(=O)[C@H](Cc2c[nH]c3cc(Cl)c(O)cc23)NC(=O)[C@H](CC(C)C)N(C)C1=O)NC(=O)N[C@@H](CCCNC(N)=[NH2+])C([O-])=O	CHEMBL
CHEMBL1077093		C[C@H](O)[C@@H]1NC(=O)[C@@H]2Cc3cn(C[C@@H](NC(=O)[C@H](CO)NC(=O)C[C@H](NC(=O)[C@H](Cc4ccccc4)NC(=O)[C@H](CO)NC1=O)[C@@H](O)C=C(C)C=Cc1ccccc1)C(=O)N[C@@H](CC(C)=O)C(=O)N[C@@H]([C@@H](O)C(N)=O)C(=O)N[C@@H]([C@@H](C)c1ccccc1)C(=O)NC[C@@H](O)C(=O)N[C@@H](CCCC(=O)N2)C([O-])=O)c[n+]3[C@@H]1O[C@H](CO)[C@H](O)[C@H](O)[C@H]1O	CHEMBL
CHEMBL1077096		CC1=C[C@@H](O)CC(C)=CCC(=O)C(C)=C[C@@H]2[C@H](CC1)C2(C)C	CHEMBL
CHEMBL1077115		CC(C)[C@@H]1OC(=O)[C@@H]2CCCN2C(=O)[C@@H](Cc2ccccc2)NC(=O)[C@@H]2CCCN2C(=O)[C@@H](Cc2ccccc2)NC1=O	CHEMBL
CHEMBL1077167		C[NH2+][C@H](CC(C)C)C(=O)N[C@@H]1[C@H](O)c2ccc(Oc3cc4cc(Oc5ccc(cc5C=CCCCc5ccccc5)[C@@H](O)[C@@H]5NC(=O)[C@H](NC(=O)[C@@H]4NC(=O)[C@H](CC(N)=O)NC1=O)c1ccc(O)c(c1)-c1c(O)cc(O)cc1[C@H](NC5=O)C([O-])=O)c3O[C@@H]1O[C@H](CO)[C@@H](O)[C@H](O)[C@H]1O[C@H]1C[C@](C)([NH3+])[C@H](O)[C@H](C)O1)c(C=CCCCc1ccccc1)c2	CHEMBL
CHEMBL1077170		C[NH2+][C@H](CC(C)C)C(=O)N[C@@H]1[C@H](O)c2ccc(Oc3cc4cc(Oc5ccc(cc5-c5ccccc5OC)[C@@H](O)[C@@H]5NC(=O)[C@H](NC(=O)[C@@H]4NC(=O)[C@H](CC(N)=O)NC1=O)c1ccc(O)c(c1)-c1c(O)cc(O)cc1[C@H](NC5=O)C([O-])=O)c3O[C@@H]1O[C@H](CO)[C@@H](O)[C@H](O)[C@H]1O[C@H]1C[C@](C)([NH3+])[C@H](O)[C@H](C)O1)c(Cl)c2	CHEMBL
CHEMBL1077171		C[NH2+][C@H](CC(C)C)C(=O)N[C@@H]1[C@H](O)c2ccc(Oc3cc4cc(Oc5ccc(cc5C=Cc5ccccc5)[C@@H](O)[C@@H]5NC(=O)[C@H](NC(=O)[C@@H]4NC(=O)[C@H](CC(N)=O)NC1=O)c1ccc(O)c(c1)-c1c(O)cc(O)cc1[C@H](NC5=O)C([O-])=O)c3O[C@@H]1O[C@H](CO)[C@@H](O)[C@H](O)[C@H]1O[C@H]1C[C@](C)([NH3+])[C@H](O)[C@H](C)O1)c(Cl)c2	CHEMBL
CHEMBL1077172		C[NH2+][C@H](CC(C)C)C(=O)N[C@@H]1[C@H](O)c2ccc(Oc3cc4cc(Oc5ccc(cc5C=Cc5ccc(OC)cc5)[C@@H](O)[C@@H]5NC(=O)[C@H](NC(=O)[C@@H]4NC(=O)[C@H](CC(N)=O)NC1=O)c1ccc(O)c(c1)-c1c(O)cc(O)cc1[C@H](NC5=O)C([O-])=O)c3O[C@@H]1O[C@H](CO)[C@@H](O)[C@H](O)[C@H]1O[C@H]1C[C@](C)([NH3+])[C@H](O)[C@H](C)O1)c(Cl)c2	CHEMBL
CHEMBL1077173		C[NH2+][C@H](CC(C)C)C(=O)N[C@@H]1[C@H](O)c2ccc(Oc3cc4cc(Oc5ccc(cc5C=Cc5ccc(cc5)C(F)(F)F)[C@@H](O)[C@@H]5NC(=O)[C@H](NC(=O)[C@@H]4NC(=O)[C@H](CC(N)=O)NC1=O)c1ccc(O)c(c1)-c1c(O)cc(O)cc1[C@H](NC5=O)C([O-])=O)c3O[C@@H]1O[C@H](CO)[C@@H](O)[C@H](O)[C@H]1O[C@H]1C[C@](C)([NH3+])[C@H](O)[C@H](C)O1)c(Cl)c2	CHEMBL
CHEMBL1077175		C[NH2+][C@H](CC(C)C)C(=O)N[C@@H]1[C@H](O)c2ccc(Oc3cc4cc(Oc5ccc(cc5-c5ccccc5)[C@@H](O)[C@@H]5NC(=O)[C@H](NC(=O)[C@@H]4NC(=O)[C@H](CC(N)=O)NC1=O)c1ccc(O)c(c1)-c1c(O)cc(O)cc1[C@H](NC5=O)C([O-])=O)c3O[C@@H]1O[C@H](CO)[C@@H](O)[C@H](O)[C@H]1O[C@H]1C[C@](C)([NH3+])[C@H](O)[C@H](C)O1)c(Cl)c2	CHEMBL
CHEMBL1077176		C[NH2+][C@H](CC(C)C)C(=O)N[C@@H]1[C@H](O)c2ccc(Oc3cc4cc(Oc5ccc(cc5-c5ccc(OC)cc5)[C@@H](O)[C@@H]5NC(=O)[C@H](NC(=O)[C@@H]4NC(=O)[C@H](CC(N)=O)NC1=O)c1ccc(O)c(c1)-c1c(O)cc(O)cc1[C@H](NC5=O)C([O-])=O)c3O[C@@H]1O[C@H](CO)[C@@H](O)[C@H](O)[C@H]1O[C@H]1C[C@](C)([NH3+])[C@H](O)[C@H](C)O1)c(Cl)c2	CHEMBL
CHEMBL1077177		CCCCCCC=Cc1cc2ccc1Oc1cc3cc(Oc4ccc(cc4Cl)[C@@H](O)[C@@H](NC(=O)[C@@H](CC(C)C)[NH2+]C)C(=O)N[C@@H](CC(N)=O)C(=O)N[C@H]3C(=O)N[C@@H]3c4ccc(O)c(c4)-c4c(O)cc(O)cc4[C@H](NC(=O)[C@@H](NC3=O)[C@@H]2O)C([O-])=O)c1O[C@@H]1O[C@H](CO)[C@@H](O)[C@H](O)[C@H]1O[C@H]1C[C@](C)([NH3+])[C@H](O)[C@H](C)O1	CHEMBL
CHEMBL1077178		C[NH2+][C@H](CC(C)C)C(=O)N[C@@H]1[C@H](O)c2ccc(Oc3cc4cc(Oc5ccc(cc5C=CCCCc5ccccc5)[C@@H](O)[C@@H]5NC(=O)[C@H](NC(=O)[C@@H]4NC(=O)[C@H](CC(N)=O)NC1=O)c1ccc(O)c(c1)-c1c(O)cc(O)cc1[C@H](NC5=O)C([O-])=O)c3O[C@@H]1O[C@H](CO)[C@@H](O)[C@H](O)[C@H]1O[C@H]1C[C@](C)([NH3+])[C@H](O)[C@H](C)O1)c(Cl)c2	CHEMBL
CHEMBL1077179		C[NH2+][C@H](CC(C)C)C(=O)N[C@@H]1[C@H](O)c2ccc(Oc3cc4cc(Oc5ccc(cc5C=Cc5ccc(cc5)-c5ccccc5)[C@@H](O)[C@@H]5NC(=O)[C@H](NC(=O)[C@@H]4NC(=O)[C@H](CC(N)=O)NC1=O)c1ccc(O)c(c1)-c1c(O)cc(O)cc1[C@H](NC5=O)C([O-])=O)c3O[C@@H]1O[C@H](CO)[C@@H](O)[C@H](O)[C@H]1O[C@H]1C[C@](C)([NH3+])[C@H](O)[C@H](C)O1)c(Cl)c2	CHEMBL
CHEMBL1077180		C[NH2+][C@H](CC(C)C)C(=O)N[C@@H]1[C@H](O)c2ccc(Oc3cc4cc(Oc5ccc(cc5C=CC)[C@@H](O)[C@@H]5NC(=O)[C@H](NC(=O)[C@@H]4NC(=O)[C@H](CC(N)=O)NC1=O)c1ccc(O)c(c1)-c1c(O)cc(O)cc1[C@H](NC5=O)C([O-])=O)c3O[C@@H]1O[C@H](CO)[C@@H](O)[C@H](O)[C@H]1O[C@H]1C[C@](C)([NH3+])[C@H](O)[C@H](C)O1)c(C=CC)c2	CHEMBL
CHEMBL1077181		CCCCCCC=Cc1cc2ccc1Oc1cc3cc(Oc4ccc(cc4C=CC)[C@@H](O)[C@@H](NC(=O)[C@@H](CC(C)C)[NH2+]C)C(=O)N[C@@H](CC(N)=O)C(=O)N[C@H]3C(=O)N[C@@H]3c4ccc(O)c(c4)-c4c(O)cc(O)cc4[C@H](NC(=O)[C@@H](NC3=O)[C@@H]2O)C([O-])=O)c1O[C@@H]1O[C@H](CO)[C@@H](O)[C@H](O)[C@H]1O[C@H]1C[C@](C)([NH3+])[C@H](O)[C@H](C)O1	CHEMBL
CHEMBL1077254		Oc1cc(cc(O)c1O)C(=O)O[C@@H]1O[C@@H]2COC(=O)c3cc(O)c(O)c(O)c3-c3c(O)c(O)c(O)cc3C(=O)O[C@H]2[C@H](OC(=O)c2cc(O)c(O)c(O)c2)[C@H]1OC(=O)c1cc(O)c(O)c(O)c1Oc1cc2c(Oc3cc(cc(O)c3O)C(=O)O[C@@H]3O[C@@H]4COC(=O)c5cc(O)c(O)c([O-])c5-c5c(O)c([O-])c(O)cc5C(=O)O[C@H]4[C@H](OC(=O)c4cc(O)c(O)c(O)c4)[C@H]3OC2=O)c(O)c1O	CHEMBL
CHEMBL1077368		CC[C@@H]1CC=CC(=O)[C@@H](O)[C@@H](O)CC=Cc2cc(OC)cc(O)c2C(=O)O1	CHEMBL
CHEMBL1077390		COc1cc(O)c2c(c1)C=CC[C@H](O)[C@H](O)C=C[C@@H](C)COC2=O	CHEMBL
CHEMBL1077464		COC[C@@H](CC1O[C@@](O)([C@H](O)C2C[C@H](OC)[C@@H](O)CCC=C(C)C=C[C@@H](O[C@@H]3O[C@@H](C)[C@H](OC)[C@@H](O)[C@@H]3O)[C@H](C)C=C(C)C=C(C)C=C(C)C(=O)C2)[C@H](C)[C@@H](O)[C@H]1C)O[C@H]1C[C@](C)(O)[C@@H](O[C@H]2C[C@@H](OC)[C@H](O)[C@@H](C)O2)[C@H](C)O1	CHEMBL
CHEMBL1077465		COC[C@@H](CC1O[C@@](O)([C@H](O)C2C[C@H](OC)[C@@H](O)CCC=C(C)C=C[C@@H](O[C@@H]3O[C@@H](C)[C@H](OC)[C@@H](O)[C@@H]3OC(=O)c3ccccc3)[C@H](C)C=C(C)C=C(C)C=C(C)C(=O)C2)[C@H](C)[C@@H](O)[C@H]1C)O[C@H]1C[C@](C)(O)[C@@H](O[C@H]2C[C@@H](OC)[C@H](O)[C@@H](C)O2)[C@H](C)O1	CHEMBL
CHEMBL1077466		COC[C@@H](CC1O[C@@](O)([C@H](O)C2C[C@H](OC)[C@@H](O)CCC=C(C)C=C[C@@H](O[C@@H]3O[C@@H](C)[C@H](OC)[C@@H](O)[C@@H]3O)[C@H](C)C=C(C)C=C(C)C=C(C)C(=O)C2)[C@H](C)[C@@H](OC(C)=O)[C@H]1C)O[C@H]1C[C@](C)(O)[C@@H](O[C@H]2C[C@@H](OC)[C@H](OC(C)=O)[C@@H](C)O2)[C@H](C)O1	CHEMBL
CHEMBL1077467		COC[C@@H](CC1O[C@@](O)([C@H](O)C2C[C@H](OC)[C@@H](O)CCC=C(C)C=C[C@@H](O[C@@H]3O[C@@H](C)[C@H](OC)[C@@H](O)[C@@H]3O)[C@H](C)C=C(C)C=C(C)C=C(C)C(=O)C2)[C@H](C)[C@@H](O)[C@H]1C)O[C@H]1C[C@](C)(O)[C@@H](O[C@H]2C[C@@H](OC)[C@H](OC(C)=O)[C@@H](C)O2)[C@H](C)O1	CHEMBL
CHEMBL1077479		COC[C@@H](CC1O[C@](O)([C@H](C)[C@@H](O)[C@H]1C)[C@@H]1OC(=O)C(C)=CC(C)=CC(C)=C[C@@H](C)[C@H](O[C@@H]2O[C@@H](C)[C@H](OC)[C@@H](O)[C@@H]2O)C=CC(C)=CCC[C@H](O)[C@H](C[C@@H]1O)OC)O[C@H]1C[C@](C)(O)[C@@H](O[C@H]2C[C@@H](OC)[C@H](O)[C@@H](C)O2)[C@H](C)O1	CHEMBL
CHEMBL1077480		COC[C@@H](CC1O[C@@](O)([C@H](O)C2C[C@H](OC)[C@@H](O)CCC=C(C)C=C[C@@H](O[C@@H]3O[C@@H](C)[C@H](OC)[C@@H](O)[C@@H]3OC(C)=O)[C@H](C)C=C(C)C=C(C)C=C(C)C(=O)C2)[C@H](C)[C@@H](O)[C@H]1C)O[C@H]1C[C@](C)(O)[C@@H](O[C@H]2C[C@@H](OC)[C@H](O)[C@@H](C)O2)[C@H](C)O1	CHEMBL
CHEMBL1077481		COC[C@@H](CC1O[C@@](O)([C@H](OC(C)=O)C2C[C@H](OC)[C@@H](O)CCC=C(C)C=C[C@@H](O[C@@H]3O[C@@H](C)[C@H](OC)[C@@H](O)[C@@H]3OC(C)=O)[C@H](C)C=C(C)C=C(C)C=C(C)C(=O)C2)[C@H](C)[C@@H](O)[C@H]1C)O[C@H]1C[C@](C)(O)[C@@H](O[C@H]2C[C@@H](OC)[C@H](OC(C)=O)[C@@H](C)O2)[C@H](C)O1	CHEMBL
CHEMBL1077482		COC[C@@H](CC1O[C@@](O)([C@H](O)C2C[C@H](OC)[C@@H](O)CCC=C(C)C=C[C@@H](O[C@@H]3O[C@@H](C)[C@H](OC)[C@@H](OC(C)=O)[C@@H]3O)[C@H](C)C=C(C)C=C(C)C=C(C)C(=O)C2)[C@H](C)[C@@H](O)[C@H]1C)O[C@H]1C[C@](C)(O)[C@@H](O[C@H]2C[C@@H](OC)[C@H](O)[C@@H](C)O2)[C@H](C)O1	CHEMBL
CHEMBL1077483		COC[C@@H](CC1O[C@@](O)([C@H](OC(C)=O)C2C[C@H](OC)[C@@H](O)CCC=C(C)C=C[C@@H](O[C@@H]3O[C@@H](C)[C@H](OC)[C@@H](OC(C)=O)[C@@H]3OC(C)=O)[C@H](C)C=C(C)C=C(C)C=C(C)C(=O)C2)[C@H](C)[C@@H](O)[C@H]1C)O[C@H]1C[C@](C)(O)[C@@H](O[C@H]2C[C@@H](OC)[C@H](O)[C@@H](C)O2)[C@H](C)O1	CHEMBL
CHEMBL1077490		COC[C@@H](CC1O[C@@](O)([C@H](OC(C)=O)C2C[C@H](OC)[C@@H](O)CCC=C(C)C=C[C@@H](O[C@@H]3O[C@@H](C)[C@H](OC)[C@@H](O)[C@@H]3O)[C@H](C)C=C(C)C=C(C)C=C(C)C(=O)C2)[C@H](C)[C@@H](O)[C@H]1C)O[C@H]1C[C@](C)(O)[C@@H](O[C@H]2C[C@@H](OC)[C@H](O)[C@@H](C)O2)[C@H](C)O1	CHEMBL
CHEMBL1077491		COC[C@@H](CC1O[C@@](O)([C@H](OC)C2C[C@H](OC)[C@@H](O)CCC=C(C)C=C[C@@H](O[C@@H]3O[C@@H](C)[C@H](OC)[C@@H](O)[C@@H]3O)[C@H](C)C=C(C)C=C(C)C=C(C)C(=O)C2)[C@H](C)[C@@H](O)[C@H]1C)O[C@H]1C[C@](C)(O)[C@@H](O[C@H]2C[C@@H](OC)[C@H](O)[C@@H](C)O2)[C@H](C)O1	CHEMBL
CHEMBL1077564		CCC(C)CCCCC(=O)N[C@@H](CC[NH3+])C(=O)N[C@@H]([C@@H](C)O)C(=O)N[C@@H](CC[NH3+])C(=O)N[C@H]1CCNC(=O)[C@@H](NC(=O)[C@H](CC[NH3+])NC(=O)[C@H](CC[NH3+])NC(=O)CCCCNC(=O)[C@H](CC[NH3+])NC1=O)[C@@H](C)O	CHEMBL
CHEMBL1077565		CCCCCCCC(=O)N[C@@H](CC[NH3+])C(=O)N[C@@H]([C@@H](C)O)C(=O)N[C@@H](CC[NH3+])C(=O)N[C@H]1CCNC(=O)[C@@H](NC(=O)[C@H](CC[NH3+])NC(=O)[C@H](CC[NH3+])NC(=O)CNC(=O)CNC(=O)[C@H](CC[NH3+])NC1=O)[C@@H](C)O	CHEMBL
CHEMBL107757		COc1c(O)cc2cc1Oc1ccc(cc1[N+]([O-])=O)[C@@H](O)[C@@H](NC(=O)OC(C)(C)C)C(=O)N[C@@H](CC(N)=O)C(=O)N[C@H]2C(=O)OC(C)(C)C	CHEMBL
CHEMBL1077610		COc1cc(O)c2c(c1)C=CC[C@H](O)[C@H](O)C(=O)C=C(C)OC2=O	CHEMBL
CHEMBL1077765		COc1cc(O)c2c(c1)C=CC[C@H](O)[C@H](O)C(=O)C(C)=COC2=O	CHEMBL
CHEMBL1077886		COc1cc(O)c2c(c1)C=CC[C@H](O)[C@H](O)C(=O)C(I)=COC2=O	CHEMBL
CHEMBL1077956		CC(=O)OCC1=C[C@H](OC(C)=O)[C@H](CCC(C)=CCC[C@@]2(C)O[C@@H]2CC1)C(C)=C	CHEMBL
CHEMBL1077957		CC(=O)OCC1=C[C@H](OC(C)=O)[C@H](CCC(C)=CCCC(=C)[C@H](O)CC1)C(C)=C	CHEMBL
CHEMBL1077979		COc1cc(O)c2c(c1)C=CC[C@H](O)[C@H](O)C(=O)C=CC[C@H](C)OC2=O	CHEMBL
CHEMBL1077980		COc1cc(O)c2c(c1)C=CC[C@H](O)[C@H](O)C(=O)C=COC2=O	CHEMBL
CHEMBL1077981		COc1cc(O)c2c(c1)C=CC[C@H](O)[C@H](O)C(=O)C1CC1OC2=O	CHEMBL
CHEMBL1078175		COc1cc(O)c2c(c1)C=CC[C@H](O)[C@H](O)C(=O)C(F)=COC2=O	CHEMBL
CHEMBL1078176		COc1cc(O)c2c(c1)C=CC[C@H](O)[C@H](O)C(=O)C=C[C@@H]1CCC[C@@H]1OC2=O	CHEMBL
CHEMBL1078224		CCNC(=O)NC(C)C(=O)N1CCNCC[NH2+]CCNCC1	CHEMBL
CHEMBL1078262		COc1cc(O)c2c(c1)C=CC[C@H](O)[C@H](O)C(=O)C=C[C@H]1CCC[C@H]1OC2=O	CHEMBL
CHEMBL1078263		CO[C@H]1C=CC(=O)[C@@H](O)[C@@H](O)CC=Cc2cc(OC)cc(O)c2C(=O)O[C@H]1C	CHEMBL
CHEMBL1078330		CC(=O)OCC1=CC[C@H](CCC(C)=CCC[C@@]2(C)O[C@@H]2CC1)C(C)=C	CHEMBL
CHEMBL1078331		CC(=C)[C@H]1CCC(C)=CCC[C@@]2(C)O[C@@H]2CCC(C=O)=CC1	CHEMBL
CHEMBL1078332		CC(=C)[C@H]1CCC(C)=CCC[C@@]2(C)O[C@@H]2CCC(CO)=C[C@@H]1O	CHEMBL
CHEMBL1078360		COc1ccc(CO[C@@H]2C=CC(=O)[C@@H](O)[C@@H](O)CC=Cc3cc(OC)cc(O)c3C(=O)O[C@H]2C)cc1	CHEMBL
CHEMBL1078488		COC[C@@H](CC1O[C@@](O)([C@H](O)C2C[C@H](OC)[C@H](CCC=C(C)C=C[C@@H](O[C@@H]3O[C@@H](C)[C@H](OC)[C@@H](O)[C@@H]3O)[C@H](C)C=C(C)C=C(C)C=C(C)C(=O)C2)OC(C)=O)[C@H](C)[C@@H](O)[C@H]1C)O[C@H]1C[C@](C)(O)[C@@H](O[C@H]2C[C@@H](OC)[C@H](O)[C@@H](C)O2)[C@H](C)O1	CHEMBL
CHEMBL1078517		CC(C)[C@@H]1N(C)C(=O)[C@H]([C@@H](C)OC(=O)[C@H](C)NC(=O)[C@@H](Cc2ccccc2)N(C)C(=O)[C@H](C)N(C)C(=O)[C@@H](C)NC1=O)N(C)C(=O)CC(C)C(Cl)Cl	CHEMBL
CHEMBL1078518		CC(C)[C@@H]1NC(=O)[C@@H](Cc2ccccc2)N(C)C(=O)[C@H](C)N(C)C(=O)[C@H](NC(=O)[C@H](C)N(C)C(=O)[C@H]([C@@H](C)OC1=O)N(C)C(=O)CC(C)C(Cl)Cl)C(C)C	CHEMBL
CHEMBL1078519		CCC[C@H]1NC(=O)[C@H](C)NC(=O)[C@H](CC(C)C)N(C)C(=O)[C@H](Cc2ccccc2)NC(=O)[C@H](CCS(C)(=O)=O)NC(=O)[C@@H](Cc2ccccc2)N(C)C(=O)[C@H](OC(=O)[C@H]1C)C(C)C	CHEMBL
CHEMBL1078544		CC(=O)OCC1=C[C@H](OC(C)=O)[C@H](CCC(C)=CCC[C@@](C)(Cl)[C@H](O)CC1)C(C)=C	CHEMBL
CHEMBL1078698		COc1cc(O)c2c(c1)C=CC[C@H](O)[C@H](O)C(=O)C=C[C@@H](C)[C@H](C)OC2=O	CHEMBL
CHEMBL1078776		COc1cc(O)c2c(c1)C=CC[C@H](O)[C@H](O)C(=O)C=CCCOC2=O	CHEMBL
CHEMBL1078777		CC[C@H]1CC=CC(=O)[C@@H](O)[C@@H](O)CC=Cc2cc(OC)cc(O)c2C(=O)O1	CHEMBL
CHEMBL1078829		CC(=C)[C@H]1CCC(C)=CCC[C@@]2(C)O[C@@H]2CCC(CO)=CC1	CHEMBL
CHEMBL1078842		CC(=O)OCC1=C[C@H](OC(C)=O)[C@H](CCC(C)=CCC=C(C)[C@H](O)CC1)C(C)=C	CHEMBL
CHEMBL1078843		CC(=O)OCC1=C[C@H](OC(C)=O)[C@H](CCC(C)=CCC=C(C)[C@@H](O)CC1)C(C)=C	CHEMBL
CHEMBL1078910		CC[C@H](C)[C@@H]1NC(=O)[C@H](Cc2ccc(OC)c(Cl)c2)N(C)C(=O)[C@H]([C@@H](C)CC)N2[C@H](O)CC[C@H](NC(=O)[C@H](CCCNC(N)=[NH2+])NC(=O)[C@@H](NC(=O)[C@@H](COS([O-])(=O)=O)OS([O-])(=O)=O)[C@@H](C)OC1=O)C2=O	CHEMBL
CHEMBL1078911		CC[C@H](C)[C@@H]1NC(=O)[C@H](Cc2ccc(OC)c(Cl)c2)N(C)C(=O)[C@H]([C@@H](C)CC)N2[C@H](O)CC[C@H](NC(=O)[C@H](CCCNC(N)=[NH2+])NC(=O)[C@@H](NC(=O)[C@H](O)COS([O-])(=O)=O)[C@@H](C)OC1=O)C2=O	CHEMBL
CHEMBL1078912		CC[C@H](C)[C@@H]1NC(=O)[C@H](Cc2ccc(O)cc2)N(C)C(=O)[C@H]([C@@H](C)CC)N2[C@H](O)CC[C@H](NC(=O)[C@H](CCCNC(N)=[NH2+])NC(=O)[C@@H](NC(=O)[C@@H](COS([O-])(=O)=O)OS([O-])(=O)=O)[C@@H](C)OC1=O)C2=O	CHEMBL
CHEMBL1078913		CC[C@H](C)[C@@H]1N2[C@H](O)CC[C@H](NC(=O)[C@H](CCCNC(N)=[NH2+])NC(=O)[C@@H](NC(=O)[C@@H](COS([O-])(=O)=O)OS([O-])(=O)=O)[C@@H](C)OC(=O)[C@@H](NC(=O)[C@H](Cc3ccc(O)c(Cl)c3)N(C)C1=O)C(C)C)C2=O	CHEMBL
CHEMBL1078914		CC[C@H](C)[C@@H]1N2[C@H](O)CC[C@H](NC(=O)[C@H](CCCNC(N)=[NH2+])NC(=O)[C@@H](NC(=O)[C@@H](CO)OS([O-])(=O)=O)[C@@H](C)OC(=O)[C@@H](NC(=O)[C@H](Cc3ccc(OC)c(Cl)c3)N(C)C1=O)C(C)C)C2=O	CHEMBL
CHEMBL1078915		CC[C@H](C)[C@@H]1N2[C@@H](CC[C@H](NC(=O)[C@H](CCCNC(N)=[NH2+])NC(=O)[C@@H](NC(=O)[C@H](O)CO)[C@@H](C)OC(=O)[C@@H](NC(=O)[C@H](Cc3ccc(OC)c(Cl)c3)N(C)C1=O)C(C)C)C2=O)OC	CHEMBL
CHEMBL1078916		CC[C@H](C)[C@@H]1NC(=O)[C@H](Cc2ccc(O)c(Cl)c2)N(C)C(=O)[C@H]([C@@H](C)CC)N2[C@@H](CC[C@H](NC(=O)[C@H](CCCNC(N)=[NH2+])NC(=O)[C@@H](NC(=O)[C@H](O)CO)[C@@H](C)OC1=O)C2=O)OC	CHEMBL
CHEMBL1078917		CC[C@H](C)[C@@H]1NC(=O)[C@H](Cc2ccc(O)c(Cl)c2)N(C)C(=O)[C@H]([C@@H](C)CC)N2[C@H](O)CC[C@H](NC(=O)[C@H](CCCNC(N)=[NH2+])NC(=O)[C@@H](NC(=O)[C@H](O)COS(C)(=O)=O)[C@@H](C)OC1=O)C2=O	CHEMBL
CHEMBL1078918		CC[C@H](C)[C@@H]1NC(=O)[C@H](Cc2ccc(O)c(Cl)c2)N(C)C(=O)[C@H]([C@@H](C)CC)N2[C@H](O)CC[C@H](NC(=O)[C@H](CCCNC(N)=[NH2+])NC(=O)[C@@H](NC(=O)[C@@H](COS(C)(=O)=O)OS([O-])(=O)=O)[C@@H](C)OC1=O)C2=O	CHEMBL
CHEMBL1078955		COc1cc(O)c2c(c1)C=CC[C@H](O)[C@H](O)C(=O)C=CC[C@@H](OC2=O)C(F)(F)F	CHEMBL
CHEMBL1079018		C[C@H]1O[C@H]2CC(C)=CC(=O)OC[C@]34CCC(C)=C[C@H]3O[C@@H]3C[C@@H](OC(=O)C=CC=C[C@H]1O2)[C@@]4(C)[C@]31CO1	CHEMBL
CHEMBL1079019		C[C@@H](O)[C@@H]1OC[C@H](O)[C@@H](C)CC(=O)OC[C@]23C[C@@H](O)C(C)=C[C@H]2O[C@@H]2C[C@@H](OC(=O)C=CC=C1)[C@@]3(C)[C@]21CO1	CHEMBL
CHEMBL1079020		C[C@H](O)[C@@H]1OC[C@H](O)[C@@H](C)CC(=O)OC[C@]23C[C@@H](O)C(C)=C[C@H]2O[C@@H]2C[C@@H](OC(=O)C=CC=C1)[C@@]3(C)[C@]21CO1	CHEMBL
CHEMBL1079021		C[C@H](O)[C@@H]1OCC[C@@H](C)[C@@H](O)C(=O)OC[C@]23C[C@@H](O)C(C)=C[C@H]2O[C@@H]2C[C@@H](OC(=O)C=CC=C1)[C@@]3(C)[C@]21CO1	CHEMBL
CHEMBL1079022		C[C@@H](O)C1OC[C@H](O)[C@@]2(C)O[C@@H]2C(=O)OC[C@]23CCC(C)=C[C@H]2O[C@@H]2C[C@@H](OC(=O)C=CC=C1)[C@@]3(C)[C@]21CO1	CHEMBL
CHEMBL1079023		C[C@H](O)[C@@H]1OC[C@H](O)[C@@]2(C)O[C@@H]2C(=O)OC[C@]23CC[C@]4(C)C[C@@H]4[C@@H]2O[C@@H]2C[C@@H](OC(=O)C=CC=C1)[C@@]3(C)[C@]21CO1	CHEMBL
CHEMBL1079024		C[C@@H](O)[C@@H]1OC[C@H](O)[C@@]2(C)O[C@@H]2C(=O)OC[C@]23C[C@@H](O)C(C)=C[C@H]2O[C@@H]2C[C@@H](OC(=O)C=CC=C1)[C@@]3(C)[C@]21CO1	CHEMBL
CHEMBL1079025		C[C@@H](O)[C@@H]1OCC[C@@H](C)[C@@H](O)C(=O)OC[C@]23CCC(C)=C[C@H]2O[C@@H]2C[C@@H](OC(=O)C=CC=C1)[C@@]3(C)[C@]21CO1	CHEMBL
CHEMBL1079026		C[C@@H](O)C1OCC[C@@]2(C)C[C@@H]2C(=O)OC[C@]23CC[C@]4(C)O[C@@H]4[C@@H]2O[C@@H]2C[C@@H](OC(=O)C=CC=C1)[C@@]3(C)[C@]21CO1	CHEMBL
CHEMBL1079027		C[C@@H]1CCOC(=O)C=CC=CC(=O)O[C@@H]2C[C@H]3O[C@H]4[C@@H]5O[C@]5(C)CC[C@]4(COC(=O)[C@H]1OC(C)=O)[C@]2(C)[C@]31CO1	CHEMBL
CHEMBL1079085		COc1cc(O)c2c(c1)C=CC[C@H](O)[C@H](O)C(=O)C=CC[C@@H](OC2=O)c1ccccc1	CHEMBL
CHEMBL1079086		COc1cc(O)c2c(c1)C=CC[C@@H](O)[C@@H](O)C(=O)C=CC[C@@H](C)OC2=O	CHEMBL
CHEMBL1079087		COc1cc(O)c2c(c1)C=CC[C@H](O)[C@H](O)C(=O)C=CC[C@@H](C)OC2=O	CHEMBL
CHEMBL1079178		COc1cc(O)c2c(c1)C=CC[C@@H](O)[C@@H](O)C(=O)C(F)=COC2=O	CHEMBL
CHEMBL1079179		COc1cc(O)c2c(c1)C=CC[C@H](O)[C@H](O)C=C[C@H](C)[C@H](C)OC2=O	CHEMBL
CHEMBL1079233		C[C@@]12CC[C@@]34COC(=O)[C@H]5O[C@]5(C)CCOC(=O)C=CC=CC(=O)O[C@@H]5C[C@@H](O[C@H]3[C@@H]1O2)[C@@]1(CO1)[C@@]45C	CHEMBL
CHEMBL1079234		C[C@@H](O)[C@@H]1OCC[C@@H](C)[C@H](O)C(=O)OC[C@]23CC[C@@]4(C)O[C@H]4[C@@H]2O[C@@H]2C[C@@H](OC(=O)C=CC=C1)[C@@]3(C)[C@]21CO1	CHEMBL
CHEMBL1079235		C[C@@H](O)[C@@H]1OCC[C@@H](C)[C@H](O)C(=O)OC[C@]23C[C@@H](O)C(C)=C[C@H]2O[C@@H]2C[C@@H](OC(=O)C=CC=C1)[C@@]3(C)[C@]21CO1	CHEMBL
CHEMBL1079236		C[C@H]1O[C@H]2CC(C)=CC(=O)OC[C@]34CC[C@]5(C)O[C@H]5[C@@H]3O[C@@H]3C[C@@H](OC(=O)C=CC=C[C@H]1O2)[C@@]4(C)[C@]31CO1	CHEMBL
CHEMBL1079237		C[C@@H](O)[C@@H]1OCC[C@@H](C)[C@H](O)C(=O)OC[C@]23CCC(CO)=C[C@H]2O[C@@H]2C[C@@H](OC(=O)C=CC=C1)[C@@]3(C)[C@]21CO1	CHEMBL
CHEMBL1079238		C[C@@H]1CCOC(=O)C=CC=CC(=O)O[C@@H]2C[C@H]3O[C@H]4[C@@H]5O[C@]5(C)[C@H](O)C[C@]4(COC(=O)[C@H]1O)[C@]2(C)[C@]31CO1	CHEMBL
CHEMBL1079239		C[C@@H](O)[C@@H]1OCC[C@@H](C)[C@H](O)C(=O)OC[C@]23C[C@@H](O)[C@@]4(C)C[C@H]4[C@@H]2O[C@@H]2C[C@@H](OC(=O)C=CC=C1)[C@@]3(C)[C@]21CO1	CHEMBL
CHEMBL1079240		C[C@@H]1CCOC(=O)C=CC=CC(=O)O[C@@H]2C[C@H]3O[C@H]4[C@@H]5C[C@]5(CO)CC[C@]4(COC(=O)[C@H]1O)[C@]2(C)[C@]31CO1	CHEMBL
CHEMBL1079241		C[C@@H](O)[C@@H]1OCC[C@@H](C)[C@H](O)C(=O)OC[C@]23CC[C@@]4(CO)C[C@H]4[C@@H]2O[C@@H]2C[C@@H](OC(=O)C=CC=C1)[C@@]3(C)[C@]21CO1	CHEMBL
CHEMBL1079296		CC1=C[C@H]2O[C@@H]3C[C@H]4OC(=O)C=CC=CC(=O)OCC[C@@]5(C)O[C@@H]5C(=O)OC[C@@]2(CC1)[C@]4(C)[C@]31CO1	CHEMBL
CHEMBL1079355		CC1=CC(=O)OC[C@]23CC[C@]4(C)C[C@H]4[C@@H]2O[C@@H]2C[C@@H](OC(=O)C=CC=CC(=O)OCC1)[C@@]3(C)[C@]21CO1	CHEMBL
CHEMBL1079557		Clc1ccc(CNC(=O)C[C@@H]2CC=CCCCCC(=O)OCCNC2=O)cc1	CHEMBL
CHEMBL1079558		Clc1ccc(CNC(=O)C[C@H]2CC=CCCC(=O)O[C@H](CNC2=O)c2ccccc2)cc1	CHEMBL
CHEMBL107957		O=C1CCc2ccc(Oc3cccc(CCN1)c3)cc2	CHEMBL
CHEMBL1079687		COc1cc(O)c2c(c1)C=CC[C@H](O)[C@H](O)C=C[C@H](C)[C@@H](C)OC2=O	CHEMBL
CHEMBL1079688		CC[C@@H]1C=C[C@@H](O)[C@@H](O)CC=Cc2cc(OC)cc(O)c2C(=O)O[C@H]1C	CHEMBL
CHEMBL1079886		C[C@@H]1CCOC(=O)C=CC=CC(=O)O[C@@H]2C[C@H]3O[C@H]4C=C(C)[C@H](O)C[C@]4(COC(=O)[C@H]1O)[C@]2(C)[C@]31CO1	CHEMBL
CHEMBL1080039		C[C@H]1CCCCCCCCCCCCC[NH2+]C1	CHEMBL
CHEMBL1080065		C[C@@H]1CCOC(=O)C=CC=CC(=O)O[C@@H]2C[C@H]3O[C@H]4C=C(C)C(=O)C[C@]4(COC(=O)[C@H]1O)[C@]2(C)[C@]31CO1	CHEMBL
CHEMBL1080066		C[C@@H]1CCOC(=O)C=CC=CC(=O)O[C@@H]2C[C@H]3O[C@H]4C=C(CO)CC[C@]4(COC(=O)[C@H]1O)[C@]2(C)[C@]31CO1	CHEMBL
CHEMBL1080091		Clc1ccc(CNC(=O)C[C@@H]2CC=CCCC(=O)OCCNC2=O)cc1	CHEMBL
CHEMBL1080649		Clc1ccc(CNC(=O)C[C@@H]2CC=CCCCC(=O)O[C@H](CNC2=O)c2ccccc2)cc1	CHEMBL
CHEMBL108079		CCC[C@H]1OC(=O)CCCCCCCCCCCCCCC=CC[C@H](O)[C@H](O)[C@@H](O)[C@H](O)[C@H](O)CNC1=O	CHEMBL
CHEMBL1080828		Clc1ccc(CNC(=O)C[C@@H]2CC=CCCCCC(=O)O[C@H](CNC2=O)c2ccccc2)cc1	CHEMBL
CHEMBL1080987		Clc1ccc(CNC(=O)C[C@H]2CC=CCCCCC(=O)OCCNC2=O)cc1	CHEMBL
CHEMBL1080988		Clc1ccc(CNC(=O)C[C@H]2CC=CCCC(=O)OCCNC2=O)cc1	CHEMBL
CHEMBL1081114		CC1=C2Cc3cc(ccc3O)C(=O)OC(C)(C)[C@H](Br)CC[C@]3(C)O[C@H]3C[C@]2(C)[C@@H](Br)CC1	CHEMBL
CHEMBL1081135		COc1cc(O)c2c(c1)C=CC[C@H](O)[C@H](O)C=C[C@@H](C)CNC2=O	CHEMBL
CHEMBL1081136		COc1cc(O)c2c(c1)C=CC[C@H](O)[C@H](O)C=CC(C)(C)COC2=O	CHEMBL
CHEMBL1081137		COc1cc(O)c2c(c1)C=CC[C@H](O)[C@H](O)C=C(F)[C@@H](C)[C@H](C)NC2=O	CHEMBL
CHEMBL1081282		CC1=CC[C@H](Br)[C@@]2(C)CC[C@@H](Br)[C@@]3(C)CC[C@H](OC(=O)c4ccc(O)c(C[C@H]12)c4)C(C)(C)O3	CHEMBL
CHEMBL1081330		C[C@@H]1CCOC(=O)C=CC=CC(=O)O[C@@H]2C[C@H]3O[C@H]4[C@@H](Br)[C@](C)(O)CC[C@]4(COC(=O)[C@H]1O)[C@]2(C)[C@]31CO1	CHEMBL
CHEMBL1081434		CC(=C)[C@@H]1CC[C@]2(C)O[C@H]2CC[C@]2(C)[C@@H](Br)CCC(=C)[C@H]2Cc2cc(ccc2O)C(=O)O1	CHEMBL
CHEMBL1081435		CC(C)(Br)[C@@H]1CC[C@]2(C)O[C@H]2CC[C@]2(C)[C@@H](Br)CCC(=C)[C@H]2Cc2cc(ccc2O)C(=O)O1	CHEMBL
CHEMBL1081511		CC(NC(=O)NC(C)C(=O)N1CCNCC[NH2+]CC[NH2+]CC1)C(=O)N1CCNCC[NH2+]CCNCC1	CHEMBL
CHEMBL1081555		Clc1ccc(CNC(=O)C[C@H]2CC=CCCCCC(=O)O[C@H](CNC2=O)c2ccccc2)cc1	CHEMBL
CHEMBL1081556		Clc1ccc(CNC(=O)C[C@@H]2CC=CCCC(=O)O[C@H](CNC2=O)c2ccccc2)cc1	CHEMBL
CHEMBL1081726		Clc1ccc(CNC(=O)C[C@H]2CC=CCCCC(=O)O[C@H](CNC2=O)c2ccccc2)cc1	CHEMBL
CHEMBL1082034		COc1cc(O)c2c(c1)C=CC[C@H](O)[C@H](O)C=C[C@@H](Cc1ccccc1)[C@H](C)OC2=O	CHEMBL
CHEMBL1082035		COc1cc(O)c2c(c1)C=CC[C@H](O)[C@H](O)C=C[C@@H](CC(F)(F)F)[C@H](C)OC2=O	CHEMBL
CHEMBL1082058		CC1=C[C@H]2O[C@@H]3C[C@H]4OC(=O)C=CC=CC(=O)OCCC(C)=CC(=O)OC[C@@]2(C[C@H]1O)[C@]4(C)[C@]31CO1	CHEMBL
CHEMBL1083532		CC[C@H]1OC(=O)[C@H](C)[C@@H](O[C@H]2C[C@@](C)(OC)[C@@H](OC(=O)CC[NH2+]CC(=O)Nc3ccc(cc3)[N+]([O-])=O)[C@H](C)O2)[C@H](C)[C@@H](O[C@@H]2O[C@H](C)C[C@@H]([C@H]2O)[NH+](C)C)[C@](C)(O)C[C@@H](C)NC(=O)[C@H](C)[C@@H](O)[C@]1(C)O	CHEMBL
CHEMBL1084266		CO[C@@]1(C)CCC=C(C)CCC2=C(C)CO[C@H]2C=C(C)CC[C@@H]1O	CHEMBL
CHEMBL1084965		OC[C@H]1C[C@@H]2O[C@@H]3[C@@H](CSC(=O)NCCOCCOCCOCc4ccc5ccc6cccc7ccc4c5c67)O[C@H](O[C@@H]4[C@@H](CO)O[C@H](O[C@@H]5[C@@H](CO)O[C@H](O[C@@H]6[C@@H](CO)O[C@H](O[C@@H]7[C@@H](CSC(=O)NCCOCCOCCOCc8ccc9ccc%10cccc%11ccc8c9c%10%11)O[C@H](O[C@@H]8[C@@H](CO)O[C@H](O[C@@H]9[C@@H](CO)O[C@H](O[C@H]1[C@H](O)[C@H]2O)[C@H](O)[C@H]9O)[C@H](O)[C@H]8O)[C@H](O)[C@H]7O)[C@H](O)[C@H]6O)[C@H](O)[C@H]5O)[C@H](O)[C@H]4O)[…	CHEMBL
CHEMBL1084966		OC[C@H]1C[C@@H]2O[C@@H]3[C@@H](CO)O[C@H](O[C@@H]4[C@@H](CO)O[C@H](O[C@@H]5[C@@H](CO)O[C@H](O[C@@H]6[C@@H](CO)O[C@H](O[C@@H]7[C@@H](CSCC(=O)NCCOCCOCCOCc8ccc9ccc%10cccc%11ccc8c9c%10%11)O[C@H](O[C@@H]8[C@@H](CO)O[C@H](O[C@@H]9[C@@H](CSCC(=O)NCCOCCOCCOCc%10ccc%11ccc%12cccc%13ccc%10c%11c%12%13)O[C@H](O[C@H]1[C@H](O)[C@H]2O)[C@H](O)[C@H]9O)[C@H](O)[C@H]8O)[C@H](O)[C@H]7O)[C@H](O)[C@H]6O)[C@H](O)[C@H]5O…	CHEMBL
CHEMBL1084967		OC[C@H]1O[C@@H]2O[C@@H]3[C@@H](CO)O[C@H](O[C@@H]4[C@@H](CSCC(=O)NCCOCCOCCOCC5=C6C=CC7=CC=CC8=CC=C(C=C5)C6C78)O[C@H](O[C@@H]5[C@@H](CO)O[C@H](O[C@@H]6[C@@H](CO)O[C@H](O[C@@H]7[C@@H](CSCC(=O)NCCOCCOCCOCC8=C9C=CC%10=CC=CC%11=CC=C(C=C8)C9C%10%11)O[C@H](O[C@@H]8[C@@H](CO)O[C@H](O[C@H]1[C@H](O)[C@H]2O)[C@H](O)[C@H]8O)[C@H](O)[C@H]7O)[C@H](O)[C@H]6O)[C@H](O)[C@H]5O)[C@H](O)[C@H]4O)[C@H](O)[C@H]3O	CHEMBL
CHEMBL1085234		CC[C@H]1OC(=O)[C@H](C)[C@@H](O[C@H]2C[C@@](C)(OC)[C@@H](OC(=O)CC[NH+]3CCN(CC3)C(=O)c3ccco3)[C@H](C)O2)[C@H](C)[C@@H](O[C@@H]2O[C@H](C)C[C@@H]([C@H]2O)[NH+](C)C)[C@](C)(O)C[C@@H](C)NC(=O)[C@H](C)[C@@H](O)[C@]1(C)O	CHEMBL
CHEMBL1085235		CC[C@H]1OC(=O)[C@H](C)[C@@H](O[C@H]2C[C@@](C)(OC)[C@@H](OC(=O)CC[NH2+]CC(=O)Nc3ccc4ccccc4c3)[C@H](C)O2)[C@H](C)[C@@H](O[C@@H]2O[C@H](C)C[C@@H]([C@H]2O)[NH+](C)C)[C@](C)(O)C[C@@H](C)NC(=O)[C@H](C)[C@@H](O)[C@]1(C)O	CHEMBL
CHEMBL1085236		CC[C@H]1OC(=O)[C@H](C)[C@@H](O[C@H]2C[C@@](C)(OC)[C@@H](OC(=O)CC[NH2+][C@@H](C)c3ccc(cc3)[N+]([O-])=O)[C@H](C)O2)[C@H](C)[C@@H](O[C@@H]2O[C@H](C)C[C@@H]([C@H]2O)[NH+](C)C)[C@](C)(O)C[C@@H](C)NC(=O)[C@H](C)[C@@H](O)[C@]1(C)O	CHEMBL
CHEMBL1085237		CC[C@H]1OC(=O)[C@H](C)[C@@H](O[C@H]2C[C@@](C)(OC)[C@@H](OC(=O)CC[NH2+][C@H](C)c3ccc(cc3)[N+]([O-])=O)[C@H](C)O2)[C@H](C)[C@@H](O[C@@H]2O[C@H](C)C[C@@H]([C@H]2O)[NH+](C)C)[C@](C)(O)C[C@@H](C)NC(=O)[C@H](C)[C@@H](O)[C@]1(C)O	CHEMBL
CHEMBL1085469		CC[C@H]1OC(=O)[C@H](C)[C@@H](O[C@H]2C[C@@](C)(OC)[C@@H](OC(=O)CC[NH2+][C@@H](C)C(=O)Nc3ccc4ccccc4c3)[C@H](C)O2)[C@H](C)[C@@H](O[C@@H]2O[C@H](C)C[C@@H]([C@H]2O)[NH+](C)C)[C@](C)(O)C[C@@H](C)NC(=O)[C@H](C)[C@@H](O)[C@]1(C)O	CHEMBL
CHEMBL1085470		CC[C@H]1OC(=O)[C@H](C)[C@@H](O[C@H]2C[C@@](C)(OC)[C@@H](OC(=O)CC[NH2+][C@@H](C)C(=O)Nc3ccc(cc3)[N+]([O-])=O)[C@H](C)O2)[C@H](C)[C@@H](O[C@@H]2O[C@H](C)C[C@@H]([C@H]2O)[NH+](C)C)[C@](C)(O)C[C@@H](C)NC(=O)[C@H](C)[C@@H](O)[C@]1(C)O	CHEMBL
CHEMBL1085471		CC[C@H]1OC(=O)[C@H](C)[C@@H](O[C@H]2C[C@@](C)(OC)[C@@H](OC(=O)CC[NH+]3CCN(CC3)C(=O)c3ccco3)[C@H](C)O2)[C@H](C)[C@@H](O[C@@H]2O[C@H](C)C[C@@H]([C@H]2O)[NH+](C)C)[C@@](C)(C[C@@H](C)NC(=O)[C@H](C)[C@@H](O)[C@]1(C)O)OC	CHEMBL
CHEMBL1085472		CC[C@H]1OC(=O)[C@H](C)[C@@H](O[C@H]2C[C@@](C)(OC)[C@@H](OC(=O)CC[NH2+]CC(=O)Nc3ccc4ccccc4c3)[C@H](C)O2)[C@H](C)[C@@H](O[C@@H]2O[C@H](C)C[C@@H]([C@H]2O)[NH+](C)C)[C@@](C)(C[C@@H](C)NC(=O)[C@H](C)[C@@H](O)[C@]1(C)O)OC	CHEMBL
CHEMBL1085473		CC[C@H]1OC(=O)[C@H](C)[C@@H](O[C@H]2C[C@@](C)(OC)[C@@H](OC(=O)CC[NH2+]CC(=O)Nc3ccc(cc3)[N+]([O-])=O)[C@H](C)O2)[C@H](C)[C@@H](O[C@@H]2O[C@H](C)C[C@@H]([C@H]2O)[NH+](C)C)[C@@](C)(C[C@@H](C)NC(=O)[C@H](C)[C@@H](O)[C@]1(C)O)OC	CHEMBL
CHEMBL1085474		CC[C@H]1OC(=O)[C@H](C)[C@@H](O[C@H]2C[C@@](C)(OC)[C@@H](OC(=O)CC[NH2+][C@@H](C)c3ccc(cc3)[N+]([O-])=O)[C@H](C)O2)[C@H](C)[C@@H](O[C@@H]2O[C@H](C)C[C@@H]([C@H]2O)[NH+](C)C)[C@@](C)(C[C@@H](C)NC(=O)[C@H](C)[C@@H](O)[C@]1(C)O)OC	CHEMBL
CHEMBL1085475		CC[C@H]1OC(=O)[C@H](C)[C@@H](O[C@H]2C[C@@](C)(OC)[C@@H](OC(=O)CC[NH2+][C@H](C)c3ccc(cc3)[N+]([O-])=O)[C@H](C)O2)[C@H](C)[C@@H](O[C@@H]2O[C@H](C)C[C@@H]([C@H]2O)[NH+](C)C)[C@@](C)(C[C@@H](C)NC(=O)[C@H](C)[C@@H](O)[C@]1(C)O)OC	CHEMBL
CHEMBL1085476		CC[C@H]1OC(=O)[C@H](C)[C@@H](O[C@H]2C[C@@](C)(OC)[C@@H](OC(=O)CC[NH2+][C@@H](C)C(=O)Nc3ccc(cc3)[N+]([O-])=O)[C@H](C)O2)[C@H](C)[C@@H](O[C@@H]2O[C@H](C)C[C@@H]([C@H]2O)[NH+](C)C)[C@@](C)(C[C@@H](C)NC(=O)[C@H](C)[C@@H](O)[C@]1(C)O)OC	CHEMBL
CHEMBL1085477		CC[C@H]1OC(=O)[C@H](C)[C@@H](O[C@H]2C[C@@](C)(OC)[C@@H](OC(=O)CC[NH+]3CCN(CC3)c3ccc(cc3)[N+]([O-])=O)[C@H](C)O2)[C@H](C)[C@@H](O[C@@H]2O[C@H](C)C[C@@H]([C@H]2O)[NH+](C)C)[C@@](C)(C[C@@H](C)NC(=O)[C@H](C)[C@@H](O)[C@]1(C)O)OC	CHEMBL
CHEMBL1085478		CC[C@H]1OC(=O)[C@H](C)[C@@H](O[C@H]2C[C@@](C)(OC)[C@@H](OC(=O)CC[NH2+]CC(=O)Nc3cnc4ccccc4c3)[C@H](C)O2)[C@H](C)[C@@H](O[C@@H]2O[C@H](C)C[C@@H]([C@H]2O)[NH+](C)C)[C@@](C)(C[C@@H](C)NC(=O)[C@H](C)[C@@H](O)[C@]1(C)O)OC	CHEMBL
CHEMBL1085479		CC[C@H]1OC(=O)[C@H](C)[C@@H](O[C@H]2C[C@@](C)(OC)[C@@H](OC(=O)CC[NH2+]CC(=O)Nc3cccc4ncccc34)[C@H](C)O2)[C@H](C)[C@@H](O[C@@H]2O[C@H](C)C[C@@H]([C@H]2O)[NH+](C)C)[C@@](C)(C[C@@H](C)NC(=O)[C@H](C)[C@@H](O)[C@]1(C)O)OC	CHEMBL
CHEMBL1085480		CC[C@H]1OC(=O)[C@H](C)[C@@H](O[C@H]2C[C@@](C)(OC)[C@@H](OC(=O)CC[NH2+]CC(=O)Nc3ccc4cccnc4c3)[C@H](C)O2)[C@H](C)[C@@H](O[C@@H]2O[C@H](C)C[C@@H]([C@H]2O)[NH+](C)C)[C@@](C)(C[C@@H](C)NC(=O)[C@H](C)[C@@H](O)[C@]1(C)O)OC	CHEMBL
CHEMBL1085481		CC[C@H]1OC(=O)[C@H](C)[C@@H](O[C@H]2C[C@@](C)(OC)[C@@H](OC(=O)CC[NH2+]CCNc3cncc(c3)[N+]([O-])=O)[C@H](C)O2)[C@H](C)[C@@H](O[C@@H]2O[C@H](C)C[C@@H]([C@H]2O)[NH+](C)C)[C@@](C)(C[C@@H](C)NC(=O)[C@H](C)[C@@H](O)[C@]1(C)O)OC	CHEMBL
CHEMBL1085482		CC[C@H]1OC(=O)[C@H](C)[C@@H](O[C@H]2C[C@@](C)(OC)[C@@H](OC(=O)CC[NH2+]CCNc3cccc4ccccc34)[C@H](C)O2)[C@H](C)[C@@H](O[C@@H]2O[C@H](C)C[C@@H]([C@H]2O)[NH+](C)C)[C@@](C)(C[C@@H](C)NC(=O)[C@H](C)[C@@H](O)[C@]1(C)O)OC	CHEMBL
CHEMBL1085483		CC[C@H]1OC(=O)[C@H](C)[C@@H](O[C@H]2C[C@@](C)(OC)[C@@H](OC(=O)CC[NH+]3CCN(CC3)c3cc4N(C=CC(=O)c4cc3F)C3CC3)[C@H](C)O2)[C@H](C)[C@@H](O[C@@H]2O[C@H](C)C[C@@H]([C@H]2O)[NH+](C)C)[C@](C)(O)C[C@@H](C)NC(=O)[C@H](C)[C@@H](O)[C@]1(C)O	CHEMBL
CHEMBL1085484		CC[C@H]1OC(=O)[C@H](C)[C@@H](O[C@H]2C[C@@](C)(OC)[C@@H](OC(=O)CC[NH+]3CCN(CC3)c3cc4N(C=CC(=O)c4cc3F)C3CC3)[C@H](C)O2)[C@H](C)[C@@H](O[C@@H]2O[C@H](C)C[C@@H]([C@H]2O)[NH+](C)C)[C@@](C)(C[C@@H](C)NC(=O)[C@H](C)[C@@H](O)[C@]1(C)O)OC	CHEMBL
CHEMBL1085485		CC[C@H]1OC(=O)[C@H](C)[C@@H](O[C@H]2C[C@@](C)(OC)[C@@H](OC(=O)CC[NH+]3CCN(CC3)c3cc4N(C=C(C([O-])=O)C(=O)c4cc3F)C3CC3)[C@H](C)O2)[C@H](C)[C@@H](O[C@@H]2O[C@H](C)C[C@@H]([C@H]2O)[NH+](C)C)[C@@](C)(C[C@@H](C)NC(=O)[C@H](C)[C@@H](O)[C@]1(C)O)OC	CHEMBL
CHEMBL1085486		CC[C@H]1OC(=O)[C@H](C)[C@@H](O[C@H]2C[C@@](C)(OC)[C@@H](OC(=O)CC[NH2+]CCNc3cc4N(C=C(C([O-])=O)C(=O)c4cc3F)C3CC3)[C@H](C)O2)[C@H](C)[C@@H](O[C@@H]2O[C@H](C)C[C@@H]([C@H]2O)[NH+](C)C)[C@](C)(O)C[C@@H](C)NC(=O)[C@H](C)[C@@H](O)[C@]1(C)O	CHEMBL
CHEMBL1085487		CC[C@H]1OC(=O)[C@H](C)[C@@H](O[C@H]2C[C@@](C)(OC)[C@@H](OC(=O)CC[NH2+]CCNc3cc4N(C=C(C([O-])=O)C(=O)c4cc3F)C3CC3)[C@H](C)O2)[C@H](C)[C@@H](O[C@@H]2O[C@H](C)C[C@@H]([C@H]2O)[NH+](C)C)[C@@](C)(C[C@@H](C)NC(=O)[C@H](C)[C@@H](O)[C@]1(C)O)OC	CHEMBL
CHEMBL1085488		CC[C@H]1OC(=O)[C@H](C)[C@@H](O[C@H]2C[C@@](C)(OC)[C@@H](OC(=O)NCc3ccccc3)[C@H](C)O2)[C@H](C)[C@@H](O[C@@H]2O[C@H](C)C[C@@H]([C@H]2O)[NH+](C)C)[C@@](C)(C[C@@H](C)C(=O)[C@H](C)[C@@H](O)[C@]1(C)O)OC	CHEMBL
CHEMBL1085489		CC[C@H]1OC(=O)[C@H](C)[C@@H](O[C@H]2C[C@@](C)(OC)[C@@H](OC(=O)NCc3ccc(F)cc3)[C@H](C)O2)[C@H](C)[C@@H](O[C@@H]2O[C@H](C)C[C@@H]([C@H]2O)[NH+](C)C)[C@@](C)(C[C@@H](C)C(=O)[C@H](C)[C@@H](O)[C@]1(C)O)OC	CHEMBL
CHEMBL1085490		CC[C@H]1OC(=O)[C@H](C)[C@@H](O[C@H]2C[C@@](C)(OC)[C@@H](OC(=O)NCc3ccc(OC)cc3)[C@H](C)O2)[C@H](C)[C@@H](O[C@@H]2O[C@H](C)C[C@@H]([C@H]2O)[NH+](C)C)[C@@](C)(C[C@@H](C)C(=O)[C@H](C)[C@@H](O)[C@]1(C)O)OC	CHEMBL
CHEMBL1085491		CC[C@H]1OC(=O)[C@H](C)[C@@H](O[C@H]2C[C@@](C)(OC)[C@@H](OC(=O)NCCc3ccc(O)cc3)[C@H](C)O2)[C@H](C)[C@@H](O[C@@H]2O[C@H](C)C[C@@H]([C@H]2O)[NH+](C)C)[C@@](C)(C[C@@H](C)C(=O)[C@H](C)[C@@H](O)[C@]1(C)O)OC	CHEMBL
CHEMBL1085492		CC[C@H]1OC(=O)[C@H](C)[C@@H](O[C@H]2C[C@@](C)(OC)[C@@H](OC(=O)NCCc3ccccc3Cl)[C@H](C)O2)[C@H](C)[C@@H](O[C@@H]2O[C@H](C)C[C@@H]([C@H]2O)[NH+](C)C)[C@@](C)(C[C@@H](C)C(=O)[C@H](C)[C@@H](O)[C@]1(C)O)OC	CHEMBL
CHEMBL1085493		CC[C@H]1OC(=O)[C@H](C)[C@@H](O[C@H]2C[C@@](C)(OC)[C@@H](OC(=O)NCCc3ccccc3)[C@H](C)O2)[C@H](C)[C@@H](O[C@@H]2O[C@H](C)C[C@@H]([C@H]2O)[NH+](C)C)[C@@](C)(C[C@@H](C)C(=O)[C@H](C)[C@@H](O)[C@]1(C)O)OC	CHEMBL
CHEMBL1085494		CC[C@H]1OC(=O)[C@H](C)[C@@H](O[C@H]2C[C@@](C)(OC)[C@@H](OC(=O)NCCc3ccc4OCOc4c3)[C@H](C)O2)[C@H](C)[C@@H](O[C@@H]2O[C@H](C)C[C@@H]([C@H]2O)[NH+](C)C)[C@@](C)(C[C@@H](C)C(=O)[C@H](C)[C@@H](O)[C@]1(C)O)OC	CHEMBL
CHEMBL1085495		CC[C@H]1OC(=O)[C@H](C)[C@@H](O[C@H]2C[C@@](C)(OC)[C@@H](OC(=O)NCCCC(=O)NCc3ccccc3)[C@H](C)O2)[C@H](C)[C@@H](O[C@@H]2O[C@H](C)C[C@@H]([C@H]2O)[NH+](C)C)[C@@](C)(C[C@@H](C)C(=O)[C@H](C)[C@@H](O)[C@]1(C)O)OC	CHEMBL
CHEMBL1085496		CC[C@H]1OC(=O)[C@H](C)[C@@H](O[C@H]2C[C@@](C)(OC)[C@@H](OC(=O)NCCCC(=O)NCc3ccc(F)cc3)[C@H](C)O2)[C@H](C)[C@@H](O[C@@H]2O[C@H](C)C[C@@H]([C@H]2O)[NH+](C)C)[C@@](C)(C[C@@H](C)C(=O)[C@H](C)[C@@H](O)[C@]1(C)O)OC	CHEMBL
CHEMBL1085497		CC[C@H]1OC(=O)[C@H](C)[C@@H](O[C@H]2C[C@@](C)(OC)[C@@H](OC(=O)NCCCC(=O)NCc3ccc(OC)cc3)[C@H](C)O2)[C@H](C)[C@@H](O[C@@H]2O[C@H](C)C[C@@H]([C@H]2O)[NH+](C)C)[C@@](C)(C[C@@H](C)C(=O)[C@H](C)[C@@H](O)[C@]1(C)O)OC	CHEMBL
CHEMBL1085498		CC[C@H]1OC(=O)[C@H](C)[C@@H](O[C@H]2C[C@@](C)(OC)[C@@H](OC(=O)NCCCC(=O)NCCc3ccc(O)cc3)[C@H](C)O2)[C@H](C)[C@@H](O[C@@H]2O[C@H](C)C[C@@H]([C@H]2O)[NH+](C)C)[C@@](C)(C[C@@H](C)C(=O)[C@H](C)[C@@H](O)[C@]1(C)O)OC	CHEMBL
CHEMBL1085499		CC[C@H]1OC(=O)[C@H](C)[C@@H](O[C@H]2C[C@@](C)(OC)[C@@H](OC(=O)NCCCC(=O)NCCc3ccccc3Cl)[C@H](C)O2)[C@H](C)[C@@H](O[C@@H]2O[C@H](C)C[C@@H]([C@H]2O)[NH+](C)C)[C@@](C)(C[C@@H](C)C(=O)[C@H](C)[C@@H](O)[C@]1(C)O)OC	CHEMBL
CHEMBL1086661		CO[C@H]1C[C@H](C)CC2=C(OC)C(O)C=C(NC(=O)C(C)=CC=C[C@H](OC)[C@@H](OC(N)=O)C(C)=C[C@H](C)[C@H]1O)C2O	CHEMBL
CHEMBL1086963		O=C1NCc2cccc(CNC(=O)c3coc(n3)-c3csc(n3)-c3cccc(n3)-c3nc(cs3)-c3nc1co3)c2	CHEMBL
CHEMBL1087111		O=C1NCc2cccc(CNC(=O)c3coc(n3)-c3coc(n3)-c3cccc(n3)-c3nc(co3)-c3nc1co3)n2	CHEMBL
CHEMBL1087112		O=C1NCC[NH2+]CCNC(=O)c2coc(n2)-c2coc(n2)-c2cccc(n2)-c2nc(co2)-c2nc1co2	CHEMBL
CHEMBL1087150		Clc1ccc(CNC(=O)C[C@H]2CC=CCCCC(=O)O[C@@H](CNC2=O)c2ccccc2)cc1	CHEMBL
CHEMBL1087151		Clc1ccc(CNC(=O)C[C@H]2CC=CCCCCC(=O)O[C@@H](CNC2=O)c2ccccc2)cc1	CHEMBL
CHEMBL1087499		CN(C)c1[nH+]c2CCCn3cc(C4=C(C(=O)NC4=O)C4=CN(CCCc1cc2)C1C=CC=CN41)c1ccccc31	CHEMBL
CHEMBL1087529		Clc1ccc(CNC(=O)C[C@@H]2CC=CCCCCC(=O)O[C@@H](CNC2=O)c2ccccc2)cc1	CHEMBL
CHEMBL1087530		Clc1ccc(CNC(=O)C[C@H]2CC=CCCC(=O)O[C@@H](CNC2=O)c2ccccc2)cc1	CHEMBL
CHEMBL108758		CCC[C@@H]1OC(=O)[C@@H](C)C[C@H](C)CCCCC(=O)CCC[C@@H](CC)CCC=C(COC)CC[C@@H](O)[C@@H](O)C[C@H](O)CNC1=O	CHEMBL
CHEMBL1087738		O=C1NCc2cccc(CNC(=O)c3coc(n3)-c3coc(n3)-c3cccc(n3)-c3nc(co3)-c3nc1co3)c2	CHEMBL
CHEMBL1088172		Clc1ccc(CNC(=O)C[C@@H]2CC=CCCCC(=O)O[C@@H](CNC2=O)c2ccccc2)cc1	CHEMBL
CHEMBL1088721		O=C1NCc2cccc(CNC(=O)c3coc(n3)-c3csc(n3)-c3cccc(n3)-c3nc(co3)-c3nc1co3)c2	CHEMBL
CHEMBL1088938		CC(C)CCCCC(=O)N[C@@H](CC[NH3+])C(=O)N[C@@H]([C@@H](C)O)C(=O)N[C@@H](CC[NH3+])C(=O)N[C@H]1CCNC(=O)[C@@H](NC(=O)[C@H](CC[NH3+])NC(=O)[C@H](CC[NH3+])NC(=O)[C@H](CC(C)C)NC(=O)[C@@H](Cc2ccccc2)NC(=O)[C@H](CC[NH3+])NC1=O)[C@@H](C)O	CHEMBL
CHEMBL1088939		CCCCCCCC(=O)N[C@@H](CC[NH3+])C(=O)N[C@@H]([C@@H](C)O)C(=O)N[C@@H](CC[NH3+])C(=O)N[C@H]1CCNC(=O)[C@@H](NC(=O)[C@H](CC[NH3+])NC(=O)[C@H](CC[NH3+])NC(=O)[C@H](CC(C)C)NC(=O)[C@@H](Cc2ccccc2)NC(=O)[C@H](CC[NH3+])NC1=O)[C@@H](C)O	CHEMBL
CHEMBL1088940		CCCCCCC(=O)N[C@@H](CC[NH3+])C(=O)N[C@@H]([C@@H](C)O)C(=O)N[C@@H](CC[NH3+])C(=O)N[C@H]1CCNC(=O)[C@@H](NC(=O)[C@H](CC[NH3+])NC(=O)[C@H](CC[NH3+])NC(=O)[C@H](CC(C)C)NC(=O)[C@@H](Cc2ccccc2)NC(=O)[C@H](CC[NH3+])NC1=O)[C@@H](C)O	CHEMBL
CHEMBL1088941		CCCCCCCCC(=O)N[C@@H](CC[NH3+])C(=O)N[C@@H]([C@@H](C)O)C(=O)N[C@@H](CC[NH3+])C(=O)N[C@H]1CCNC(=O)[C@@H](NC(=O)[C@H](CC[NH3+])NC(=O)[C@H](CC[NH3+])NC(=O)[C@H](CC(C)C)NC(=O)[C@@H](Cc2ccccc2)NC(=O)[C@H](CC[NH3+])NC1=O)[C@@H](C)O	CHEMBL
CHEMBL1088942		CCC(C)CCC(O)CC(=O)N[C@@H](CC[NH3+])C(=O)N[C@@H]([C@@H](C)O)C(=O)N[C@@H](CC[NH3+])C(=O)N[C@H]1CCNC(=O)[C@@H](NC(=O)[C@H](CC[NH3+])NC(=O)[C@H](CC[NH3+])NC(=O)[C@H](CC(C)C)NC(=O)[C@@H](Cc2ccccc2)NC(=O)[C@H](CC[NH3+])NC1=O)[C@@H](C)O	CHEMBL
CHEMBL1089240		CC(C)CCCCC(=O)N[C@@H](CC[NH3+])C(=O)N[C@@H]([C@@H](C)O)C(=O)N[C@@H](CC[NH3+])C(=O)N[C@H]1CCNC(=O)[C@@H](NC(=O)[C@H](CC[NH3+])NC(=O)[C@H](CC[NH3+])NC(=O)[C@H](CC(C)C)NC(=O)[C@@H](CC(C)C)NC(=O)[C@H](CC[NH3+])NC1=O)[C@@H](C)O	CHEMBL
CHEMBL1089241		CCC(C)CCCCC(=O)N[C@@H](CC[NH3+])C(=O)N[C@@H]([C@@H](C)O)C(=O)N[C@@H](CO)C(=O)N[C@H]1CCNC(=O)[C@@H](NC(=O)[C@H](CC[NH3+])NC(=O)[C@H](CC[NH3+])NC(=O)[C@H](CC(C)C)NC(=O)[C@@H](CC(C)C)NC(=O)[C@H](CC[NH3+])NC1=O)[C@@H](C)O	CHEMBL
CHEMBL1089242		CCC(C)CCCCC(=O)N[C@@H](CC[NH3+])C(=O)N[C@@H]([C@@H](C)O)C(=O)N[C@@H](CC[NH3+])C(=O)N[C@H]1CCNC(=O)[C@@H](NC(=O)[C@H](CC[NH3+])NC(=O)[C@H](CC[NH3+])NC(=O)[C@H](CC(C)O)NC(=O)[C@@H](Cc2ccccc2)NC(=O)[C@H](CC[NH3+])NC1=O)[C@@H](C)O	CHEMBL
CHEMBL1089243		CC(C)CCCCCC(O)CC(=O)N[C@@H](CC[NH3+])C(=O)N[C@H]1CCNC(=O)[C@H](CC(C)C)NC(=O)[C@H](CC[NH3+])NC(=O)[C@H](CC[NH3+])NC(=O)[C@H](CC(C)C)NC(=O)[C@@H](Cc2ccccc2)NC(=O)[C@H](CC[NH3+])NC1=O	CHEMBL
CHEMBL1089244		CCCCCCCCC(=O)N[C@@H]([C@@H](C)O)C(=O)N[C@@H](CC[NH3+])C(=O)N[C@H]1CCNC(=O)[C@@H](NC(=O)[C@H](CC[NH3+])NC(=O)[C@H](CC[NH3+])NC(=O)[C@H](CC(C)C)NC(=O)[C@@H](CC(C)C)NC(=O)[C@H](CC[NH3+])NC1=O)[C@@H](C)O	CHEMBL
CHEMBL1089245		CCCCCCCCCCC(=O)N[C@@H]([C@@H](C)O)C(=O)N[C@@H](CC[NH3+])C(=O)N[C@H]1CCNC(=O)[C@@H](NC(=O)[C@H](CC[NH3+])NC(=O)[C@H](CC[NH3+])NC(=O)[C@H](CC(C)C)NC(=O)[C@@H](CC(C)C)NC(=O)[C@H](CC[NH3+])NC1=O)[C@@H](C)O	CHEMBL
CHEMBL1089246		CCC(C)CCCCCC(=O)N[C@@H]([C@@H](C)O)C(=O)N[C@@H](CC[NH3+])C(=O)N[C@H]1CCNC(=O)[C@@H](NC(=O)[C@H](CC[NH3+])NC(=O)[C@H](CC[NH3+])NC(=O)[C@H](CC(C)C)NC(=O)[C@@H](CC(C)C)NC(=O)[C@H](CC[NH3+])NC1=O)[C@@H](C)O	CHEMBL
CHEMBL1089247		CCCCCCCCCCCC(=O)N[C@@H]([C@@H](C)O)C(=O)N[C@@H](CC[NH3+])C(=O)N[C@H]1CCNC(=O)[C@@H](NC(=O)[C@H](CC[NH3+])NC(=O)[C@H](CC[NH3+])NC(=O)[C@H](CC(C)C)NC(=O)[C@@H](CC(C)C)NC(=O)[C@H](CC[NH3+])NC1=O)[C@@H](C)O	CHEMBL
CHEMBL1089248		CCCCCCCCCC(=O)N[C@@H]([C@@H](C)O)C(=O)N[C@@H](CC[NH3+])C(=O)N[C@H]1CCNC(=O)[C@@H](NC(=O)[C@H](CC[NH3+])NC(=O)[C@H](CC[NH3+])NC(=O)[C@H](CC(C)C)NC(=O)[C@@H](CC(C)C)NC(=O)[C@H](CC[NH3+])NC1=O)[C@@H](C)O	CHEMBL
CHEMBL1089249		CCCCCCCCCCCCCC(=O)N[C@@H]([C@@H](C)O)C(=O)N[C@@H](CC[NH3+])C(=O)N[C@H]1CCNC(=O)[C@@H](NC(=O)[C@H](CC[NH3+])NC(=O)[C@H](CC[NH3+])NC(=O)[C@H](CC(C)C)NC(=O)[C@@H](CC(C)C)NC(=O)[C@H](CC[NH3+])NC1=O)[C@@H](C)O	CHEMBL
CHEMBL1089250		CCC(C)CCCCCCC(=O)N[C@@H]([C@@H](C)O)C(=O)N[C@@H](CC[NH3+])C(=O)N[C@H]1CCNC(=O)[C@@H](NC(=O)[C@H](CC[NH3+])NC(=O)[C@H](CC[NH3+])NC(=O)[C@H](CC(C)C)NC(=O)[C@@H](CC(C)C)NC(=O)[C@H](CC[NH3+])NC1=O)[C@@H](C)O	CHEMBL
CHEMBL1089253		CCCCCCCCCCCCCC(=O)N[C@@H]([C@@H](C)O)C(=O)N[C@@H](CC[NH3+])C(=O)N[C@H]1CCNC(=O)[C@@H](NC(=O)[C@H](CC[NH3+])NC(=O)[C@H](CC[NH3+])NC(=O)[C@H](CC(C)C)NC(=O)[C@@H](Cc2ccccc2)NC(=O)[C@H](CC[NH3+])NC1=O)[C@@H](C)O	CHEMBL
CHEMBL1089254		CCCCCCCC(=O)N[C@@H]([C@@H](C)O)C(=O)N[C@@H](CC[NH3+])C(=O)N[C@H]1CCNC(=O)[C@@H](NC(=O)[C@H](CC[NH3+])NC(=O)[C@H](CC[NH3+])NC(=O)[C@H](CC(C)C)NC(=O)[C@@H](CC(C)C)NC(=O)[C@H](CC[NH3+])NC1=O)[C@@H](C)O	CHEMBL
CHEMBL1089255		CC(C)C[C@@H]1NC(=O)[C@@H](Cc2ccccc2)NC(=O)[C@H](CC[NH3+])NC(=O)[C@H](CCNC(=O)[C@@H](NC(=O)[C@H](CC[NH3+])NC(=O)[C@H](CC[NH3+])NC1=O)[C@@H](C)O)NC(=O)[C@H](CC[NH3+])NC(=O)[C@@H](NC(=O)[C@H](CC[NH3+])NC(=O)CC12CC3CC(CC(C3)C1)C2)[C@@H](C)O	CHEMBL
CHEMBL1089256		CC(C)C[C@@H]1NC(=O)[C@@H](Cc2ccccc2)NC(=O)[C@H](CC[NH3+])NC(=O)[C@H](CCNC(=O)[C@@H](NC(=O)[C@H](CC[NH3+])NC(=O)[C@H](CC[NH3+])NC1=O)[C@@H](C)O)NC(=O)[C@H](CC[NH3+])NC(=O)[C@@H](NC(=O)[C@H](CC[NH3+])NC(=O)Cc1ccc(cc1)-c1ccccc1)[C@@H](C)O	CHEMBL
CHEMBL1089257		CC(C)C[C@H]1NC(=O)[C@H](CC[NH3+])NC(=O)[C@H](CCNC(=O)[C@@H](NC(=O)[C@H](CC[NH3+])NC(=O)[C@H](CC[NH3+])NC(=O)[C@H](CC(C)C)NC1=O)[C@@H](C)O)NC(=O)[C@H](CC[NH3+])NC(=O)[C@@H](NC(=O)[C@H](CC[NH3+])NC(=O)CC12CC3CC(CC(C3)C1)C2)[C@@H](C)O	CHEMBL
CHEMBL1089258		CC(C)C[C@H]1NC(=O)[C@H](CC[NH3+])NC(=O)[C@H](CCNC(=O)[C@@H](NC(=O)[C@H](CC[NH3+])NC(=O)[C@H](CC[NH3+])NC(=O)[C@H](CC(C)C)NC1=O)[C@@H](C)O)NC(=O)[C@H](CC[NH3+])NC(=O)[C@@H](NC(=O)[C@H](CC[NH3+])NC(=O)Cc1ccc(cc1)-c1ccccc1)[C@@H](C)O	CHEMBL
CHEMBL1089259		CC(C)C[C@@H]1NC(=O)[C@@H](Cc2ccccc2)NC(=O)[C@H](CC[NH3+])NC(=O)[C@H](CCNC(=O)[C@@H](NC(=O)[C@H](CC[NH3+])NC(=O)[C@H](CC[NH3+])NC1=O)[C@@H](C)O)NC(=O)[C@H](CC[NH3+])NC(=O)[C@@H](NC(=O)[C@H](CC[NH3+])NC(=O)c1ccc2ccccc2c1)[C@@H](C)O	CHEMBL
CHEMBL1089260		CC(C)C[C@@H]1NC(=O)[C@@H](Cc2ccccc2)NC(=O)[C@H](CC[NH3+])NC(=O)[C@H](CCNC(=O)[C@@H](NC(=O)[C@H](CC[NH3+])NC(=O)[C@H](CC[NH3+])NC1=O)[C@@H](C)O)NC(=O)[C@H](CC[NH3+])NC(=O)[C@@H](NC(=O)[C@H](CC[NH3+])NC(=O)CCCC1CCCCC1)[C@@H](C)O	CHEMBL
CHEMBL1089261		CC(C)C[C@H]1NC(=O)[C@H](CC[NH3+])NC(=O)[C@H](CCNC(=O)[C@@H](NC(=O)[C@H](CC[NH3+])NC(=O)[C@H](CC[NH3+])NC(=O)[C@H](CC(C)C)NC1=O)[C@@H](C)O)NC(=O)[C@H](CC[NH3+])NC(=O)[C@@H](NC(=O)[C@H](CC[NH3+])NC(=O)c1ccc2cc3ccccc3cc2c1)[C@@H](C)O	CHEMBL
CHEMBL1089262		CC(C)C[C@H]1NC(=O)[C@H](CC[NH3+])NC(=O)[C@H](CCNC(=O)[C@@H](NC(=O)[C@H](CC[NH3+])NC(=O)[C@H](CC[NH3+])NC(=O)[C@H](CC(C)C)NC1=O)[C@@H](C)O)NC(=O)[C@H](CC[NH3+])NC(=O)[C@@H](NC(=O)[C@H](CC[NH3+])NC(=O)CCCC1CCCCC1)[C@@H](C)O	CHEMBL
CHEMBL1089263		CC(C)C[C@@H]1NC(=O)[C@@H](Cc2ccccc2)NC(=O)[C@H](CC[NH3+])NC(=O)[C@H](CCNC(=O)[C@@H](NC(=O)[C@H](CC[NH3+])NC(=O)[C@H](CC[NH3+])NC1=O)[C@@H](C)O)NC(=O)[C@H](CC[NH3+])NC(=O)[C@@H](NC(=O)[C@H](CC[NH3+])NC(=O)CCCc1cc2ccc3cccc4ccc(c1)c2c34)[C@@H](C)O	CHEMBL
CHEMBL1089264		CC(C)C[C@@H]1NC(=O)[C@@H](Cc2ccccc2)NC(=O)[C@H](CC[NH3+])NC(=O)[C@H](CCNC(=O)[C@@H](NC(=O)[C@H](CC[NH3+])NC(=O)[C@H](CC[NH3+])NC1=O)[C@@H](C)O)NC(=O)[C@H](CC[NH3+])NC(=O)[C@@H](NC(=O)[C@H](CC[NH3+])NC(=O)C1CCCCCCCCCCC1)[C@@H](C)O	CHEMBL
CHEMBL1089265		CC(C)C[C@H]1NC(=O)[C@H](CC[NH3+])NC(=O)[C@H](CCNC(=O)[C@@H](NC(=O)[C@H](CC[NH3+])NC(=O)[C@H](CC[NH3+])NC(=O)[C@H](CC(C)C)NC1=O)[C@@H](C)O)NC(=O)[C@H](CC[NH3+])NC(=O)[C@@H](NC(=O)[C@H](CC[NH3+])NC(=O)CCCc1cc2ccc3cccc4ccc(c1)c2c34)[C@@H](C)O	CHEMBL
CHEMBL1089571		CC(C)C[C@H]1NC(=O)[C@H](CC[NH3+])NC(=O)[C@H](CCNC(=O)[C@@H](NC(=O)[C@H](CC[NH3+])NC(=O)[C@H](CC[NH3+])NC(=O)[C@H](CC(C)C)NC1=O)[C@@H](C)O)NC(=O)[C@H](CC[NH3+])NC(=O)[C@@H](NC(=O)[C@H](CC[NH3+])NC(=O)C1CCCCCCCCCCC1)[C@@H](C)O	CHEMBL
CHEMBL1089573		CC(C)C[C@@H]1NC(=O)[C@@H](Cc2ccccc2)NC(=O)[C@H](CC[NH3+])NC(=O)[C@H](CCNC(=O)[C@@H](NC(=O)[C@H](CC[NH3+])NC(=O)[C@H](CC[NH3+])NC1=O)[C@@H](C)O)NC(=O)[C@H](CC[NH3+])NC(=O)[C@@H](NC(=O)[C@H](CC[NH3+])NC(=O)C(C1CCCC1)c1ccccc1)[C@@H](C)O	CHEMBL
CHEMBL1089625		C[C@@H](OP([O-])([O-])=O)[C@@H]1NC(=O)CN(C)C(=O)[C@@H](C)NC(=O)[C@H](CCC(=O)NC[C@@H](CCCCNC(=O)CCSSC[C@H](NC(C)=O)C(=O)N[C@@H](CCCNC(N)=[NH2+])C(=O)N[C@@H](CCCNC(N)=[NH2+])C(=O)N[C@@H](CCCNC(N)=[NH2+])C(=O)N[C@@H](CCCNC(N)=[NH2+])C(=O)N[C@@H](CCCNC(N)=[NH2+])C(=O)N[C@@H](CCCNC(N)=[NH2+])C(=O)N[C@@H](CCCNC(N)=[NH2+])C(=O)N[C@@H](CCCNC(N)=[NH2+])C([O-])=O)C(N)=O)NC(=O)[C@H](Cc2ccc(O)cc2)NC(=O)[C@H]…	CHEMBL
CHEMBL1089916		CC(C)C[C@@H]1NC(=O)[C@@H](CC(C)C)NC(=O)[C@H](CC[NH3+])NC(=O)[C@H](CCNC(=O)[C@@H](NC(=O)[C@H](CC[NH3+])NC(=O)[C@H](CC[NH3+])NC1=O)[C@@H](C)O)NC(=O)[C@H](CC[NH3+])NC(=O)[C@@H](NC(=O)[C@H](CC[NH3+])NC(=O)C(C1CCCC1)c1ccccc1)[C@@H](C)O	CHEMBL
CHEMBL1089917		CCCCCCCC(=O)N[C@@H]([C@@H](C)O)C(=O)N[C@@H](CC[NH3+])C(=O)N[C@H]1CCNC(=O)[C@@H](NC(=O)[C@H](CC[NH3+])NC(=O)[C@H](CC[NH3+])NC(=O)[C@H](CC(C)C)NC(=O)[C@@H](Cc2ccccc2)NC(=O)[C@H](CC[NH3+])NC1=O)[C@@H](C)O	CHEMBL
CHEMBL1089918		CCCCCCCCC(=O)N[C@@H]([C@@H](C)O)C(=O)N[C@@H](CC[NH3+])C(=O)N[C@H]1CCNC(=O)[C@@H](NC(=O)[C@H](CC[NH3+])NC(=O)[C@H](CC[NH3+])NC(=O)[C@H](CC(C)C)NC(=O)[C@@H](Cc2ccccc2)NC(=O)[C@H](CC[NH3+])NC1=O)[C@@H](C)O	CHEMBL
CHEMBL1089919		CCCCCCCCCC(=O)N[C@@H]([C@@H](C)O)C(=O)N[C@@H](CC[NH3+])C(=O)N[C@H]1CCNC(=O)[C@@H](NC(=O)[C@H](CC[NH3+])NC(=O)[C@H](CC[NH3+])NC(=O)[C@H](CC(C)C)NC(=O)[C@@H](Cc2ccccc2)NC(=O)[C@H](CC[NH3+])NC1=O)[C@@H](C)O	CHEMBL
CHEMBL1089925		CCCC(=O)N[C@@H](CC[NH3+])C(=O)N[C@H]([C@@H](C)O)C(=O)N[C@@H](CC[NH3+])C(=O)N[C@H]1CCNC(=O)[C@H](NC(=O)[C@H](CC[NH3+])NC(=O)[C@H](CC[NH3+])NC(=O)[C@H](CC(C)C)NC(=O)[C@@H](Cc2ccccc2)NC(=O)[C@H](CC[NH3+])NC1=O)[C@@H](C)O	CHEMBL
CHEMBL1089926		CCCCCC(=O)N[C@@H](CC[NH3+])C(=O)N[C@H]([C@@H](C)O)C(=O)N[C@@H](CC[NH3+])C(=O)N[C@H]1CCNC(=O)[C@H](NC(=O)[C@H](CC[NH3+])NC(=O)[C@H](CC[NH3+])NC(=O)[C@H](CC(C)C)NC(=O)[C@@H](Cc2ccccc2)NC(=O)[C@H](CC[NH3+])NC1=O)[C@@H](C)O	CHEMBL
CHEMBL1089927		CCCCC(=O)N[C@@H](CC[NH3+])C(=O)N[C@H]([C@@H](C)O)C(=O)N[C@@H](CC[NH3+])C(=O)N[C@H]1CCNC(=O)[C@H](NC(=O)[C@H](CC[NH3+])NC(=O)[C@H](CC[NH3+])NC(=O)[C@H](CC(C)C)NC(=O)[C@@H](Cc2ccccc2)NC(=O)[C@H](CC[NH3+])NC1=O)[C@@H](C)O	CHEMBL
CHEMBL1089938		CCC(C)CCCCC(=O)N[C@@H](CCNC(=O)n1ccc2ccccc12)C(=O)N[C@H]([C@@H](C)O)C(=O)N[C@@H](CCNC(=O)n1ccc2ccccc12)C(=O)N[C@H]1CCNC(=O)[C@H](NC(=O)[C@H](CCNC(=O)n2ccc3ccccc23)NC(=O)[C@H](CCNC(=O)n2ccc3ccccc23)NC(=O)[C@H](CC(C)C)NC(=O)[C@@H](Cc2ccccc2)NC(=O)[C@H](CC[NH3+])NC1=O)[C@@H](C)O	CHEMBL
CHEMBL1089939		CCC(C)CCCCC(=O)N[C@@H](CCNc1ccc(cc1[N+]([O-])=O)[N+]([O-])=O)C(=O)N[C@H]([C@@H](C)O)C(=O)N[C@@H](CCNc1ccc(cc1[N+]([O-])=O)[N+]([O-])=O)C(=O)N[C@H]1CCNC(=O)[C@H](NC(=O)[C@H](CCNc2ccc(cc2[N+]([O-])=O)[N+]([O-])=O)NC(=O)[C@H](CCNc2ccc(cc2[N+]([O-])=O)[N+]([O-])=O)NC(=O)[C@H](CC(C)C)NC(=O)[C@@H](Cc2ccccc2)NC(=O)[C@H](CC[NH3+])NC1=O)[C@@H](C)O	CHEMBL
CHEMBL1089940		CCC(C)CCCCC(=O)N[C@@H](CCNc1cc(N)c(cc1[N+]([O-])=O)[N+]([O-])=O)C(=O)N[C@H]([C@@H](C)O)C(=O)N[C@@H](CCNc1cc(N)c(cc1[N+]([O-])=O)[N+]([O-])=O)C(=O)N[C@H]1CCNC(=O)[C@H](NC(=O)[C@H](CCNc2cc(N)c(cc2[N+]([O-])=O)[N+]([O-])=O)NC(=O)[C@H](CCNc2cc(N)c(cc2[N+]([O-])=O)[N+]([O-])=O)NC(=O)[C@H](CC(C)C)NC(=O)[C@@H](Cc2ccccc2)NC(=O)[C@H](CC[NH3+])NC1=O)[C@@H](C)O	CHEMBL
CHEMBL1089944		CC(C)C[C@@H]1NC(=O)CNC(=O)CNC(=O)[C@H](Cc2ccccc2)NC(=O)[C@H](Cc2c[nH]cn2)NC(=O)CNC(=O)[C@@H](NC(=O)[C@H](CSSC[C@H](NC(=O)[C@@H]2CCCN2C(=O)C(=O)[C@H](Cc2ccc(O)cc2)NC1=O)C(=O)N[C@@H](CC(N)=O)C(=O)NCC(=O)N1CCC[C@H]1C(N)=O)NC(=O)[C@H](Cc1ccccc1)NC(=O)[C@H](CCCNC(N)=[NH2+])NC(=O)[C@H](CCC(N)=O)NC(C)=O)[C@@H](C)O	CHEMBL
CHEMBL1089945		CC(C)C[C@@H]1NC(=O)CNC(=O)CNC(=O)[C@H](Cc2ccccc2)NC(=O)[C@H](Cc2c[nH]cn2)NC(=O)CNC(=O)[C@@H](NC(=O)[C@H](CSSC[C@H](NC(=O)[C@@H]2CCCN2C(=O)C(=O)[C@H](Cc2ccc(O)cc2)NC1=O)C(N)=O)NC(=O)[C@H](Cc1ccccc1)NC(=O)[C@H](CCCNC(N)=[NH2+])NC(C)=O)[C@@H](C)O	CHEMBL
CHEMBL1089946		CC(C)C[C@@H]1N(C)C(=O)CN2CCC[C@H](NC(=O)[C@H](Cc3ccccc3)NC(=O)[C@H](Cc3c[nH]cn3)NC(=O)CNC(=O)[C@@H](NC(=O)[C@@H](NC(=O)[C@H](Cc3ccccc3)NC(=O)[C@H](CCCNC(N)=[NH2+])NC(C)=O)C(C)(C)SSC[C@H](NC(=O)[C@@H]3CCCN3C(=O)C(=O)[C@H](Cc3ccc(O)cc3)NC1=O)C(N)=O)[C@@H](C)O)C2=O	CHEMBL
CHEMBL1089947		CC(C)C[C@@H]1N(C)C(=O)CN2CCC[C@H](NC(=O)[C@H](Cc3ccccc3)NC(=O)[C@H](Cc3c[nH]cn3)NC(=O)CNC(=O)[C@H](C)N(C)C(=O)[C@@H](NC(=O)[C@H](Cc3ccccc3)NC(=O)[C@H](CCCNC(N)=[NH2+])NC(C)=O)C(C)(C)SSC[C@H](NC(=O)[C@@H]3CCCN3C(=O)C(=O)[C@H](Cc3ccc(O)cc3)NC1=O)C(N)=O)C2=O	CHEMBL
CHEMBL1089948		CC(C)C[C@@H]1N(C)C(=O)CN(C)C(=O)CNC(=O)[C@H](Cc2ccccc2)NC(=O)[C@H](Cc2c[nH]cn2)NC(=O)CNC(=O)[C@@H](NC(=O)[C@@H](NC(=O)[C@H](Cc2ccccc2)NC(=O)[C@H](CCCNC(N)=[NH2+])NC(C)=O)C(C)(C)SSC[C@H](NC(=O)[C@@H]2CCCN2C(=O)C(=O)[C@H](Cc2ccc(O)cc2)NC1=O)C(N)=O)[C@@H](C)O	CHEMBL
CHEMBL1089949		CC(C)C[C@@H]1N(C)C(=O)CN(C)C(=O)CNC(=O)[C@H](Cc2ccc(NC(N)=[NH2+])cc2)NC(=O)CNC(=O)[C@@H](NC(=O)[C@@H](NC(=O)[C@H](Cc2ccccc2)NC(=O)[C@H](CCCNC(N)=[NH2+])NC(C)=O)C(C)(C)SSC[C@H](NC(=O)[C@@H]2CCCN2C(=O)C(=O)[C@H](Cc2ccc(O)cc2)NC1=O)C(N)=O)[C@@H](C)O	CHEMBL
CHEMBL1089950		CC(C)C[C@@H]1N(C)C(=O)CN(C)C(=O)CNC(=O)[C@H](Cc2ccccc2)NC(=O)[C@H](Cc2c[nH]cn2)NC(=O)CNC(=O)[C@@H](NC(=O)[C@H](CC(=O)NCCCC[C@H](NC(=O)[C@@H]2CCCN2C(=O)C(=O)[C@H](Cc2ccc(O)cc2)NC1=O)C(=O)N[C@@H](CC(N)=O)C(=O)NCC(=O)N1CCC[C@H]1C(N)=O)NC(=O)[C@H](Cc1ccccc1)NC(=O)[C@H](CCCNC(N)=[NH2+])NC(=O)[C@H](CCC(N)=O)NC(C)=O)[C@@H](C)O	CHEMBL
CHEMBL1089952		CC(C)C[C@@H]1N(C)C(=O)CN(C)C(=O)CNC(=O)[C@H](Cc2ccccc2)NC(=O)[C@H](Cc2c[nH]cn2)NC(=O)CNC(=O)[C@H](NC(=O)[C@H](CC(=O)NCCCC[C@H](NC(=O)[C@@H]2CCCN2C(=O)C(=O)[C@H](Cc2ccc(O)cc2)NC1=O)C(=O)N[C@@H](CC(N)=O)C(=O)NCC(=O)N1CCC[C@H]1C(N)=O)NC(=O)[C@H](Cc1ccccc1)NC(=O)CSCCC(=O)NCCC[NH+](CCCNC(=O)CCSCC(=O)N[C@@H](CCC(N)=O)C(=O)N[C@@H](CCCNC(N)=[NH2+])C(=O)N[C@@H](Cc1ccccc1)C(=O)N[C@@H]1CC(=O)NCCCC[C@@H](NC(…	CHEMBL
CHEMBL1090255		CCC(C)CCCCC(=O)N[C@@H](CC[NH2+]Cc1c(COP([O-])([O-])=O)cnc(C)c1O)C(=O)N[C@H]([C@@H](C)O)C(=O)N[C@@H](CC[NH2+]Cc1c(COP([O-])([O-])=O)cnc(C)c1O)C(=O)N[C@H]1CCNC(=O)[C@H](NC(=O)[C@H](CC[NH2+]Cc2c(COP([O-])([O-])=O)cnc(C)c2[O-])NC(=O)[C@H](CC[NH2+]Cc2c(COP(O)(O)=O)cnc(C)c2O)NC(=O)[C@H](CC(C)C)NC(=O)[C@@H](Cc2ccccc2)NC(=O)[C@H](CC[NH3+])NC1=O)[C@@H](C)O	CHEMBL
CHEMBL1090257		CCC(C)CCCCC(=O)N[C@@H](CCN=Cc1ccc(cc1)N(C)C)C(=O)N[C@H]([C@@H](C)O)C(=O)N[C@@H](CCN=Cc1ccc(cc1)N(C)C)C(=O)N[C@H]1CCNC(=O)[C@H](NC(=O)[C@H](CC[NH+]=Cc2ccc(cc2)N(C)C)NC(=O)[C@H](CC[NH+]=Cc2ccc(cc2)N(C)C)NC(=O)[C@H](CC(C)C)NC(=O)[C@@H](Cc2ccccc2)NC(=O)[C@H](CC[NH+]=Cc2ccc(cc2)N(C)C)NC1=O)[C@@H](C)O	CHEMBL
CHEMBL1090258		CCC(C)CCCCC(=O)N[C@@H](CC[NH+]=Cc1ccc(O)c(OC)c1)C(=O)N[C@H]([C@@H](C)O)C(=O)N[C@@H](CC[NH3+])C(=O)N[C@H]1CCNC(=O)[C@H](NC(=O)[C@H](CCN=Cc2ccc(O)c(OC)c2)NC(=O)[C@H](CCN=Cc2ccc(O)c(OC)c2)NC(=O)[C@H](CC(C)C)NC(=O)[C@@H](Cc2ccccc2)NC(=O)[C@H](CCN=Cc2ccc(O)c(OC)c2)NC1=O)[C@@H](C)O	CHEMBL
CHEMBL1090261		CCC(C)CCCCC(=O)N[C@@H](CC[NH2+]Cc1ccc(cc1)C(C)C)C(=O)N[C@H]([C@@H](C)O)C(=O)N[C@@H](CC[NH3+])C(=O)N[C@H]1CCNC(=O)[C@H](NC(=O)[C@H](CC[NH2+]Cc2ccc(cc2)C(C)C)NC(=O)[C@H](CC[NH2+]Cc2ccc(cc2)C(C)C)NC(=O)[C@H](CC(C)C)NC(=O)[C@@H](Cc2ccccc2)NC(=O)[C@H](CC[NH2+]Cc2ccc(cc2)C(C)C)NC1=O)[C@@H](C)O	CHEMBL
CHEMBL1090262		CCC(C)CCCCC(=O)N[C@@H](CC[NH2+]Cc1ccc(O)c(OC)c1)C(=O)N[C@H]([C@@H](C)O)C(=O)N[C@@H](CC[NH3+])C(=O)N[C@H]1CCNC(=O)[C@H](NC(=O)[C@H](CC[NH2+]Cc2ccc(O)c(O)c2)NC(=O)[C@H](CC[NH2+]Cc2ccc(O)c(OC)c2)NC(=O)[C@H](CC(C)C)NC(=O)[C@@H](Cc2ccccc2)NC(=O)[C@H](CC[NH2+]Cc2ccc(O)c(OC)c2)NC1=O)[C@@H](C)O	CHEMBL
CHEMBL1090265		CCC(C)CCCCC(=O)N[C@@H](CCN=Cc1ccc(O)c(OC)c1)C(=O)N[C@H]([C@@H](C)O)C(=O)N[C@@H](CC[NH3+])C(=O)N[C@H]1CCNC(=O)[C@H](NC(=O)[C@H](CCN=Cc2ccc(O)c(OC)c2)NC(=O)[C@H](CCN=Cc2ccc(O)c(OC)c2)NC(=O)[C@H](CC(C)C)NC(=O)[C@@H](CC(C)C)NC(=O)[C@H](CC[NH+]=Cc2ccc(O)c(OC)c2)NC1=O)[C@@H](C)O	CHEMBL
CHEMBL1090273		CC(C)C[C@@H]1N(C)C(=O)CN(C)C(=O)CNC(=O)[C@H](Cc2ccccc2)NC(=O)[C@H](Cc2c[nH]cn2)NC(=O)CNC(=O)[C@@H](NC(=O)[C@@H](CC(=O)NCCCC[C@H](NC(=O)[C@@H]2CCCN2C(=O)C(=O)[C@H](Cc2ccc(O)cc2)NC1=O)C(=O)N[C@@H](CC(N)=O)C(=O)NCC(=O)N1CCC[C@H]1C(N)=O)NC(=O)[C@H](Cc1ccccc1)NC(=O)CSCCC(=O)NCCC(=O)NCCC[NH+](C)CCCNC(=O)CCNC(=O)CCSCC(=O)N[C@@H](CCC(N)=O)C(=O)N[C@@H](CCCNC(N)=[NH2+])C(=O)N[C@@H](Cc1ccccc1)C(=O)N[C@@H]1C…	CHEMBL
CHEMBL1090274		CC(C)C[C@@H]1N(C)C(=O)CN(C)C(=O)CNC(=O)[C@H](Cc2ccccc2)NC(=O)[C@H](Cc2c[nH]cn2)NC(=O)CNC(=O)[C@@H](NC(=O)[C@@H](CC(=O)NCCCC[C@H](NC(=O)[C@@H]2CCCN2C(=O)C(=O)[C@H](Cc2ccc(O)cc2)NC1=O)C(=O)N[C@@H](CC(N)=O)C(=O)NCC(=O)N1CCC[C@H]1C(N)=O)NC(=O)[C@H](Cc1ccccc1)NC(=O)CSCCC(=O)NCCC(=O)NCCC(=O)NCCC[NH+](CCCNC(=O)CCNC(=O)CCSCC(=O)N[C@@H](CCC(N)=O)C(=O)N[C@@H](CCCNC(N)=[NH2+])C(=O)N[C@@H](Cc1ccccc1)C(=O)N[C…	CHEMBL
CHEMBL1090275		CC(C)C[C@@H]1N(C)C(=O)CN(C)C(=O)CNC(=O)[C@H](Cc2ccccc2)NC(=O)[C@H](Cc2c[nH]cn2)NC(=O)CNC(=O)[C@H](NC(=O)[C@@H](CC(=O)NCCCC[C@H](NC(=O)[C@@H]2CCCN2C(=O)C(=O)[C@H](Cc2ccc(O)cc2)NC1=O)C(=O)N[C@@H](CC(N)=O)C(=O)NCC(=O)N1CCC[C@H]1C(N)=O)NC(=O)[C@H](Cc1ccccc1)NC(=O)CSCCC(=O)NCCC(=O)NCCC(=O)NCC[NH2+]CCCN(CCCNC(=O)CCNC(=O)CCNC(=O)CCNC(=O)CCSC(=O)N[C@@H](CCC(N)=O)C(=O)N[C@@H](CCCNC(N)=[NH2+])C(=O)N[C@@H](…	CHEMBL
CHEMBL1090276		CC(C)C[C@@H]1N(C)C(=O)CN(C)C(=O)CNC(=O)[C@H](Cc2ccccc2)NC(=O)[C@H](Cc2c[nH]cn2)NC(=O)CNC(=O)[C@@H](NC(=O)[C@H](CC(=O)NCCCC[C@H](NC(=O)[C@@H]2CCCN2C(=O)C(=O)[C@H](Cc2ccc(O)cc2)NC1=O)C(=O)N[C@@H](CC(N)=O)C(=O)NCC(=O)N1CCC[C@H]1C(N)=O)NC(=O)[C@H](Cc1ccccc1)NC(=O)[C@H](CCCNC(N)=[NH2+])NC(=O)[C@H](CCC(N)=O)NC(=O)CSCC(=O)N[C@@H](Cc1ccccc1)C(=O)N[C@@H]1CC(=O)NCCCC[C@H](NC(=O)[C@@H]2CCCN2C(=O)C(=O)[C@H](…	CHEMBL
CHEMBL1090277		CC(C)C[C@@H]1NC(=O)CNC(=O)CNC(=O)[C@H](Cc2ccccc2)NC(=O)[C@H](Cc2c[nH]cn2)NC(=O)CNC(=O)[C@@H](NC(=O)[C@H](CSSC[C@H](NC(=O)[C@@H]2CCCN2C(=O)C(=O)[C@H](Cc2ccc(O)cc2)NC1=O)C(N)=O)NC(=O)[C@H](Cc1ccccc1)NC(=O)[C@H](CCCNC(N)=[NH2+])NC(=O)CN(C)CCNC(=O)CCC(=O)N[C@@H](CCCNC(N)=[NH2+])C(=O)N[C@@H](Cc1ccccc1)C(=O)N[C@H]1CSSC[C@H](NC(=O)[C@@H]2CCCN2C(=O)C(=O)[C@H](Cc2ccc(O)cc2)NC(=O)[C@H](CC(C)C)NC(=O)CNC(=O)…	CHEMBL
CHEMBL1090278		CC(C)C[C@@H]1N(C)C(=O)CN2CCC[C@H](NC(=O)[C@H](Cc3ccccc3)NC(=O)[C@H](Cc3c[nH]cn3)NC(=O)CNC(=O)[C@@H](NC(=O)[C@@H](NC(=O)[C@H](Cc3ccccc3)NC(=O)[C@H](CCCNC(N)=[NH2+])NC(=O)CCC(=O)NCCN(C)CC(=O)N[C@@H](CCCNC(N)=[NH2+])C(=O)N[C@@H](Cc3ccccc3)C(=O)N[C@@H]3C(=O)N[C@@H]([C@@H](C)O)C(=O)NCC(=O)N[C@@H](Cc4c[nH]c[nH+]4)C(=O)N[C@@H](Cc4ccccc4)C(=O)N[C@H]4CCCN(CC(=O)N(C)[C@@H](CC(C)C)C(=O)N[C@@H](Cc5ccc(O)cc5)…	CHEMBL
CHEMBL1090279		CC(C)C[C@@H]1N(C)C(=O)CN2CCC[C@H](NC(=O)[C@H](Cc3ccccc3)NC(=O)[C@H](Cc3c[nH]cn3)NC(=O)CNC(=O)[C@H](C)N(C)C(=O)[C@@H](NC(=O)[C@H](Cc3ccccc3)NC(=O)[C@H](CCCNC(N)=[NH2+])NC(=O)CCC(=O)NCCN(C)CC(=O)N[C@@H](CCCNC(N)=[NH2+])C(=O)N[C@@H](Cc3ccccc3)C(=O)N[C@@H]3C(=O)N(C)[C@@H](C)C(=O)NCC(=O)N[C@@H](Cc4c[nH]c[nH+]4)C(=O)N[C@@H](Cc4ccccc4)C(=O)N[C@H]4CCCN(CC(=O)N(C)[C@@H](CC(C)C)C(=O)N[C@@H](Cc5ccc(O)cc5)C(…	CHEMBL
CHEMBL1090280		CC(C)C[C@@H]1N(C)C(=O)CN(C)C(=O)CNC(=O)[C@H](Cc2ccccc2)NC(=O)[C@H](Cc2c[nH]cn2)NC(=O)CNC(=O)[C@@H](NC(=O)[C@H](CC(=O)NCCCC[C@H](NC(=O)[C@@H]2CCCN2C(=O)C(=O)[C@H](Cc2ccc(O)cc2)NC1=O)C(N)=O)NC(=O)[C@H](Cc1ccccc1)NC(=O)[C@H](CCCNC(N)=[NH2+])NC(=O)CN(C)CCNC(=O)CCC(=O)N[C@@H](CCCNC(N)=[NH2+])C(=O)N[C@@H](Cc1ccccc1)C(=O)N[C@H]1CC(=O)NCCCC[C@H](NC(=O)[C@@H]2CCCN2C(=O)C(=O)[C@H](Cc2ccc(O)cc2)NC(=O)[C@H](…	CHEMBL
CHEMBL1090292		CCCCOc1c2Cc3cc(cc(Cc4cc(cc(Cc5cc(cc(Cc1cc(c2)C(=O)Nc1cc(cc(c1)C(=O)OCc1ccccc1)C([O-])=O)c5OCCCC)C(=O)Nc1cc(cc(c1)C(=O)OCc1ccccc1)C([O-])=O)c4OCCCC)C(=O)Nc1cc(cc(c1)C(=O)OCc1ccccc1)C([O-])=O)c3OCCCC)C(=O)Nc1cc(cc(c1)C(=O)OCc1ccccc1)C([O-])=O	CHEMBL
CHEMBL1090293		CCCCOc1c2Cc3cc(cc(Cc4cc(cc(Cc5cc(cc(Cc1cc(c2)C(=O)Nc1cc(cc(c1)C([O-])=O)C([O-])=O)c5OCCCC)C(=O)Nc1cc(cc(c1)C([O-])=O)C([O-])=O)c4OCCCC)C(=O)Nc1cc(cc(c1)C([O-])=O)C([O-])=O)c3OCCCC)C(=O)Nc1cc(cc(c1)C([O-])=O)C([O-])=O	CHEMBL
CHEMBL1090294		CCCCOc1c2Cc3cc(cc(Cc4cc(cc(Cc5cc(cc(Cc1cc(c2)C(=O)Nc1cc(cc(c1)C(=O)NC1CCCCC1)C([O-])=O)c5OCCCC)C(=O)Nc1cc(cc(c1)C(=O)NC1CCCCC1)C([O-])=O)c4OCCCC)C(=O)Nc1cc(cc(c1)C(=O)NC1CCCCC1)C([O-])=O)c3OCCCC)C(=O)Nc1cc(cc(c1)C(=O)NC1CCCCC1)C([O-])=O	CHEMBL
CHEMBL1090295		CCCCOc1c2Cc3cc(cc(Cc4cc(cc(Cc5cc(cc(Cc1cc(c2)C([O-])=O)c5OCCCC)C([O-])=O)c4OCCCC)C([O-])=O)c3OCCCC)C([O-])=O	CHEMBL
CHEMBL1090296		CCCCOc1c2Cc3cc(cc(Cc4cc(cc(Cc5cc(cc(Cc1cc(c2)C(=O)N[C@H](CC([O-])=O)C([O-])=O)c5OCCCC)C(=O)N[C@@H](CC([O-])=O)C([O-])=O)c4OCCCC)C(=O)N[C@@H](CC([O-])=O)C([O-])=O)c3OCCC)C(=O)N[C@@H](CC([O-])=O)C([O-])=O	CHEMBL
CHEMBL1090297		CCCCOc1c2Cc3cc(cc(Cc4cc(cc(Cc5cc(cc(Cc1cc(c2)C(=O)N[C@H](CCC([O-])=O)C([O-])=O)c5OCCCC)C(=O)N[C@@H](CCC([O-])=O)C([O-])=O)c4OCCCC)C(=O)N[C@@H](CCC([O-])=O)C([O-])=O)c3OCCCC)C(=O)N[C@@H](CCC([O-])=O)C([O-])=O	CHEMBL
CHEMBL1090298		CCCCOc1c2Cc3cc(cc(Cc4cc(cc(Cc5cc(cc(Cc1cc(c2)C(=O)NCC[NH3+])c5OCCCC)C(=O)NCC[NH3+])c4OCCCC)C(=O)NCC[NH3+])c3OCCCC)C(=O)NCC[NH3+]	CHEMBL
CHEMBL1090299		Oc1c2Cc3cc(cc(Cc4cc(cc(Cc5cc(cc(Cc1cc(c2)C([O-])=O)c5O)C([O-])=O)c4O)C([O-])=O)c3O)C([O-])=O	CHEMBL
CHEMBL1090300		Oc1c2Cc3cc(cc(Cc4cc(cc(Cc5cc(cc(Cc1cc(c2)C(=O)Nc1cc(cc(c1)C([O-])=O)C([O-])=O)c5O)C(=O)Nc1cc(cc(c1)C([O-])=O)C([O-])=O)c4O)C(=O)Nc1cc(cc(c1)C([O-])=O)C([O-])=O)c3O)C(=O)Nc1cc(cc(c1)C([O-])=O)C([O-])=O	CHEMBL
CHEMBL1090301		[O-]C(=O)c1cc2Cc3cc(cc(Cc4cc(cc(Cc5cc(cc(Cc(c1)c2OCc1ccccc1)c5OCc1ccccc1)C([O-])=O)c4OCc1ccccc1)C([O-])=O)c3OCc1ccccc1)C([O-])=O	CHEMBL
CHEMBL1090302		[O-]C(=O)c1cc(NC(=O)c2cc3Cc4cc(cc(Cc5cc(cc(Cc6cc(cc(Cc(c2)c3OCc2ccccc2)c6OCc2ccccc2)C(=O)Nc2cc(cc(c2)C([O-])=O)C([O-])=O)c5OCc2ccccc2)C(=O)Nc2cc(cc(c2)C([O-])=O)C([O-])=O)c4OCc2ccccc2)C(=O)Nc2cc(cc(c2)C([O-])=O)C([O-])=O)cc(c1)C([O-])=O	CHEMBL
CHEMBL1090611		CCCCCCCC(=O)N[C@@H](CC[NH3+])C(=O)N[C@@H]([C@@H](C)O)C(=O)N[C@@H](CC[NH3+])C(=O)N[C@H]1CCNC(=O)[C@@H](NC(=O)[C@H](CC[NH2+]C(C)C)NC(=O)[C@H](CC[NH3+])NC(=O)[C@H](CC(C)C)NC(=O)[C@@H](Cc2ccccc2)NC(=O)[C@H](CC[NH3+])NC1=O)[C@@H](C)O	CHEMBL
CHEMBL1090613		CCCCCCCC(=O)N[C@@H](CC[NH3+])C(=O)N[C@@H]([C@@H](C)O)C(=O)N[C@@H](CC[NH3+])C(=O)N[C@H]1CCNC(=O)[C@@H](NC(=O)[C@H](CCNC(=O)CCl)NC(=O)[C@H](CC[NH3+])NC(=O)[C@H](CC(C)C)NC(=O)[C@@H](Cc2ccccc2)NC(=O)[C@H](CC[NH3+])NC1=O)[C@@H](C)O	CHEMBL
CHEMBL1090614		CCCCCCCC([NH3+])NCC[C@@H]1NC(=O)[C@H](CC[NH3+])NC(=O)[C@H](CC(C)C)NC(=O)[C@@H](Cc2ccccc2)NC(=O)[C@H](CC[NH3+])NC(=O)[C@H](CCNC(=O)[C@@H](NC1=O)[C@@H](C)O)NC(=O)[C@H](CC[NH3+])NC(=O)[C@@H](NC(=O)[C@H](CC[NH3+])NC(=O)CCCCCCC)[C@@H](C)O	CHEMBL
CHEMBL1090615		CCCCCCCC(=O)N[C@@H](CC[NH3+])C(=O)N[C@@H]([C@@H](C)O)C(=O)N[C@@H](CC[NH3+])C(=O)N[C@H]1CCNC(=O)[C@@H](NC(=O)[C@H](CCNC(=O)C(Cl)Cl)NC(=O)[C@H](CC[NH3+])NC(=O)[C@H](CC(C)C)NC(=O)[C@@H](Cc2ccccc2)NC(=O)[C@H](CC[NH3+])NC1=O)[C@@H](C)O	CHEMBL
CHEMBL1090616		CCCCCCCC(=O)N[C@@H](CC[NH3+])C(=O)N[C@@H]([C@@H](C)O)C(=O)N[C@@H](CC[NH3+])C(=O)N[C@H]1CCNC(=O)[C@@H](NC(=O)[C@H](CCNC(=O)C[NH2+]CCCCNC(=O)OCc2ccccc2)NC(=O)[C@H](CC[NH3+])NC(=O)[C@H](CC(C)C)NC(=O)[C@@H](Cc2ccccc2)NC(=O)[C@H](CC[NH3+])NC1=O)[C@@H](C)O	CHEMBL
CHEMBL1090617		CCCCCCCC(=O)N[C@@H](CC[NH3+])C(=O)N[C@@H]([C@@H](C)O)C(=O)N[C@@H](CC[NH3+])C(=O)N[C@H]1CCNC(=O)[C@@H](NC(=O)[C@H](CCNC(=O)CO)NC(=O)[C@H](CC[NH3+])NC(=O)[C@H](CC(C)C)NC(=O)[C@@H](Cc2ccccc2)NC(=O)[C@H](CC[NH3+])NC1=O)[C@@H](C)O	CHEMBL
CHEMBL1090618		CCCCCCCC(=O)N[C@@H](CC[NH3+])C(=O)N[C@@H]([C@@H](C)O)C(=O)N[C@@H](CC[NH3+])C(=O)N[C@H]1CCNC(=O)[C@@H](NC(=O)[C@H](CCNC(=O)C([NH3+])CCC[NH3+])NC(=O)[C@H](CC[NH3+])NC(=O)[C@H](CC(C)C)NC(=O)[C@@H](Cc2ccccc2)NC(=O)[C@H](CC[NH3+])NC1=O)[C@@H](C)O	CHEMBL
CHEMBL1090624		CCC(C)CCCCC(=O)N[C@@H](CCCC[NH3+])C(=O)N[C@@H]([C@@H](C)O)C(=O)N[C@@H](CCCC[NH3+])C(=O)N[C@H]1CCNC(=O)[C@@H](NC(=O)[C@H](CCCC[NH3+])NC(=O)[C@H](CCCC[NH3+])NC(=O)[C@H](CC(C)C)NC(=O)[C@@H](Cc2ccccc2)NC(=O)[C@H](CCCC[NH3+])NC1=O)[C@@H](C)O	CHEMBL
CHEMBL1090625		CC(C)C[C@@H]1NC(=O)[C@H](Cc2ccccc2)NC(=O)[C@H](CCCC[NH3+])NC(=O)[C@H](CSSC[C@H](NC(=O)[C@H](CCCC[NH3+])NC(=O)[C@H](CCCC[NH3+])NC1=O)C(N)=O)C(N)=O	CHEMBL
CHEMBL1090626		CC(C)C[C@@H]1NC(=O)[C@H](Cc2ccccc2)NC(=O)[C@H](CCCC[NH3+])NC(=O)[C@H](CSSC[C@H](NC(=O)[C@H](CCCC[NH3+])NC(=O)[C@H](CCCC[NH3+])NC1=O)C(=O)N[C@@H](CCCC[NH3+])C(=O)N[C@@H]([C@@H](C)O)C(=O)NCC(=O)N[C@@H](CCCC[NH3+])C([O-])=O)C(N)=O	CHEMBL
CHEMBL1090627		CC[C@H](C)[C@H](NOC(=O)[C@H](CCCC[NH3+])NC(=O)CNC(=O)[C@@H](NC(=O)[C@H](CCCC[NH3+])NC(=O)[C@@H]1CSSC[C@H](C(N)=O)C(=O)N[C@@H](CCCC[NH3+])C(=O)N[C@@H](Cc2ccccc2)C(=O)N[C@@H](CC(C)C)C(=O)N[C@@H](CCCC[NH3+])C(=O)N[C@@H](CCCC[NH3+])C(=O)N1)[C@@H](C)O)C([O-])=O	CHEMBL
CHEMBL1090629		CCC(C)CCCCC(=O)N[C@@H](CCNC(=O)CCCCC([O-])=O)C(=O)N[C@@H]([C@@H](C)O)C(=O)N[C@@H](CCNC(=O)CCCCC([O-])=O)C(=O)N[C@H]1CCNC(=O)[C@@H](NC(=O)[C@H](CCNC(=O)CCCCC([O-])=O)NC(=O)[C@H](CCNC(=O)CCCCC([O-])=O)NC(=O)[C@H](CC(C)C)NC(=O)[C@@H](Cc2ccccc2)NC(=O)[C@@H](CCCNC(=O)CCCCC([O-])=O)NC1=O)[C@@H](C)O	CHEMBL
CHEMBL1090630		CCCCCCCC(=O)N[C@@H](C)C(=O)N[C@@H]([C@@H](C)O)C(=O)N[C@@H](CC[NH3+])C(=O)N[C@H]1CCNC(=O)[C@@H](NC(=O)[C@H](CC[NH3+])NC(=O)[C@H](CC[NH3+])NC(=O)[C@H](CC(C)C)NC(=O)[C@@H](Cc2ccccc2)NC(=O)[C@H](CC[NH3+])NC1=O)[C@@H](C)O	CHEMBL
CHEMBL1090632		CC(C)C[C@@H]1N(C)C(=O)CN(C)C(=O)CNC(=O)[C@H](Cc2ccccc2)NC(=O)[C@H](Cc2c[nH]cn2)NC(=O)CNC(=O)[C@@H](NC(=O)[C@@H](NC(=O)[C@H](Cc2ccccc2)NC(=O)[C@H](CCCNC(N)=[NH2+])NC(=O)CCC(=O)NCCN(C)CC(=O)NCCC(=O)NCCC(=O)NCCC(=O)N[C@@H](CCCNC(N)=[NH2+])C(=O)N[C@@H](Cc2ccccc2)C(=O)N[C@@H]2C(=O)N[C@@H]([C@@H](C)O)C(=O)NCC(=O)N[C@@H](Cc3c[nH]c[nH+]3)C(=O)N[C@@H](Cc3ccccc3)C(=O)NCC(=O)N(C)CC(=O)N(C)[C@@H](CC(C)C)C(=O…	CHEMBL
CHEMBL1090633		CC(C)C[C@@H]1N(C)C(=O)CN(C)C(=O)CNC(=O)[C@H](Cc2ccccc2)NC(=O)[C@H](Cc2c[nH]cn2)NC(=O)CNC(=O)[C@@H](NC(=O)[C@H](NC(=O)[C@H](Cc2ccccc2)NC(=O)[C@H](CCCNC(N)=[NH2+])NC(=O)CCC(=O)NCC[NH2+][C@@H](CCCNC(N)=[NH2+])C(=O)N[C@@H](Cc2ccccc2)C(=O)N[C@H]2C(=O)N[C@@H]([C@@H](C)O)C(=O)NCC(=O)N[C@@H](Cc3c[nH]cn3)C(=O)N[C@@H](Cc3ccccc3)C(=O)NCC(=O)N(C)CC(=O)N(C)[C@@H](CC(C)C)C(=O)N[C@@H](Cc3ccc(O)cc3)C(=O)C(=O)N3C…	CHEMBL
CHEMBL1090635		CC(C)C[C@@H]1N(C)C(=O)CN(C)C(=O)CNC(=O)[C@H](Cc2ccccc2)NC(=O)[C@H](Cc2c[nH]cn2)NC(=O)CNC(=O)[C@@H](NC(=O)[C@@H](NC(=O)[C@H](Cc2ccccc2)NC(=O)[C@H](CCCNC(N)=[NH2+])NC(=O)CCC(=O)N(C)CCN(C)C(=O)CCC(=O)N[C@@H](CCCNC(N)=[NH2+])C(=O)N[C@@H](Cc2ccccc2)C(=O)N[C@@H]2C(=O)N[C@@H]([C@@H](C)O)C(=O)NCC(=O)N[C@@H](Cc3c[nH]c[nH+]3)C(=O)N[C@@H](Cc3ccccc3)C(=O)NCC(=O)N(C)CC(=O)N(C)[C@@H](CC(C)C)C(=O)N[C@@H](Cc3ccc…	CHEMBL
CHEMBL1090636		CC(C)C[C@@H]1N(C)C(=O)CN(C)C(=O)CNC(=O)[C@H](Cc2ccccc2)NC(=O)[C@H](Cc2c[nH]cn2)NC(=O)CNC(=O)[C@@H](NC(=O)[C@@H](NC(=O)[C@H](Cc2ccccc2)NC(=O)[C@H](CCCNC(N)=[NH2+])NC(=O)CN(C)CC(=O)N[C@@H](CCCNC(N)=[NH2+])C(=O)N[C@@H](Cc2ccccc2)C(=O)N[C@@H]2C(=O)N[C@@H]([C@@H](C)O)C(=O)NCC(=O)N[C@@H](Cc3c[nH]c[nH+]3)C(=O)N[C@@H](Cc3ccccc3)C(=O)NCC(=O)N(C)CC(=O)N(C)[C@@H](CC(C)C)C(=O)N[C@@H](Cc3ccc(O)cc3)C(=O)C(=O)N…	CHEMBL
CHEMBL1090637		CC(C)C[C@@H]1N(C)C(=O)CN(C)C(=O)CNC(=O)[C@H](Cc2ccccc2)NC(=O)[C@H](Cc2c[nH]cn2)NC(=O)CNC(=O)[C@@H](NC(=O)[C@@H](NC(=O)[C@H](Cc2ccccc2)NC(=O)[C@H](CCCNC(N)=[NH2+])NC(=O)CC(C)(C)CC(=O)N[C@@H](CCCNC(N)=[NH2+])C(=O)N[C@@H](Cc2ccccc2)C(=O)N[C@@H]2C(=O)N[C@@H]([C@@H](C)O)C(=O)NCC(=O)N[C@@H](Cc3c[nH]cn3)C(=O)N[C@@H](Cc3ccccc3)C(=O)NCC(=O)N(C)CC(=O)N(C)[C@@H](CC(C)C)C(=O)N[C@@H](Cc3ccc(O)cc3)C(=O)C(=O)N3…	CHEMBL
CHEMBL1090638		CC(C)C[C@@H]1N(C)C(=O)CN(C)C(=O)CNC(=O)[C@H](Cc2ccccc2)NC(=O)[C@H](Cc2c[nH]cn2)NC(=O)CNC(=O)[C@@H](NC(=O)[C@@H](NC(=O)[C@H](Cc2ccccc2)NC(=O)[C@H](CCCNC(N)=[NH2+])NC(=O)C[C@H](C)C(=O)N[C@@H](CCCNC(N)=[NH2+])C(=O)N[C@@H](Cc2ccccc2)C(=O)N[C@@H]2C(=O)N[C@@H]([C@@H](C)O)C(=O)NCC(=O)N[C@@H](Cc3c[nH]cn3)C(=O)N[C@@H](Cc3ccccc3)C(=O)NCC(=O)N(C)CC(=O)N(C)[C@@H](CC(C)C)C(=O)N[C@@H](Cc3ccc(O)cc3)C(=O)C(=O)N3…	CHEMBL
CHEMBL1090639		CC(C)C[C@@H]1N(C)C(=O)CN(C)C(=O)CNC(=O)[C@H](Cc2ccccc2)NC(=O)[C@H](Cc2c[nH]cn2)NC(=O)CNC(=O)[C@@H](NC(=O)[C@@H](NC(=O)[C@H](Cc2ccccc2)NC(=O)[C@H](CCCNC(N)=[NH2+])NC(=O)CC[C@H](C)C(=O)N[C@@H](CCCNC(N)=[NH2+])C(=O)N[C@@H](Cc2ccccc2)C(=O)N[C@@H]2C(=O)N[C@@H]([C@@H](C)O)C(=O)NCC(=O)N[C@@H](Cc3c[nH]cn3)C(=O)N[C@@H](Cc3ccccc3)C(=O)NCC(=O)N(C)CC(=O)N(C)[C@@H](CC(C)C)C(=O)N[C@@H](Cc3ccc(O)cc3)C(=O)C(=O)N…	CHEMBL
CHEMBL1090640		CC(C)C[C@@H]1N(C)C(=O)CN(C)C(=O)CNC(=O)[C@H](Cc2ccccc2)NC(=O)[C@H](Cc2c[nH]cn2)NC(=O)CNC(=O)[C@@H](NC(=O)[C@@H](NC(=O)[C@H](Cc2ccccc2)NC(=O)[C@H](CCCNC(N)=[NH2+])NC(=O)CN(C)CCNC(=O)CNC(=O)[C@@H]2CSSC(C)(C)[C@H](NC(=O)[C@H](Cc3ccccc3)NC(=O)[C@@H]([NH3+])CCCNC(N)=[NH2+])C(=O)N[C@@H]([C@@H](C)O)C(=O)NCC(=O)N[C@@H](Cc3c[nH]c[nH+]3)C(=O)N[C@@H](Cc3ccccc3)C(=O)NCC(=O)N(C)CC(=O)N(C)[C@@H](CC(C)C)C(=O)N[…	CHEMBL
CHEMBL1090642		CO[C@H]1C=CO[C@@]2(C)Oc3c(C2=O)c2c(O)c(C=NN4CC[NH+](C)CC4)c(NC(=O)C(C)=CC=CC(C)[C@H](O)[C@@H](C)[C@@H](O)[C@@H](C)[C@H](OC(C)=O)[C@@H]1C)cc2c(O)c3C	CHEMBL
CHEMBL1090643		CO[C@H]1C=CO[C@@]2(C)Oc3c(C2=O)c2c(O)c(C=NN4CC[NH+](C)CC4)c(NC(=O)C(C)=CC=CC(C)[C@H](O)[C@@H](C)[C@@H](O)[C@@H](C)[C@H](OC(C)=O)[C@@H]1C)cc2c(O)c3C	CHEMBL
CHEMBL1090940		CCCCCCCC(=O)N[C@@H](CC[NH3+])C(=O)N[C@@H](C)C(=O)N[C@@H](CC[NH3+])C(=O)N[C@H]1CCNC(=O)[C@@H](NC(=O)[C@H](CC[NH3+])NC(=O)[C@H](CC[NH3+])NC(=O)[C@H](CC(C)C)NC(=O)[C@@H](Cc2ccccc2)NC(=O)[C@H](CC[NH3+])NC1=O)[C@@H](C)O	CHEMBL
CHEMBL1090941		CCCCCCCC(=O)N[C@@H](CC[NH3+])C(=O)N[C@@H]([C@@H](C)O)C(=O)N[C@@H](C)C(=O)N[C@H]1CCNC(=O)[C@@H](NC(=O)[C@H](CC[NH3+])NC(=O)[C@H](CC[NH3+])NC(=O)[C@H](CC(C)C)NC(=O)[C@@H](Cc2ccccc2)NC(=O)[C@H](CC[NH3+])NC1=O)[C@@H](C)O	CHEMBL
CHEMBL1090943		CCCCCCCCCC(=O)N[C@@H]([C@@H](C)O)C(=O)N[C@H](CO)C(=O)N[C@H]1CCNC(=O)[C@@H](NC(=O)[C@H](CC[NH3+])NC(=O)[C@H](CC[NH3+])NC(=O)[C@H](CC(C)C)NC(=O)[C@@H](Cc2ccccc2)NC(=O)[C@H](CC[NH3+])NC1=O)[C@@H](C)O	CHEMBL
CHEMBL1090944		CCCCCCCC(=O)N[C@@H]([C@@H](C)O)C(=O)N[C@H](CO)C(=O)N[C@H]1CCNC(=O)[C@@H](NC(=O)[C@H](CC[NH3+])NC(=O)[C@H](CC[NH3+])NC(=O)[C@@H](NC(=O)[C@@H](Cc2ccccc2)NC(=O)[C@H](CC[NH3+])NC1=O)[C@H](C)O)[C@@H](C)O	CHEMBL
CHEMBL1090945		CCCCCCC(=O)N[C@@H]([C@@H](C)O)C(=O)N[C@H](CO)C(=O)N[C@H]1CCNC(=O)[C@@H](NC(=O)[C@H](CC[NH3+])NC(=O)[C@H](CC[NH3+])NC(=O)[C@H](CC(C)C)NC(=O)[C@@H](Cc2ccccc2)NC(=O)[C@H](CC[NH3+])NC1=O)[C@@H](C)O	CHEMBL
CHEMBL1090946		CCCCCCC(=O)N[C@@H]([C@@H](C)O)C(=O)N[C@H](CO)C(=O)N[C@H]1CCNC(=O)[C@@H](NC(=O)[C@H](CC[NH3+])NC(=O)[C@H](CC[NH3+])NC(=O)[C@@H](NC(=O)[C@@H](Cc2ccccc2)NC(=O)[C@H](CC[NH3+])NC1=O)[C@H](C)O)[C@@H](C)O	CHEMBL
CHEMBL1090947		CCCCCCCC(=O)N[C@@H]([C@@H](C)O)C(=O)N[C@H](C)C(=O)N[C@H]1CCNC(=O)[C@@H](NC(=O)[C@H](CC[NH3+])NC(=O)[C@H](CC[NH3+])NC(=O)[C@@H](NC(=O)[C@@H](Cc2ccccc2)NC(=O)[C@H](CC[NH3+])NC1=O)[C@H](C)O)[C@@H](C)O	CHEMBL
CHEMBL1090948		CCCCCCCC(=O)N[C@@H]([C@H](C)O)C(=O)N[C@@H]([C@@H](C)O)C(=O)N[C@@H](O)C(=O)N[C@H]1CCNC(=O)[C@@H](NC(=O)[C@H](CC[NH3+])NC(=O)[C@H](CC[NH3+])NC(=O)[C@H](CC(C)C)NC(=O)[C@@H](Cc2ccccc2)NC(=O)[C@H](CC[NH3+])NC1=O)[C@@H](C)O	CHEMBL
CHEMBL1090949		CCCCCCCC(=O)N[C@@H](C)C(=O)N[C@@H]([C@@H](C)O)C(=O)N[C@@H](O)C(=O)N[C@H]1CCNC(=O)[C@@H](NC(=O)[C@H](CC[NH3+])NC(=O)[C@H](CC[NH3+])NC(=O)[C@H](CC(C)C)NC(=O)[C@@H](Cc2ccccc2)NC(=O)[C@H](CC[NH3+])NC1=O)[C@@H](C)O	CHEMBL
CHEMBL1090950		CC(C)C[C@@H]1NC(=O)[C@@H](Cc2ccccc2)NC(=O)[C@H](CC[NH3+])NC(=O)CN(CCCCNC(=O)[C@H](NC(=O)[C@H](CC[NH3+])NC(=O)[C@H](CC[NH3+])NC1=O)[C@H](C)O)C(=O)[C@H](CC[NH3+])NC(=O)[C@@H]([NH3+])[C@@H](C)O	CHEMBL
CHEMBL1090951		CC(C)C[C@@H]1NC(=O)[C@@H](Cc2ccccc2)NC(=O)[C@H](CCCC[NH3+])NC(=O)CN(CCCCNC(=O)[C@H](NC(=O)[C@H](CCCC[NH3+])NC(=O)[C@H](CCCC[NH3+])NC1=O)[C@H](C)O)C(=O)[C@H](CCCC[NH3+])NC(=O)[C@@H]([NH3+])[C@@H](C)O	CHEMBL
CHEMBL1090953		CC(C)C[C@@H]1NC(=O)[C@@H](Cc2ccccc2)NC(=O)[C@H](CCC[NH3+])NC(=O)CN(CCCNC(=O)[C@H](NC(=O)[C@H](CCC[NH3+])NC(=O)[C@H](CCC[NH3+])NC1=O)[C@H](C)O)C(=O)[C@H](CCC[NH3+])NC(=O)[C@@H]([NH3+])[C@@H](C)O	CHEMBL
CHEMBL1090965		CCCCCCCC(=O)N[C@@H](CC[NH3+])C(=O)N[C@@H](C)C(=O)N[C@@H](CC[NH3+])C(=O)N[C@H]1CCNC(=O)[C@H](NC(=O)[C@H](CC[NH3+])NC(=O)[C@H](CC[NH3+])NC(=O)[C@H](CC(C)C)NC(=O)[C@@H](Cc2ccccc2)NC(=O)[C@H](C)NC1=O)[C@@H](C)O	CHEMBL
CHEMBL1090966		CCCCCCCC(=O)N[C@@H](CC[NH3+])C(=O)N[C@@H]([C@@H](C)O)C(=O)N[C@@H](CC[NH3+])C(=O)N[C@H]1CCNC(=O)[C@@H](NC(=O)[C@H](CC[NH3+])NC(=O)[C@H](CC[NH3+])NC(=O)[C@H](CC(C)C)NC(=O)[C@@H](C)NC(=O)[C@H](CC[NH3+])NC1=O)[C@@H](C)O	CHEMBL
CHEMBL1090967		CCCCCCCC(=O)N[C@@H](CC[NH3+])C(=O)N[C@@H]([C@@H](C)O)C(=O)N[C@@H](CC[NH3+])C(=O)N[C@H]1CCNC(=O)[C@@H](NC(=O)[C@H](CC[NH3+])NC(=O)[C@H](CC[NH3+])NC(=O)[C@H](C)NC(=O)[C@@H](Cc2ccccc2)NC(=O)[C@H](CC[NH3+])NC1=O)[C@@H](C)O	CHEMBL
CHEMBL1090968		CC(C)C[C@@H]1N(C)C(=O)CN(C)C(=O)CNC(=O)[C@H](Cc2ccccc2)NC(=O)[C@H](Cc2c[nH]cn2)NC(=O)CNC(=O)[C@@H](NC(=O)[C@@H](NC(=O)[C@H](Cc2ccccc2)NC(=O)[C@@H]([NH3+])CCCNC(N)=[NH2+])C(C)(C)SSC[C@H](NC(=O)[C@@H]2CCCN2C(=O)C(=O)[C@H](Cc2ccc(O)cc2)NC1=O)C(=O)NCC(=O)NCC[NH2+]CCNC(=O)CNC(=O)[C@@H]1CSSC(C)(C)[C@H](NC(=O)[C@H](Cc2ccccc2)NC(=O)[C@@H]([NH3+])CCCNC(N)=[NH2+])C(=O)N[C@@H]([C@@H](C)O)C(=O)NCC(=O)N[C@@H]…	CHEMBL
CHEMBL1090969		CC(C)C[C@@H]1N(C)C(=O)CN(C)C(=O)CNC(=O)[C@H](Cc2ccc(NC(N)=[NH2+])cc2)NC(=O)CNC(=O)[C@@H](NC(=O)[C@@H](NC(=O)[C@H](Cc2ccccc2)NC(=O)[C@H](CCCNC(N)=[NH2+])NC(=O)CCC(=O)N[C@@H](CCCNC(N)=[NH2+])C(=O)N[C@@H](Cc2ccccc2)C(=O)N[C@@H]2C(=O)N[C@H]([C@@H](C)O)C(=O)NCC(=O)N[C@@H](Cc3ccc(NC(N)=[NH2+])cc3)C(=O)NCC(=O)N(C)CC(=O)N(C)[C@@H](CC(C)C)C(=O)N[C@@H](Cc3ccc(O)cc3)C(=O)C(=O)N3CCC[C@H]3C(=O)N[C@@H](CSSC2(C…	CHEMBL
CHEMBL1090970		CC(C)C[C@@H]1N(C)C(=O)CN(C)C(=O)CNC(=O)[C@H](Cc2ccccc2)NC(=O)[C@H](Cc2c[nH]cn2)NC(=O)CNC(=O)[C@@H](NC(=O)[C@@H](NC(=O)[C@H](Cc2ccccc2)NC(=O)[C@H](CCCNC(N)=[NH2+])NC(=O)CCC(=O)N[C@@H](CCCNC(N)=[NH2+])C(=O)N[C@@H](Cc2ccccc2)C(=O)N[C@@H]2C(=O)N[C@@H]([C@@H](C)O)C(=O)NCC(=O)N[C@@H](Cc3c[nH]c[nH+]3)C(=O)N[C@@H](Cc3ccccc3)C(=O)NCC(=O)N(C)CC(=O)N(C)[C@@H](CC(C)C)C(=O)N[C@@H](Cc3ccc(O)cc3)C(=O)C(=O)N3CCC…	CHEMBL
CHEMBL1091007		CCNC(=O)O[C@H]1[C@H](C)O[C@H](C[C@@]1(C)OC(=O)CC)O[C@@H]1[C@@H](C)O[C@@H](O[C@H]2[C@@H](CC=O)C[C@@H](C)[C@@H](O)C[NH+](C)CCC[C@H](CC=Cc3cnc4ccccc4c3)OC(=O)C[C@@H](OC(=O)CC)[C@@H]2OC)[C@H](O)[C@H]1[NH+](C)C	CHEMBL
CHEMBL1091008		CCCNC(=O)O[C@H]1[C@H](C)O[C@H](C[C@@]1(C)OC(=O)CC)O[C@@H]1[C@@H](C)O[C@@H](O[C@H]2[C@@H](CC=O)C[C@@H](C)[C@@H](O)C[NH+](C)CCC[C@H](CC=Cc3cnc4ccccc4c3)OC(=O)C[C@@H](OC(=O)CC)[C@@H]2OC)[C@H](O)[C@H]1[NH+](C)C	CHEMBL
CHEMBL1091009		CCC(=O)O[C@@H]1CC(=O)O[C@@H](CC=Cc2cnc3ccccc3c2)CCC[NH+](C)C[C@H](O)[C@H](C)C[C@H](CC=O)[C@H](O[C@@H]2O[C@H](C)[C@@H](O[C@H]3C[C@@](C)(OC(=O)CC)[C@@H](OC(=O)NC(C)C)[C@H](C)O3)[C@@H]([C@H]2O)[NH+](C)C)[C@H]1OC	CHEMBL
CHEMBL1091010		CCC(=O)O[C@@H]1CC(=O)O[C@@H](CC=Cc2cnc3ccccc3c2)CCC[NH+](C)C[C@H](O)[C@H](C)C[C@H](CC=O)[C@H](O[C@@H]2O[C@H](C)[C@@H](O[C@H]3C[C@@](C)(OC(=O)CC)[C@@H](OC(=O)NC)[C@H](C)O3)[C@@H]([C@H]2O)[NH+](C)C)[C@H]1OC	CHEMBL
CHEMBL1091011		CCC(=O)O[C@@H]1CC(=O)O[C@@H](CC=Cc2cnc3ccccc3c2)CCC[NH+](C)C[C@H](O)[C@H](C)C[C@H](CC=O)[C@H](O[C@@H]2O[C@H](C)[C@@H](O[C@H]3C[C@@](C)(OC(=O)CC)[C@@H](OC(=O)N(C)C)[C@H](C)O3)[C@@H]([C@H]2O)[NH+](C)C)[C@H]1OC	CHEMBL
CHEMBL1091012		CCC(=O)O[C@@H]1CC(=O)O[C@@H](CC=Cc2cnc3ccccc3c2)CCC[NH+](C)C[C@H](O)[C@H](C)C[C@H](CC=O)[C@H](O[C@@H]2O[C@H](C)[C@@H](O[C@H]3C[C@@](C)(OC(=O)CC)[C@@H](OC(=O)NCCO)[C@H](C)O3)[C@@H]([C@H]2O)[NH+](C)C)[C@H]1OC	CHEMBL
CHEMBL1091013		CCC(=O)O[C@H]1[C@H](C)O[C@H](C[C@@]1(C)O)O[C@@H]1[C@@H](C)O[C@@H](O[C@H]2[C@@H](CC=O)C[C@@H](C)[C@@H](O)C[NH+](C)CCC[C@H](CC=Cc3cnc4ccccc4c3)OC(=O)C[C@@H](OC(=O)CC)[C@@H]2OC)[C@H](O)[C@H]1[NH+](C)C	CHEMBL
CHEMBL1091014		CCNC(=O)O[C@H]1[C@H](C)O[C@H](C[C@@]1(C)OC(=O)CC)O[C@@H]1[C@@H](C)O[C@@H](O[C@H]2[C@@H](CC=O)C[C@@H](C)[C@@H](O)C[NH+](C)CCC[C@H](CC=Cc3ccc4ccccc4c3)OC(=O)C[C@@H](OC(=O)CC)[C@@H]2OC)[C@H](O)[C@H]1[NH+](C)C	CHEMBL
CHEMBL1091015		CCNC(=O)O[C@H]1[C@H](C)O[C@H](C[C@@]1(C)OC(=O)CC)O[C@@H]1[C@@H](C)O[C@@H](O[C@H]2[C@@H](CC=O)C[C@@H](C)[C@@H](O)C[NH+](C)CCC[C@H](CC=Cc3ccnc4ccccc34)OC(=O)C[C@@H](OC(=O)CC)[C@@H]2OC)[C@H](O)[C@H]1[NH+](C)C	CHEMBL
CHEMBL1091016		CCNC(=O)O[C@H]1[C@H](C)O[C@H](C[C@@]1(C)OC(=O)CC)O[C@@H]1[C@@H](C)O[C@@H](O[C@H]2[C@@H](CC=O)C[C@@H](C)[C@@H](O)C[NH+](C)CCC[C@H](CC=Cc3cncc4ccccc34)OC(=O)C[C@@H](OC(=O)CC)[C@@H]2OC)[C@H](O)[C@H]1[NH+](C)C	CHEMBL
CHEMBL1091017		CCNC(=O)O[C@H]1[C@H](C)O[C@H](C[C@@]1(C)OC(=O)CC)O[C@@H]1[C@@H](C)O[C@@H](O[C@H]2[C@@H](CC=O)C[C@@H](C)[C@@H](O)C[NH+](C)CCC[C@H](CC=Cc3cccnc3)OC(=O)C[C@@H](OC(=O)CC)[C@@H]2OC)[C@H](O)[C@H]1[NH+](C)C	CHEMBL
CHEMBL1091018		CCNC(=O)O[C@H]1[C@H](C)O[C@H](C[C@@]1(C)OC(=O)CC)O[C@@H]1[C@@H](C)O[C@@H](O[C@H]2[C@@H](CC=O)C[C@@H](C)[C@@H](O)C[NH+](C)CCC[C@H](CC=Cc3ccc(N)nc3)OC(=O)C[C@@H](OC(=O)CC)[C@@H]2OC)[C@H](O)[C@H]1[NH+](C)C	CHEMBL
CHEMBL1091019		CCC(=O)O[C@H]1[C@H](C)O[C@H](C[C@@]1(C)O)O[C@@H]1[C@@H](C)O[C@@H](O[C@H]2[C@@H](CC=O)C[C@@H](C)[C@@H](O)C[NH+](C)CCC[C@H](CC=Cc3ccc4ccccc4c3)OC(=O)C[C@@H](OC(=O)CC)[C@@H]2OC)[C@H](O)[C@H]1[NH+](C)C	CHEMBL
CHEMBL1091020		CCNC(=O)O[C@H]1[C@H](C)O[C@H](C[C@@]1(C)OC(=O)CC)O[C@@H]1[C@@H](C)O[C@@H](O[C@H]2[C@@H](CC=O)C[C@@H](C)[C@@H](O)C[NH+](C)CCC[C@H](CC=Cc3cnc4ccccc4c3)OC(=O)C[C@@H](O)[C@@H]2OC)[C@H](O)[C@H]1[NH+](C)C	CHEMBL
CHEMBL1091021		CCNC(=O)O[C@H]1[C@H](C)O[C@H](C[C@@]1(C)OC(=O)CC)O[C@@H]1[C@@H](C)O[C@@H](O[C@H]2[C@@H](CC=O)C[C@@H](C)[C@@H](O)C[NH+](C)CCC[C@H](CC=Cc3cncc4ccccc34)OC(=O)C[C@@H](O)[C@@H]2OC)[C@H](O)[C@H]1[NH+](C)C	CHEMBL
CHEMBL1091022		CCNC(=O)O[C@H]1[C@H](C)O[C@H](C[C@@]1(C)OC(=O)CC)O[C@@H]1[C@@H](C)O[C@@H](O[C@H]2[C@@H](CC=O)C[C@@H](C)[C@@H](O)C[NH+](C)CCC[C@H](CC=Cc3ccc(N)nc3)OC(=O)C[C@@H](O)[C@@H]2OC)[C@H](O)[C@H]1[NH+](C)C	CHEMBL
CHEMBL1091023		CCNC(=O)O[C@H]1[C@H](C)O[C@H](C[C@@]1(C)OC(=O)CC)O[C@@H]1[C@@H](C)O[C@@H](O[C@H]2[C@@H](CC=O)C[C@@H](C)[C@@H](O)C[NH+](C)CCC[C@H](CC=Cc3cnc(N)c4ccccc34)OC(=O)C[C@@H](O)[C@@H]2OC)[C@H](O)[C@H]1[NH+](C)C	CHEMBL
CHEMBL1091024		CCC(=O)O[C@H]1[C@H](C)O[C@H](C[C@@]1(C)OC(C)=O)O[C@@H]1[C@@H](C)O[C@@H](O[C@H]2[C@@H](CC=O)C[C@@H](C)[C@@H](OC(C)=O)C=CC=CC[C@@H](C)OC(=O)C[C@@H](OC(=O)CC)[C@@H]2OC)[C@H](O)[C@H]1[NH+](C)C	CHEMBL
CHEMBL1091289		CCCCCCCC(=O)N[C@@H](CC[NH3+])C(=O)N[C@@H]([C@@H](C)O)C(=O)N[C@@H](CC[NH3+])C(=O)N[C@H]1CCNC(=O)[C@@H](NC(=O)[C@H](C)NC(=O)[C@H](CC[NH3+])NC(=O)[C@H](CC(C)C)NC(=O)[C@@H](Cc2ccccc2)NC(=O)[C@H](CC[NH3+])NC1=O)[C@@H](C)O	CHEMBL
CHEMBL1091290		CCCCCCCC(=O)N[C@@H](CC[NH3+])C(=O)N[C@@H]([C@@H](C)O)C(=O)N[C@@H](CC[NH3+])C(=O)N[C@H]1CCNC(=O)[C@@H](NC(=O)[C@H](CC[NH3+])NC(=O)[C@H](CCNC(C)=O)NC(=O)[C@H](CC(C)C)NC(=O)[C@@H](Cc2ccccc2)NC(=O)[C@H](CC[NH3+])NC1=O)[C@@H](C)O	CHEMBL
CHEMBL1091291		CCCCCCCC(=O)N[C@@H](CC[NH3+])C(=O)N[C@@H]([C@@H](C)O)C(=O)N[C@@H](CC[NH3+])C(=O)N[C@H]1CCNC(=O)[C@H](C)NC(=O)[C@H](CC[NH3+])NC(=O)[C@H](CC[NH3+])NC(=O)[C@H](CC(C)C)NC(=O)[C@@H](Cc2ccccc2)NC(=O)[C@H](CC[NH3+])NC1=O	CHEMBL
CHEMBL1091292		CCCCCCCC(=O)N[C@@H](CC[NH3+])C(=O)N[C@@H]([C@@H](C)O)C(=O)N[C@@H](CC[NH3+])C(=O)N[C@H]1CCNC(=O)[C@@H](NC(=O)[C@H](CC[NH3+])NC(=O)[C@H](CC[NH3+])NC(=O)[C@H](C)NC(=O)[C@@H](C)NC(=O)[C@H](CC[NH3+])NC1=O)[C@@H](C)O	CHEMBL
CHEMBL1091293		CCCCCCCC(=O)N[C@@H](CC[NH3+])C(=O)N[C@@H]([C@@H](C)O)C(=O)N[C@@H](CC[NH3+])C(=O)N[C@H]1CCNC(=O)[C@@H](NC(=O)[C@H](CC[NH3+])NC(=O)[C@H](CC[NH3+])NC(=O)[C@H](CC(C)C)NC(=O)[C@H](Cc2c[nH]c3ccccc23)NC(=O)[C@H](CC[NH3+])NC1=O)[C@@H](C)O	CHEMBL
CHEMBL1091294		CCCCCCCC(=O)N[C@@H](CC[NH3+])C(=O)N[C@@H]([C@@H](C)O)C(=O)N[C@@H](CC[NH3+])C(=O)N[C@H]1CCNC(=O)[C@@H](NC(=O)[C@H](CC[NH3+])NC(=O)[C@H](CC[NH3+])NC(=O)[C@H](CC(C)C)NC(=O)CNC(=O)[C@H](CC[NH3+])NC1=O)[C@@H](C)O	CHEMBL
CHEMBL1091295		CCCCCCCC(=O)N[C@@H](CC[NH3+])C(=O)N[C@@H]([C@@H](C)O)C(=O)N[C@@H](CC[NH3+])C(=O)N[C@H]1CCNC(=O)[C@@H](NC(=O)[C@H](CC[NH3+])NC(=O)[C@H](CC[NH3+])NC(=O)CNC(=O)[C@@H](Cc2ccccc2)NC(=O)[C@H](CC[NH3+])NC1=O)[C@@H](C)O	CHEMBL
CHEMBL1091297		CCCCCCCC(=O)N[C@@H](CC[NH3+])C(=O)N[C@@H]([C@@H](C)O)C(=O)N[C@@H](CC[NH3+])C(=O)N[C@H]1CCNC(=O)[C@@H](NC(=O)[C@H](CC[NH3+])NC(=O)[C@H](CC[NH3+])NC(=O)[C@H](Cc2c[nH]c3ccccc23)NC(=O)[C@@H](Cc2ccccc2)NC(=O)[C@H](CC[NH3+])NC1=O)[C@@H](C)O	CHEMBL
CHEMBL1091298		CCCCCCCC(=O)N[C@@H]([C@@H](C)O)C(=O)N[C@@H](CC)C(=O)N[C@H]1CCNC(=O)[C@@H](NC(=O)[C@H](CC[NH3+])NC(=O)[C@H](CC[NH3+])NC(=O)[C@H](CC(C)C)NC(=O)[C@@H](Cc2ccccc2)NC(=O)[C@H](CC[NH3+])NC1=O)[C@@H](C)O	CHEMBL
CHEMBL1091299		CCCCCCCC(=O)N[C@@H]([C@@H](C)O)C(=O)N[C@@H](CC[NH3+])C(=O)N[C@H]1CCNC(=O)[C@@H](NC(=O)[C@H](CC[NH3+])NC(=O)[C@H](CC)NC(=O)[C@H](CC(C)C)NC(=O)[C@@H](Cc2ccccc2)NC(=O)[C@H](CC[NH3+])NC1=O)[C@@H](C)O	CHEMBL
CHEMBL1091300		CCCCCCCC(=O)N[C@@H]([C@@H](C)O)C(=O)N[C@@H](CC)C(=O)N[C@H]1CCNC(=O)[C@@H](NC(=O)[C@H](CC[NH3+])NC(=O)[C@H](CC[NH3+])NC(=O)[C@H](CC(C)C)NC(=O)[C@H](CC(C)C)NC(=O)[C@H](CC[NH3+])NC1=O)[C@@H](C)O	CHEMBL
CHEMBL1091301		CCCCCCCC(=O)N[C@@H]([C@@H](C)O)C(=O)N[C@@H](CC[NH3+])C(=O)N[C@H]1CCNC(=O)[C@@H](NC(=O)[C@H](CC[NH3+])NC(=O)[C@H](CC[NH3+])NC(=O)[C@H](CC(C)C)NC(=O)[C@H](Cc2ccccc2)NC(=O)[C@H](CC[NH3+])NC1=O)[C@@H](C)O	CHEMBL
CHEMBL1091302		CCCCCCCC(=O)N[C@@H]([C@@H](C)O)C(=O)N[C@@H](CC)C(=O)N[C@H]1CCNC(=O)[C@H](CC(C)C)NC(=O)[C@H](CC[NH3+])NC(=O)[C@H](CC[NH3+])NC(=O)[C@H](CC(C)C)NC(=O)[C@H](Cc2ccccc2)NC(=O)[C@H](CC[NH3+])NC1=O	CHEMBL
CHEMBL1091303		CCCCCCCC(=O)N[C@@H]([C@@H](C)O)C(=O)N[C@@H](CC)C(=O)N[C@H]1CCNC(=O)[C@@H](NC(=O)[C@H](CC[NH3+])NC(=O)[C@H](CC)NC(=O)[C@H](CC(C)C)NC(=O)[C@H](Cc2ccccc2)NC(=O)[C@H](CC[NH3+])NC1=O)[C@@H](C)O	CHEMBL
CHEMBL1091304		CCCCCCCC(=O)N[C@@H]([C@@H](C)O)C(=O)N[C@@H](CC[NH3+])C(=O)N[C@H]1CCNC(=O)[C@@H](NC(=O)[C@H](CC[NH3+])NC(=O)[C@H](CC[NH3+])NC(=O)[C@H](CC(C)C)NC(=O)[C@@H](Cc2ccccc2)NC(=O)[C@H](CC)NC1=O)[C@@H](C)O	CHEMBL
CHEMBL1091305		CCCCCCCC(=O)N[C@@H]([C@@H](C)O)C(=O)N[C@@H](CC[NH3+])C(=O)N[C@H]1CCNC(=O)[C@@H](NC(=O)[C@H](CC[NH3+])NC(=O)[C@H](CC)NC(=O)[C@H](CC(C)C)NC(=O)[C@H](Cc2ccccc2)NC(=O)[C@H](CC)NC1=O)[C@@H](C)O	CHEMBL
CHEMBL1091306		CCCCCCCC(=O)N[C@@H](CC[NH3+])C(=O)N[C@@H]([C@@H](C)O)C(=O)N[C@@H](CC[NH3+])C(=O)N[C@H]1CCNC(=O)[C@@H](NC(=O)[C@H](CC)NC(=O)[C@H](CC[NH3+])NC(=O)[C@H](CC(C)C)NC(=O)[C@H](Cc2ccccc2)NC(=O)[C@H](CC)NC1=O)[C@@H](C)O	CHEMBL
CHEMBL1091307		CCCCCCCC(=O)N[C@@H]([C@@H](C)O)C(=O)N[C@@H](CCC(N)=O)C(=O)N[C@H]1CCNC(=O)[C@@H](NC(=O)[C@H](CC[NH3+])NC(=O)[C@H](CC[NH3+])NC(=O)[C@H](CC(C)C)NC(=O)[C@@H](Cc2ccccc2)NC(=O)[C@H](CC[NH3+])NC1=O)[C@@H](C)O	CHEMBL
CHEMBL1091308		CCCCCCCC(=O)N[C@@H]([C@@H](C)O)C(=O)N[C@@H](CO)C(=O)N[C@H]1CCNC(=O)[C@@H](NC(=O)[C@H](CC[NH3+])NC(=O)[C@H](CC[NH3+])NC(=O)[C@H](CC(C)C)NC(=O)[C@@H](Cc2ccccc2)NC(=O)[C@H](CC[NH3+])NC1=O)[C@@H](C)O	CHEMBL
CHEMBL1091309		CCCCCCCC(=O)N[C@@H](C)C(=O)N[C@@H](C)C(=O)N[C@H]1CCNC(=O)[C@@H](NC(=O)[C@H](CC[NH3+])NC(=O)[C@H](CC[NH3+])NC(=O)[C@H](CC(C)C)NC(=O)[C@@H](Cc2ccccc2)NC(=O)[C@H](CC[NH3+])NC1=O)[C@@H](C)O	CHEMBL
CHEMBL1091397		CC[C@H]1OC(=O)[C@H](C)C(=O)[C@H](C)[C@@H](O[C@@H]2O[C@H](C)C[C@@H]([C@H]2O)[NH+](C)C)[C@@](C)(C[C@@H](C)C(=NOCC=Cc2cccc(OC)c2)[C@H](C)[C@@H](O)[C@]1(C)O)OC	CHEMBL
CHEMBL1091398		CC[C@H]1OC(=O)[C@H](C)C(=O)[C@H](C)[C@@H](O[C@@H]2O[C@H](C)C[C@@H]([C@H]2O)[NH+](C)C)[C@@](C)(C[C@@H](C)C(=NOCC=Cc2ccc(OC)c(OC)c2)[C@H](C)[C@@H](O)[C@]1(C)O)OC	CHEMBL
CHEMBL1091399		CC[C@H]1OC(=O)[C@H](C)C(=O)[C@H](C)[C@@H](O[C@@H]2O[C@H](C)C[C@@H]([C@H]2O)[NH+](C)C)[C@@](C)(C[C@@H](C)C(=NOCC=Cc2cccnc2)[C@H](C)[C@@H](O)[C@]1(C)O)OC	CHEMBL
CHEMBL1091400		CC[C@H]1OC(=O)[C@H](C)C(=O)[C@H](C)[C@@H](O[C@@H]2O[C@H](C)C[C@@H]([C@H]2O)[NH+](C)C)[C@@](C)(C[C@@H](C)C(=NOCC=Cc2cncc3ccccc23)[C@H](C)[C@@H](O)[C@]1(C)O)OC	CHEMBL
CHEMBL1091401		CC[C@H]1OC(=O)[C@H](C)C(=O)[C@H](C)[C@@H](O[C@@H]2O[C@H](C)C[C@@H]([C@H]2O)[NH+](C)C)[C@@](C)(C[C@@H](C)C(=NOCC=Cc2cncnc2)[C@H](C)[C@@H](O)[C@]1(C)O)OC	CHEMBL
CHEMBL1091402		CC[C@H]1OC(=O)[C@H](C)C(=O)[C@H](C)[C@@H](O[C@@H]2O[C@H](C)C[C@@H]([C@H]2O)[NH+](C)C)[C@@](C)(C[C@@H](C)C(=NOCC=Cc2ccc(OC)cc2)[C@H](C)[C@@H](O)[C@]1(C)O)OC	CHEMBL
CHEMBL1091403		CC[C@H]1OC(=O)[C@H](C)C(=O)[C@H](C)[C@@H](O[C@@H]2O[C@H](C)C[C@@H]([C@H]2O)[NH+](C)C)[C@@](C)(C[C@@H](C)C(=NOCC=Cc2cccs2)[C@H](C)[C@@H](O)[C@]1(C)O)OC	CHEMBL
CHEMBL1091404		CC[C@H]1OC(=O)[C@H](C)C(=O)[C@H](C)[C@@H](O[C@@H]2O[C@H](C)C[C@@H]([C@H]2O)[NH+](C)C)[C@@](C)(C[C@@H](C)C(=NOCC=Cc2cnc3ccccc3c2)[C@H](C)[C@@H](O)[C@]1(C)O)OC	CHEMBL
CHEMBL1091405		CC[C@H]1OC(=O)[C@H](C)C(=O)[C@H](C)[C@@H](O[C@@H]2O[C@H](C)C[C@@H]([C@H]2O)[NH+](C)C)[C@@](C)(C[C@@H](C)C(=NOCC=Cc2ccc3[nH]ccc3c2)[C@H](C)[C@@H](O)[C@]1(C)O)OC	CHEMBL
CHEMBL1091406		CC[C@H]1OC(=O)[C@H](C)C(=O)[C@H](C)[C@@H](O[C@@H]2O[C@H](C)C[C@@H]([C@H]2O)[NH+](C)C)[C@@](C)(C[C@@H](C)C(=NOCC=Cc2ccc3C(=O)CCc3c2)[C@H](C)[C@@H](O)[C@]1(C)O)OC	CHEMBL
CHEMBL1091407		CC[C@H]1OC(=O)[C@H](C)C(=O)[C@H](C)[C@@H](O[C@@H]2O[C@H](C)C[C@@H]([C@H]2O)[NH+](C)C)[C@@](C)(C[C@@H](C)C(=NOCC=Cc2cccc(c2)C2OCCO2)[C@H](C)[C@@H](O)[C@]1(C)O)OC	CHEMBL
CHEMBL1091408		CC[C@H]1OC(=O)[C@H](C)C(=O)[C@H](C)[C@@H](O[C@@H]2O[C@H](C)C[C@@H]([C@H]2O)[NH+](C)C)[C@@](C)(C[C@@H](C)C(=NOCC=Cc2ccc3OCOc3c2)[C@H](C)[C@@H](O)[C@]1(C)O)OC	CHEMBL
CHEMBL109145		CCC[C@@H]1OC(=O)CCCCCCCCCCCCCCC=CC[C@H](O)[C@H](O)[C@@H](O)[C@H](O)[C@H](O)CNC1=O	CHEMBL
CHEMBL1091675		CCCCCCCC(=O)N[C@@H](CCNS(=O)(=O)c1cccc2c(cccc12)N(C)C)C(=O)N[C@@H]([C@@H](C)O)C(=O)N[C@@H](CC[NH3+])C(=O)N[C@H]1CCNC(=O)[C@@H](NC(=O)[C@H](CC[NH3+])NC(=O)[C@H](CC[NH3+])NC(=O)[C@H](CC(C)C)NC(=O)[C@@H](Cc2ccccc2)NC(=O)[C@H](CC[NH3+])NC1=O)[C@@H](C)O	CHEMBL
CHEMBL1091676		CCCCCCCC(=O)N[C@H]1CCNC(=O)[C@@H](NC(=O)[C@H](CC[NH3+])NC(=O)[C@H](CC[NH3+])NC(=O)[C@H](CC(C)C)NC(=O)[C@@H](Cc2ccccc2)NC(=O)[C@H](CC[NH3+])NC1=O)[C@@H](C)O	CHEMBL
CHEMBL1091677		CCCCCCCC(=O)N[C@@H](CC[NH3+])C(=O)N[C@H]1CCNC(=O)[C@@H](NC(=O)[C@H](CC[NH3+])NC(=O)[C@H](CC[NH3+])NC(=O)[C@H](CC(C)C)NC(=O)[C@@H](Cc2ccccc2)NC(=O)[C@H](CC[NH3+])NC1=O)[C@@H](C)O	CHEMBL
CHEMBL109185		COc1ccc(C[C@@H]2N(C)C(=O)[C@H](C)NC(=O)[C@@H](C)NC(=O)[C@@H]3Cc4ccc(OCC[NH+]5CCCC5)c(Oc5cccc(C[C@H](N(C)C(=O)[C@@H](C)NC2=O)C(=O)N3C)c5)c4)cc1	CHEMBL
CHEMBL109239		CC(C)C[C@@H]1[C@H](CCCCOc2ccc(C[C@H](NC1=O)C(=O)c1ccc(cc1)S(C)(=O)=O)cc2)C(=O)NO	CHEMBL
CHEMBL1092710		Oc1c2Cc3cc(cc(Cc4cc(cc(Cc5cc(cc(Cc1cc(c2)S([O-])(=O)=O)c5O)S([O-])(=O)=O)c4O)S([O-])(=O)=O)c3O)S([O-])(=O)=O	CHEMBL
CHEMBL1092711		Oc1c2Cc3cc(cc(Cc4cc(cc(Cc5cc(cc(Cc6cc(cc(Cc1cc(c2)S([O-])(=O)=O)c6[O-])S([O-])(=O)=O)c5O)S([O-])(=O)=O)c4[O-])S([O-])(=O)=O)c3O)S([O-])(=O)=O	CHEMBL
CHEMBL1094056		Brc1cc2CNC(=O)c3coc(n3)-c3coc(n3)-c3cccc(n3)-c3nc(co3)-c3nc(co3)C(=O)NCc(c1)c2	CHEMBL
CHEMBL1094057		Brc1cc2CNC(=O)c3coc(n3)-c3coc(n3)-c3cc(Br)cc(n3)-c3nc(co3)-c3nc(co3)C(=O)NCc(c1)c2	CHEMBL
CHEMBL1094058		O=C(NCCc1cc2CNC(=O)c3coc(n3)-c3coc(n3)-c3cccc(n3)-c3nc(co3)-c3nc(co3)C(=O)NCc(c1)c2)OCc1ccccc1	CHEMBL
CHEMBL1094059		Brc1cc-2nc(c1)-c1nc(co1)-c1nc(co1)C(=O)NCc1cc(CCNC(=O)OCc3ccccc3)cc(CNC(=O)c3coc(n3)-c3coc-2n3)c1	CHEMBL
CHEMBL1094060		FC(F)(F)C(=O)NCCc1cc2CNC(=O)c3coc(n3)-c3coc(n3)-c3cccc(n3)-c3nc(co3)-c3nc(co3)C(=O)NCc(c1)c2	CHEMBL
CHEMBL1094061		[NH3+]CCc1cc2CNC(=O)c3coc(n3)-c3coc(n3)-c3cccc(n3)-c3nc(co3)-c3nc(co3)C(=O)NCc(c1)c2	CHEMBL
CHEMBL1094062		C[NH+](C)CCc1cc2CNC(=O)c3coc(n3)-c3coc(n3)-c3cccc(n3)-c3nc(co3)-c3nc(co3)C(=O)NCc(c1)c2	CHEMBL
CHEMBL1094063		O=C1N(CCCOc2cc-3nc(c2)-c2nc(co2)-c2nc(co2)C(=O)NCc2cccc(CNC(=O)c4coc(n4)-c4coc-3n4)c2)C(=O)c2ccccc12	CHEMBL
CHEMBL1094064		Brc1cc2CNC(=O)c3coc(n3)-c3coc(n3)-c3cc(OCCCN4C(=O)c5ccccc5C4=O)cc(n3)-c3nc(co3)-c3nc(co3)C(=O)NCc(c1)c2	CHEMBL
CHEMBL1094065		O=C(NCCc1cc2CNC(=O)c3coc(n3)-c3coc(n3)-c3cc(OCCCN4C(=O)c5ccccc5C4=O)cc(n3)-c3nc(co3)-c3nc(co3)C(=O)NCc(c1)c2)OCc1ccccc1	CHEMBL
CHEMBL1094066		[NH3+]CCCOc1cc-2nc(c1)-c1nc(co1)-c1nc(co1)C(=O)NCc1cccc(CNC(=O)c3coc(n3)-c3coc-2n3)c1	CHEMBL
CHEMBL1094198		C[C@@H]1OC(=O)c2c(O)cc(OCCNC(C)=O)cc2C=CC[C@H](O)[C@H](O)C(=O)C=C[C@H]1C	CHEMBL
CHEMBL1094225		C[C@@H]1OC(=O)c2c(O)cc(OCC[NH+](C)C)cc2C=CC[C@H](O)[C@H](O)C(=O)C=C[C@H]1C	CHEMBL
CHEMBL1094226		C[C@@H]1OC(=O)c2c(O)cc(OCC(O)CO)cc2C=CC[C@H](O)[C@H](O)C(=O)C=C[C@H]1C	CHEMBL
CHEMBL1094233		C[C@@H]1OC(=O)c2c(O)cc(O)cc2C=CC[C@H](O)[C@H](O)C(=O)C=C[C@H]1C	CHEMBL
CHEMBL1094284		CCCCCCCCC[C@@]1(CO)CC[C@@H](C)C(=O)O[C@@](CO)(CCCCCCCCC)CC[C@@H](C)C(=O)O1	CHEMBL
CHEMBL1094285		CCCCCCCCC[C@]1(CO)CCCC(=O)O[C@](CO)(CCCCCCCCC)CCCC(=O)O1	CHEMBL
CHEMBL1094305		CC(C)[C@@]12CCC(=CCCC(C)=CCC[C@](C)(O)C=C1)C(=O)O2	CHEMBL
CHEMBL1094306		CC(C)[C@@]12CCC(=CCCC(C)=CCC[C@](C)(O)C=C1)C(=O)O2	CHEMBL
CHEMBL1094363		COc1cc(O)c2c(c1)[C@@H]1O[C@@H]1C[C@H](O)[C@H](O)[C@H](O)C=CC[C@H](C)OC2=O	CHEMBL
CHEMBL1094384		CC[C@H]1OC(=O)[C@H](C)[C@@H](OC=CCc2cncc3ccccc23)[C@H](C)[C@@H](O[C@@H]2O[C@H](C)C[C@@H]([C@H]2O)[NH+](C)C)[C@@](C)(C[C@@H](C)C(=NOCc2ccccc2Cl)[C@H](C)[C@H]2OC(=O)O[C@]12C)OC	CHEMBL
CHEMBL1094385		CC[C@H]1OC(=O)[C@H](C)[C@@H](OCC=Cc2cncc3ccccc23)[C@H](C)[C@@H](O[C@@H]2O[C@H](C)C[C@@H]([C@H]2O)[NH+](C)C)[C@@](C)(C[C@@H](C)C(=NOCc2ccccc2Cl)[C@H](C)[C@H]2OC(=O)O[C@]12C)OC	CHEMBL
CHEMBL1094386		CC[C@H]1OC(=O)[C@H](C)[C@@H](OCC#Cc2cccnc2)[C@H](C)[C@@H](O[C@@H]2OCC[C@@H]([C@H]2O)[NH+](C)C)[C@@](C)(C[C@@H](C)C(=NOCc2ccccc2Cl)[C@H](C)[C@H]2OC(=O)O[C@]12C)OC	CHEMBL
CHEMBL1094387		CC[C@H]1OC(=O)[C@H](C)[C@@H](OCC#Cc2cncnc2)[C@H](C)[C@@H](O[C@@H]2OCC[C@@H]([C@H]2O)[NH+](C)C)[C@@](C)(C[C@@H](C)C(=NOCc2ccccc2Cl)[C@H](C)[C@H]2OC(=O)O[C@]12C)OC	CHEMBL
CHEMBL1094388		CC[C@H]1OC(=O)[C@H](C)[C@@H](OCC#Cc2cnc3ccccc3c2)[C@H](C)[C@@H](O[C@@H]2OCC[C@@H]([C@H]2O)[NH+](C)C)[C@@](C)(C[C@@H](C)C(=NOCc2ccccc2Cl)[C@H](C)[C@H]2OC(=O)O[C@]12C)OC	CHEMBL
CHEMBL1094389		CC[C@H]1OC(=O)[C@H](C)[C@@H](OCC#Cc2cncc3ccccc23)[C@H](C)[C@@H](O[C@@H]2OCC[C@@H]([C@H]2O)[NH+](C)C)[C@@](C)(C[C@@H](C)C(=NOCc2ccccc2Cl)[C@H](C)[C@H]2OC(=O)O[C@]12C)OC	CHEMBL
CHEMBL109450		CC(C)[C@H](NC(=O)OCc1ccccc1)C(=O)N[C@@H](Cc1ccccc1)[C@@H](O)[C@H]1[NH2+]Cc2ccc(OCCOCCOCCOCCNC(=O)[C@@H](NC1=O)C(C)C)cc2	CHEMBL
CHEMBL1094508		COc1cc(O)c2c(c1)C=CC[C@H](O)[C@H](O)[C@@H](O)CCC[C@H](C)OC2=O	CHEMBL
CHEMBL1094532		C[C@@H]1OC(=O)c2c(O)cc(OCCNc3ccccn3)cc2C=CC[C@H](O)[C@H](O)C(=O)C=C[C@H]1C	CHEMBL
CHEMBL1094533		C[C@@H]1OC(=O)c2c(O)cc(OCCN3CCOCC3)cc2C=CC[C@H](O)[C@H](O)C(=O)C=C[C@H]1C	CHEMBL
CHEMBL1094534		COc1cc(O)c2c(c1)[C@@H]1O[C@@H]([C@@H](O)C[C@H]1O)[C@H](O)C=CC[C@H](C)OC2=O	CHEMBL
CHEMBL1094538		COC(=O)[C@]12O[C@H]1[C@H](O)C[C@@]1(C)CC(=O)[C@H](CC(=O)C[C@H](C[C@@H]2O)C(C)=C)O1	CHEMBL
CHEMBL1094539		CC(=C)[C@H]1CC=C2[C@H](O)[C@@H](C[C@@]3(C)CC(=O)[C@H](CC(=O)C1)O3)OC2=O	CHEMBL
CHEMBL1094550		CC(=C)[C@H]1CCC2=C[C@@H](CC(C)=CC(=O)[C@H](O)CC(=O)C1)OC2=O	CHEMBL
CHEMBL1094606		CC(C)[C@@]12CCC(=CCCC(C)=CCC[C@@](C)(O)C=C1)C(=O)O2	CHEMBL
CHEMBL1094695		COc1cc(O)c2c(c1)C=CC[C@H](O)[C@H](O)[C@H](O)CCC[C@H](C)OC2=O	CHEMBL
CHEMBL1094716		CC[C@H]1OC(=O)[C@H](C)[C@@H](OCC#Cc2ccc3[nH]ccc3c2)[C@H](C)[C@@H](O[C@@H]2OCC[C@@H]([C@H]2O)[NH+](C)C)[C@@](C)(C[C@@H](C)C(=NOCc2ccccc2Cl)[C@H](C)[C@H]2OC(=O)O[C@]12C)OC	CHEMBL
CHEMBL109480		CO[C@H]1C[C@H](C)CC2=C(NCC=C)C(=O)C=C(NC(=O)C(C)=CC=C[C@H](OC)[C@@H](OC(N)=O)C(C)=C[C@H](C)[C@H]1O)C2=O	CHEMBL
CHEMBL1094858		CC(=C)[C@H]1CC[C@]23O[C@H]2[C@H](C[C@@]2(C)CC(=O)[C@H](CC(=O)C1)O2)OC3=O	CHEMBL
CHEMBL1094859		CC(=C)[C@H]1C[C@H](O)[C@@]23O[C@@H]2[C@H](C[C@@]2(C)CC(=O)[C@H](CC(=O)C1)O2)OC3=O	CHEMBL
CHEMBL1094865		CC(=C)[C@H]1CC=C2[C@H](O)[C@@H](C[C@@]3(C)CC(=O)[C@@H](CC(=O)C1)O3)OC2=O	CHEMBL
CHEMBL1094866		CC(=C)[C@H]1CCC2=C[C@@H](C[C@@]3(C)CC(=O)[C@@H](CC(=O)C1)O3)OC2=O	CHEMBL
CHEMBL1094867		COC(=O)C1=CC[C@@H](CC(=O)C[C@H]2O[C@](C)(CC2=O)CC(=O)C1)C(C)=C	CHEMBL
CHEMBL1094877		CC(=C)[C@H]1CCC2=C[C@H](C[C@@]3(C)CC(=O)[C@H](CC(=O)C1)O3)OC2=O	CHEMBL
CHEMBL1094878		CC(=C)[C@H]1C[C@H](O)C2=C[C@@H](C[C@@]3(C)CC(=O)[C@@H](CC(=O)C1)O3)OC2=O	CHEMBL
CHEMBL1095162		C[C@@H]1OC(=O)c2c(O)cc(OCCn3ccnc3)cc2C=CC[C@H](O)[C@H](O)C(=O)C=C[C@H]1C	CHEMBL
CHEMBL1095163		CCCCOc1cc(O)c2c(c1)C=CC[C@H](O)[C@H](O)C(=O)C=C[C@@H](C)[C@H](C)OC2=O	CHEMBL
CHEMBL1095164		CC(C)Oc1cc(O)c2c(c1)C=CC[C@H](O)[C@H](O)C(=O)C=C[C@@H](C)[C@H](C)OC2=O	CHEMBL
CHEMBL1095165		C[C@@H]1OC(=O)c2c(O)cc(cc2C=CC[C@H](O)[C@H](O)C(=O)C=C[C@H]1C)C([O-])(F)F	CHEMBL
CHEMBL1095268		CC(C)[C@@]12CCC(=CCCC(C)=CCCC(C)=C[C@H]1O)C(=O)O2	CHEMBL
CHEMBL1095269		CC(C)[C@]12CCC(=CCC[C@@](C)(O)C=CC[C@](C)(O)C=C1)C(=O)O2	CHEMBL
CHEMBL1095270		CC(C)[C@]12CCC(=CCC[C@@](C)(OO)C=CC[C@](C)(O)C=C1)C(=O)O2	CHEMBL
CHEMBL1095429		NC1=[NH+]c2cc(F)c3Oc4cccc(CCN(C5CCCCC5)C(=O)CC[C@@H](C5CCCCC5)N1Cc2c3)c4	CHEMBL
CHEMBL1095430		COc1cc2[NH+]=C(N)N3Cc2cc1Oc1cccc(CCN(C2CCCCC2)C(=O)CC[C@H]3C2CCCCC2)c1	CHEMBL
CHEMBL1095431		NC1=[NH+]c2cnc3Oc4cccc(CCN(C5CCCCC5)C(=O)CC[C@@H](C5CCCCC5)N1Cc2c3)c4	CHEMBL
CHEMBL1095513		CCOc1cc(O)c2c(c1)C=CC[C@H](O)[C@H](O)C(=O)C=C[C@@H](C)[C@H](C)OC2=O	CHEMBL
CHEMBL1095673		C[C@@H]1OC(=O)c2c(O)cc(OCc3ccccc3)cc2C=CC[C@H](O)[C@H](O)C(=O)C=C[C@H]1C	CHEMBL
CHEMBL1095976		COC(=O)[C@@H]1NC(=O)[C@H]2NC(=O)[C@H](NC(=O)[C@@H]3NC(=O)[C@H]4NC(=O)[C@H](NC(=O)[C@@H](c5ccc(O)c(Oc6cc4cc(O)c6C)c5)n4cc(CO[C@H]5O[C@H](COC(C)=O)[C@@H](OC(C)=O)[C@H](OC(C)=O)[C@H]5OC(C)=O)nn4)[C@H](O)c4ccc(Oc5cc3cc(Oc3ccc(cc3)[C@H]2O)c5O)cc4)c2ccc(O)c(c2)-c2c(O)cc(O)cc12	CHEMBL
CHEMBL1095977		COC(=O)[C@@H]1NC(=O)[C@H]2NC(=O)[C@H](NC(=O)[C@@H]3NC(=O)[C@H]4NC(=O)[C@H](NC(=O)[C@@H](c5ccc(O)c(Oc6cc4cc(O)c6C)c5)n4cc(CO[C@H]5O[C@H](COC(C)=O)[C@@H](OC(C)=O)[C@H](OC(C)=O)[C@@H]5OC(C)=O)nn4)[C@H](O)c4ccc(Oc5cc3cc(Oc3ccc(cc3)[C@H]2O)c5O)cc4)c2ccc(O)c(c2)-c2c(O)cc(O)cc12	CHEMBL
CHEMBL1095978		COC(=O)[C@@H]1NC(=O)[C@H]2NC(=O)[C@H](NC(=O)[C@@H]3NC(=O)[C@H]4NC(=O)[C@H](NC(=O)[C@@H](c5ccc(O)c(Oc6cc4cc(O)c6C)c5)n4cc(CO[C@H]5O[C@H](COC(C)=O)[C@@H](O[C@H]6O[C@H](COC(C)=O)[C@@H](OC(C)=O)[C@H](OC(C)=O)[C@H]6OC(C)=O)[C@H](OC(C)=O)[C@H]5OC(C)=O)nn4)[C@H](O)c4ccc(Oc5cc3cc(Oc3ccc(cc3)[C@H]2O)c5O)cc4)c2ccc(O)c(c2)-c2c(O)cc(O)cc12	CHEMBL
CHEMBL1095979		COC(=O)[C@@H]1NC(=O)[C@H]2NC(=O)[C@H](NC(=O)[C@@H]3NC(=O)[C@H]4NC(=O)[C@H](NC(=O)[C@@H](c5ccc(O)c(Oc6cc4cc(O)c6C)c5)n4cc(CO[C@H]5O[C@H](COC(C)=O)[C@@H](OC(C)=O)[C@H](OC(C)=O)[C@H]5NC(C)=O)nn4)[C@H](O)c4ccc(Oc5cc3cc(Oc3ccc(cc3)[C@H]2O)c5O)cc4)c2ccc(O)c(c2)-c2c(O)cc(O)cc12	CHEMBL
CHEMBL1095980		COC(=O)[C@@H]1NC(=O)[C@H]2NC(=O)[C@H](NC(=O)[C@@H]3NC(=O)[C@H]4NC(=O)[C@H](NC(=O)[C@@H](c5ccc(O)c(Oc6cc4cc(O)c6C)c5)n4cc(CO[C@@H]5O[C@@H](C)[C@H](OC(C)=O)[C@@H](OC(C)=O)[C@H]5OC(C)=O)nn4)[C@H](O)c4ccc(Oc5cc3cc(Oc3ccc(cc3)[C@H]2O)c5O)cc4)c2ccc(O)c(c2)-c2c(O)cc(O)cc12	CHEMBL
CHEMBL1095981		COC(=O)[C@@H]1NC(=O)[C@H]2NC(=O)[C@H](NC(=O)[C@@H]3NC(=O)[C@H]4NC(=O)[C@H](NC(=O)[C@@H](c5ccc(O)c(Oc6cc4cc(O)c6C)c5)n4cc(CO[C@H]5O[C@H](CO)[C@@H](O)[C@H](O)[C@H]5O)nn4)[C@H](O)c4ccc(Oc5cc3cc(Oc3ccc(cc3)[C@H]2O)c5O)cc4)c2ccc(O)c(c2)-c2c(O)cc(O)cc12	CHEMBL
CHEMBL1095982		COC(=O)[C@@H]1NC(=O)[C@H]2NC(=O)[C@H](NC(=O)[C@@H]3NC(=O)[C@H]4NC(=O)[C@H](NC(=O)[C@@H](c5ccc(O)c(Oc6cc4cc(O)c6C)c5)n4cc(CO[C@H]5O[C@H](CO)[C@@H](O)[C@H](O)[C@@H]5O)nn4)[C@H](O)c4ccc(Oc5cc3cc(Oc3ccc(cc3)[C@H]2O)c5O)cc4)c2ccc(O)c(c2)-c2c(O)cc(O)cc12	CHEMBL
CHEMBL1095983		COC(=O)[C@@H]1NC(=O)[C@H]2NC(=O)[C@H](NC(=O)[C@@H]3NC(=O)[C@H]4NC(=O)[C@H](NC(=O)[C@@H](c5ccc(O)c(Oc6cc4cc(O)c6C)c5)n4cc(CO[C@H]5O[C@H](CO)[C@@H](O[C@H]6O[C@H](CO)[C@@H](O)[C@H](O)[C@H]6O)[C@H](O)[C@H]5O)nn4)[C@H](O)c4ccc(Oc5cc3cc(Oc3ccc(cc3)[C@H]2O)c5O)cc4)c2ccc(O)c(c2)-c2c(O)cc(O)cc12	CHEMBL
CHEMBL1095984		COC(=O)[C@@H]1NC(=O)[C@H]2NC(=O)[C@H](NC(=O)[C@@H]3NC(=O)[C@H]4NC(=O)[C@H](NC(=O)[C@@H](c5ccc(O)c(Oc6cc4cc(O)c6C)c5)n4cc(CO[C@H]5O[C@H](CO)[C@@H](O)[C@H](O)[C@H]5NC(C)=O)nn4)[C@H](O)c4ccc(Oc5cc3cc(Oc3ccc(cc3)[C@H]2O)c5O)cc4)c2ccc(O)c(c2)-c2c(O)cc(O)cc12	CHEMBL
CHEMBL1095985		COC(=O)[C@@H]1NC(=O)[C@H]2NC(=O)[C@H](NC(=O)[C@@H]3NC(=O)[C@H]4NC(=O)[C@H](NC(=O)[C@@H](c5ccc(O)c(Oc6cc4cc(O)c6C)c5)n4cc(CO[C@@H]5O[C@@H](C)[C@H](O)[C@@H](O)[C@H]5O)nn4)[C@H](O)c4ccc(Oc5cc3cc(Oc3ccc(cc3)[C@H]2O)c5O)cc4)c2ccc(O)c(c2)-c2c(O)cc(O)cc12	CHEMBL
CHEMBL1095993		C[NH2+][C@@H](C)C(=O)N[C@H]1CCCCn2cc(nn2)[C@@H](NC(=O)[C@@H]2CCCN2C(=O)[C@H](CCCCn2cc(nn2)[C@@H](NC(=O)[C@@H]2CCCN2C1=O)c1ccccc1)NC(=O)[C@H](C)[NH2+]C)c1ccccc1	CHEMBL
CHEMBL1095994		C[NH2+][C@@H](C)C(=O)N[C@H]1CCCCn2cc(nn2)[C@H](Cc2ccccc2)NC(=O)[C@@H]2CCCN2C(=O)[C@H](CCCCn2cc(nn2)[C@H](Cc2ccccc2)NC(=O)[C@@H]2CCCN2C1=O)NC(=O)[C@H](C)[NH2+]C	CHEMBL
CHEMBL1096137		CC(=C)[C@H]1CC=C2[C@H](O)[C@@H](CC(C)=CC(=O)[C@@H](O)CC(=O)C1)OC2=O	CHEMBL
CHEMBL1096138		CO[C@@H]1CC(=O)C[C@H](CC=C2[C@H](O)[C@@H](CC(C)=CC1=O)OC2=O)C(C)=C	CHEMBL
CHEMBL1096301		Oc1cc(cc(O)c1O)C(=O)O[C@H]1[C@@H]2OC(=O)c3cc(O)c(O)c([O-])c3-c3c(O)c(O)c(O)cc3C(=O)OC[C@H]2O[C@H]2OC(=O)c3cc(O)c(O)c(Oc4c(O)c(O)c(Oc5c(O)c(O)c(O)cc5C([O-])=O)cc4C(=O)O[C@H]12)c3	CHEMBL
CHEMBL1096303		O[C@@H]1O[C@@H]2COC(=O)c3cc(O)c(O)c(O)c3-c3c(O)c(O)c(O)cc3C(=O)O[C@H]2[C@H](OC(=O)c2cc(O)c(O)c(O)c2)[C@H]1OC(=O)c1cc(O)c(O)c(O)c1Oc1cc2c(Oc3cc(cc(O)c3O)C(=O)O[C@@H]3O[C@@H]4COC(=O)c5cc(O)c(O)c([O-])c5-c5c(O)c([O-])c(O)cc5C(=O)O[C@H]4[C@H](OC(=O)c4cc(O)c(O)c(O)c4)[C@H]3OC2=O)c(O)c1O	CHEMBL
CHEMBL1096304		OC[C@H]1O[C@H]2OC(=O)c3cc(O)c([O-])c(Oc4c(O)c(O)c(Oc5c(O)c(O)c(O)cc5C(=O)O[C@H]5[C@H](OC(=O)c6cc(O)c(O)c(O)c6)O[C@@H]6COC(=O)c7cc(O)c(O)c(O)c7-c7c([O-])c(O)c(O)cc7C(=O)O[C@H]6[C@@H]5OC(=O)c5cc(O)c(O)c(O)c5)cc4C(=O)O[C@@H]2[C@@H](OC(=O)c2cc(O)c(O)c(O)c2)[C@@H]1O)c3	CHEMBL
CHEMBL1096417		CCCNc1cc(O)c2c(c1)C=CC[C@H](O)[C@H](O)C(=O)C=C[C@@H](C)[C@H](C)OC2=O	CHEMBL
CHEMBL1096472		CC(=C)[C@H]1CCC2=C[C@@H](C[C@@]3(C)CC(=O)[C@H](CC(=O)C1)O3)OC2=O	CHEMBL
CHEMBL1096688		CC1=C2CCC(=CCC[C@]3(C)O[C@H]3CCC(C)=C[C@]2(C)OC1)C([O-])=O	CHEMBL
CHEMBL1096740		C[C@@H]1OC(=O)c2c(O)cc(cc2C=CC[C@H](O)[C@H](O)C(=O)C=C[C@H]1C)N(C)C	CHEMBL
CHEMBL1096741		C[C@@H]1OC(=O)c2c(O)cc(cc2C=CC[C@H](O)[C@H](O)C(=O)C=C[C@H]1C)N1CC[NH2+]CC1	CHEMBL
CHEMBL109676		CC1(C)COC(=O)CCCCCCCCCCC(CCC2CCCCC2)OC(=O)C2CCCCN2C(=O)C1=O	CHEMBL
CHEMBL1096985		ONC(=O)CCCCC[C@@H]1NC(=O)[C@H]2CCCN2C(=O)[C@H](Cc2ccccc2)NC(=O)[C@H](Cc2c[nH]c3ccccc23)NC1=O	CHEMBL
CHEMBL1096986		ONC(=O)CCCCC[C@@H]1NC(=O)[C@H](Cc2c[nH]c3ccccc23)NC(=O)[C@H]2CCCN2C(=O)[C@H](Cc2c[nH]c3ccccc23)NC1=O	CHEMBL
CHEMBL1097005		COC(=O)C1=CCC[C@]2(C)O[C@H]2CCC(C)=C[C@]2(C)OC(=O)C(C)=C2CC1	CHEMBL
CHEMBL1097006		COC(C)(C)C1=CC=C(C)CC[C@@H]2O[C@@]2(C)CCC=C(CC1)C([O-])=O	CHEMBL
CHEMBL1097057		NC1=[NH+]c2ccc3Oc4cccc(CCN(C5CCOCC5)C(=O)CC[C@@H](C5CCCCC5)N1Cc2c3)c4	CHEMBL
CHEMBL1097058		CC(C)[C@@H]1CCC(=O)N(CCc2cccc(Oc3ccc4[NH+]=C(N)N1Cc4c3)c2)C1CCOCC1	CHEMBL
CHEMBL1097280		C[C@@H]1OC(=O)c2c(O)cc3n(C)c(C)nc3c2C=CC[C@H](O)[C@H](O)C(=O)C=C[C@H]1C	CHEMBL
CHEMBL1097281		NC1=[NH+]c2ccc3Oc4cccc(CCN(C5CCC(CC5)C([O-])=O)C(=O)CC[C@@H](C5CCCCC5)N1Cc2c3)c4	CHEMBL
CHEMBL1097282		NC1=[NH+]c2ccc3Oc4cccc(CCN(C5CCC(CC5)C([O-])=O)C(=O)CC[C@@H](C5CCCCC5)N1Cc2c3)c4	CHEMBL
CHEMBL1097413		C[C@@H]1OC(=O)c2c(O)cc(NCc3ccccc3)cc2C=CC[C@H](O)[C@H](O)C(=O)C=C[C@H]1C	CHEMBL
CHEMBL109750		CC1(C)COC(=O)CCCCCCCCCCCOC(=O)C2CCCCN2C(=O)C1=O	CHEMBL
CHEMBL1097578		C[C@H]1[C@H]2[C@H](Cc3c[nH]c4ccccc34)NC(=O)[C@@]22[C@@H](C=CC[C@H](C)C=C(C)[C@@H](O)[C@@H](O)C=CC2=O)[C@H](O)C1=C	CHEMBL
CHEMBL1097579		C[C@H]1CC=C[C@H]2[C@H](O)C(C)=C(C)[C@H]3[C@H](Cc4c[nH]c5ccccc45)NC(=O)[C@@]23C(=O)C=C[C@H](O)[C@H](O)C(C)=C1	CHEMBL
CHEMBL1097653		C[C@@H]1OC(=O)c2c(O)cc(N)cc2C=CC[C@H](O)[C@H](O)C(=O)C=C[C@H]1C	CHEMBL
CHEMBL1097698		C[C@@H]1OC(=O)c2c(O)cc(cc2C=CC[C@H](O)[C@H](O)C(=O)C=C[C@H]1C)N1CCOCC1	CHEMBL
CHEMBL1097699		C[C@@H]1OC(=O)c2c(O)cc(NCCO)cc2C=CC[C@H](O)[C@H](O)C(=O)C=C[C@H]1C	CHEMBL
CHEMBL1097700		CNc1cc(O)c2c(c1)C=CC[C@H](O)[C@H](O)C(=O)C=C[C@@H](C)[C@H](C)OC2=O	CHEMBL
CHEMBL1097784		C[C@@H]1OC(=O)c2c(O)cc(OCCn3ccnn3)cc2C=CC[C@H](O)[C@H](O)C(=O)C=C[C@H]1C	CHEMBL
CHEMBL1097785		C[C@@H]1OC(=O)c2c(O)cc(OCC(=O)CNC(C)=O)cc2C=CC[C@H](O)[C@H](O)C(=O)C=C[C@H]1C	CHEMBL
CHEMBL1097786		C[C@@H]1OC(=O)c2c(O)cc(OCCCS(C)(=O)=O)cc2C=CC[C@H](O)[C@H](O)C(=O)C=C[C@H]1C	CHEMBL
CHEMBL1097787		COc1cc(O)c2c(c1)[C@@H]1O[C@@H]1C[C@H](O)[C@H](O)[C@@H](O)C=CC[C@H](C)OC2=O	CHEMBL
CHEMBL1097909		C[C@H]1[C@H]2[C@H](Cc3c[nH]c4ccccc34)NC(=O)[C@@]22[C@H](C=C1CO)C=CC[C@H](C)C=C(C)C(=O)C(=O)CCC2=O	CHEMBL
CHEMBL1097986		COC(=O)C(C)=C1[C@@H]2C3=C([C@H]4C[C@H]4[C@]3(C)[C@@H](O)C1=O)[C@H](O)[C@@H]1[C@@]3(C)[C@@H]4C[C@@H]4[C@@]4(O)COC(=O)C(C)=CCOC(=O)CCC(=O)OCC5=C(C[C@H]34)[C@@]21OC5=O	CHEMBL
CHEMBL1097991		CO[C@]12OC(=O)C(C)=C1C1=C3C(=C[C@@H]4[C@@]5(C)[C@@H]6C[C@@H]6[C@@]6(O)COC(=O)C(C)=CCOC(=O)CCC(=O)OCC7=C(C[C@H]56)[C@@]14OC7=O)[C@H]1C[C@H]1[C@]3(C)[C@H]2O	CHEMBL
CHEMBL1097992		CC1=C2C3=C4[C@](O)(C[C@@H]5[C@@]6(C)[C@@H]7C[C@@H]7[C@@]7(O)COC(=O)C(C)=CCOC(=O)CCC(=O)OCC8=C(C[C@H]67)[C@@]35OC8=O)[C@H]3C[C@H]3[C@]4(C)[C@@H](O)[C@@]2(O)OC1=O	CHEMBL
CHEMBL1097996		CC1=C2C3=C4[C@](O)(C[C@@H]5[C@@]6(C)[C@@H]7C[C@@H]7[C@@]7(O)COC(=O)C(C)=CCOC(=O)CCC(=O)OCC8=C(C[C@H]67)[C@@]35OC8=O)[C@H]3C[C@H]3[C@]4(C)C(=O)[C@@]2(O)OC1=O	CHEMBL
CHEMBL1097999		CCNc1cc(O)c2c(c1)C=CC[C@H](O)[C@H](O)C(=O)C=C[C@@H](C)[C@H](C)OC2=O	CHEMBL
CHEMBL1098080		CCn1cnc2c3C=CC[C@H](O)[C@H](O)C(=O)C=C[C@@H](C)[C@H](C)OC(=O)c3c(O)cc12	CHEMBL
CHEMBL1098081		CCN(CC)c1cc(O)c2c(c1)C=CC[C@H](O)[C@H](O)C(=O)C=C[C@@H](C)[C@H](C)OC2=O	CHEMBL
CHEMBL1098082		CC(C)[C@@H]1CCC(=O)N(CCc2cccc(Oc3ccc4[NH+]=C(N)N1Cc4c3)c2)C1CCCCC1	CHEMBL
CHEMBL1098275		C[C@H]1[C@H]2[C@H](Cc3c[nH]c4ccccc34)NC(=O)[C@@]22[C@H](C=C1C)C=CC[C@H](C)C=C(C)[C@@H](O)[C@@H](O)C=CC2=O	CHEMBL
CHEMBL1098276		C[C@H]1[C@H]2[C@H](Cc3c[nH]c4ccccc34)NC(=O)[C@@]22[C@@H](C=CC[C@H](C)C=C(C)CCCCC2=O)[C@H](O)C1=C	CHEMBL
CHEMBL1098647		CC(C)[C@@H]1NC(=O)c2coc(n2)-c2coc(n2)-c2coc(n2)[C@H](CCNC(=O)OC(C)(C)C)NC(=O)c2coc(n2)-c2coc(n2)-c2coc1n2	CHEMBL
CHEMBL1098648		CC(C)[C@@H]1NC(=O)c2coc(n2)-c2coc(n2)-c2coc(n2)[C@H](CCCNC(=O)OC(C)(C)C)NC(=O)c2coc(n2)-c2coc(n2)-c2coc1n2	CHEMBL
CHEMBL1098649		CC(C)[C@@H]1NC(=O)c2coc(n2)-c2coc(n2)-c2coc(n2)[C@H](CCCCNC(=O)OC(C)(C)C)NC(=O)c2coc(n2)-c2coc(n2)-c2coc1n2	CHEMBL
CHEMBL1098650		CC(C)[C@@H]1NC(=O)c2coc(n2)-c2coc(n2)-c2coc(n2)[C@H](CC[NH3+])NC(=O)c2coc(n2)-c2coc(n2)-c2coc1n2	CHEMBL
CHEMBL1098651		CC(C)[C@@H]1NC(=O)c2coc(n2)-c2coc(n2)-c2coc(n2)[C@H](CCC[NH3+])NC(=O)c2coc(n2)-c2coc(n2)-c2coc1n2	CHEMBL
CHEMBL1098733		NC1=[NH+]c2ccc3Oc4cccc(CCN(C5CCCCC5)C(=O)CC[C@@H](C5CCCCC5)N1Cc2c3)c4	CHEMBL
CHEMBL1098734		NC1=[NH+]c2ccc3Oc4cccc(CCCN(C5CCCCC5)C(=O)CC[C@@H](C5CCCCC5)N1Cc2c3)c4	CHEMBL
CHEMBL1098735		NC1=[NH+]c2ccc3Oc4cccc(CCCN(C5CCCCC5)C(=O)CC[C@H](C5CCCCC5)N1Cc2c3)c4	CHEMBL
CHEMBL1098878		COc1cc(O)c2c(NC(=O)C[C@H](O)[C@H](O)C(=O)C=C[C@@H](C)[C@H](C)OC2=O)c1	CHEMBL
CHEMBL1098879		COc1cc(O)c2c(C=CC[C@H](O)[C@H](O)C(=O)C=C[C@@H](C)[C@H](C)OC2=O)c1Br	CHEMBL
CHEMBL1098974		CC(C)[C@@H]1NC(=O)c2coc(n2)-c2coc(n2)-c2coc(n2)[C@H](CCNC(C)=O)NC(=O)c2coc(n2)-c2coc(n2)-c2coc1n2	CHEMBL
CHEMBL1098975		CC(C)[C@@H]1NC(=O)c2coc(n2)-c2coc(n2)-c2coc(n2)[C@H](CCCNC(C)=O)NC(=O)c2coc(n2)-c2coc(n2)-c2coc1n2	CHEMBL
CHEMBL1098976		C[NH2+]CC[C@@H]1NC(=O)c2coc(n2)-c2coc(n2)-c2coc(n2)[C@@H](NC(=O)c2coc(n2)-c2coc(n2)-c2coc1n2)C(C)C	CHEMBL
CHEMBL1098977		C[NH2+]CCC[C@@H]1NC(=O)c2coc(n2)-c2coc(n2)-c2coc(n2)[C@@H](NC(=O)c2coc(n2)-c2coc(n2)-c2coc1n2)C(C)C	CHEMBL
CHEMBL1098978		C[NH2+]CCCC[C@@H]1NC(=O)c2coc(n2)-c2coc(n2)-c2coc(n2)[C@@H](NC(=O)c2coc(n2)-c2coc(n2)-c2coc1n2)C(C)C	CHEMBL
CHEMBL1098979		CC(C)(C)OC(=O)NCC[C@@H]1NC(=O)c2coc(n2)-c2coc(n2)-c2coc(n2)[C@H](CCNC(=O)OC(C)(C)C)NC(=O)c2coc(n2)-c2coc(n2)-c2coc1n2	CHEMBL
CHEMBL1098980		CC(C)(C)OC(=O)NCCC[C@@H]1NC(=O)c2coc(n2)-c2coc(n2)-c2coc(n2)[C@H](CCCNC(=O)OC(C)(C)C)NC(=O)c2coc(n2)-c2coc(n2)-c2coc1n2	CHEMBL
CHEMBL1098981		CC(C)(C)OC(=O)NCCCC[C@@H]1NC(=O)c2coc(n2)-c2coc(n2)-c2coc(n2)[C@H](CCCCNC(=O)OC(C)(C)C)NC(=O)c2coc(n2)-c2coc(n2)-c2coc1n2	CHEMBL
CHEMBL1098982		[NH3+]CC[C@@H]1NC(=O)c2coc(n2)-c2coc(n2)-c2coc(n2)[C@H](CC[NH3+])NC(=O)c2coc(n2)-c2coc(n2)-c2coc1n2	CHEMBL
CHEMBL1098983		[NH3+]CCC[C@@H]1NC(=O)c2coc(n2)-c2coc(n2)-c2coc(n2)[C@H](CCC[NH3+])NC(=O)c2coc(n2)-c2coc(n2)-c2coc1n2	CHEMBL
CHEMBL1098984		CC(=O)NCC[C@@H]1NC(=O)c2coc(n2)-c2coc(n2)-c2coc(n2)[C@H](CCNC(C)=O)NC(=O)c2coc(n2)-c2coc(n2)-c2coc1n2	CHEMBL
CHEMBL1098985		CC(=O)NCCC[C@@H]1NC(=O)c2coc(n2)-c2coc(n2)-c2coc(n2)[C@H](CCCNC(C)=O)NC(=O)c2coc(n2)-c2coc(n2)-c2coc1n2	CHEMBL
CHEMBL1098986		CC(=O)NCCCC[C@@H]1NC(=O)c2coc(n2)-c2coc(n2)-c2coc(n2)[C@H](CCCCNC(C)=O)NC(=O)c2coc(n2)-c2coc(n2)-c2coc1n2	CHEMBL
CHEMBL1098987		C[NH2+]CC[C@@H]1NC(=O)c2coc(n2)-c2coc(n2)-c2coc(n2)[C@H](CC[NH2+]C)NC(=O)c2coc(n2)-c2coc(n2)-c2coc1n2	CHEMBL
CHEMBL1098988		C[NH2+]CCC[C@@H]1NC(=O)c2coc(n2)-c2coc(n2)-c2coc(n2)[C@H](CCC[NH2+]C)NC(=O)c2coc(n2)-c2coc(n2)-c2coc1n2	CHEMBL
CHEMBL1098989		C[NH2+]CCCC[C@@H]1NC(=O)c2coc(n2)-c2coc(n2)-c2coc(n2)[C@H](CCCC[NH2+]C)NC(=O)c2coc(n2)-c2coc(n2)-c2coc1n2	CHEMBL
CHEMBL1099011		CCCOc1cc(O)c2c(c1)C=CC[C@H](O)[C@H](O)C(=O)C=C[C@@H](C)[C@H](C)OC2=O	CHEMBL
CHEMBL1099038		Brc1cc-2nc(c1)-c1nc(co1)-c1nc(co1)C(=O)NCc1cccc(CNC(=O)c3coc(n3)-c3coc-2n3)c1	CHEMBL
CHEMBL1099077		C[C@@H]1OC(=O)c2c(O)cc3n(C)cnc3c2C=CC[C@H](O)[C@H](O)C(=O)C=C[C@H]1C	CHEMBL
CHEMBL109913		CCC(C)[C@@H]1N(C)C(=O)COC(=O)[C@H](C(C)CC)N(C)C(=O)[C@@H](C)OC(=O)[C@H](C(C)CC)N(C)C(=O)[C@@H](C)OC1=O	CHEMBL
CHEMBL1099159		CC(=C)[C@H]1CC=C2[C@H](O)[C@@H](CC(C)=CC(=O)[C@@H](O)CC(=O)C1)OC2=O	CHEMBL
CHEMBL1099196		C[C@@H]1OC(=O)c2c(O)cc(OCc3ccc(Cl)c(Cl)c3)cc2C=CC[C@H](O)[C@H](O)C(=O)C=C[C@H]1C	CHEMBL
CHEMBL1099197		COc1ccc(COc2cc(O)c3c(c2)C=CC[C@H](O)[C@H](O)C(=O)C=C[C@@H](C)[C@H](C)OC3=O)cc1	CHEMBL
CHEMBL1099198		COc1cc(O)c2c(OCC[C@H](O)[C@H](O)C(=O)C=C[C@@H](C)[C@H](C)OC2=O)c1	CHEMBL
CHEMBL1099228		COc1cc(O)c2c(c1)C=CC[C@H](O)[C@H](O)[C@@H](O)C=CC[C@H](C)OC2=O	CHEMBL
CHEMBL1099233		CC[C@H](C)[C@@H]1NC(=O)[C@@H]2CCCN2C(=O)[C@H](Cc2ccccc2)NC(=O)[C@@H]([C@@H](C)CC)C(=O)[C@@H]2CCCN2C(=O)[C@H](Cc2ccc(O)cc2)NC(=O)[C@@H]2CCCN2C1=O	CHEMBL
CHEMBL1099304		C[C@@H](O)[C@@H](CO)NC(=O)[C@@H]1CSSC[C@H](NC(=O)[C@@H](Cc2ccccc2)NC(=O)CCCCCn2cc(COc3cccc(c3)C(=O)[N-]S(=O)(=O)CCNC(=O)C[NH+]3CCN(CC([O-])=O)CCN(CC([O-])=O)CCN(CC([O-])=O)CC3)nn2)C(=O)N[C@@H](Cc2ccc(O)cc2)C(=O)N[C@H](Cc2c[nH]c3ccccc23)C(=O)N[C@@H](CCCC[NH3+])C(=O)N[C@@H]([C@@H](C)O)C(=O)N1	CHEMBL
CHEMBL1099305		C[C@@H](O)[C@@H](CO)NC(=O)[C@@H]1CSSC[C@H](NC(=O)[C@@H](Cc2ccccc2)NC(=O)CCCCCn2cc(COc3cc(OCc4cn(CCCCCC(=O)N[C@H](Cc5ccccc5)C(=O)N[C@H]5CSSC[C@H](NC(=O)[C@@H](NC(=O)[C@H](CCCC[NH3+])NC(=O)[C@@H](Cc6c[nH]c7ccccc67)NC(=O)[C@H](Cc6ccc(O)cc6)NC5=O)[C@@H](C)O)C(=O)N[C@H](CO)[C@@H](C)O)nn4)cc(c3)C(=O)[N-]S(=O)(=O)CCNC(=O)C[NH+]3CCN(CC([O-])=O)CCN(CC([O-])=O)CCN(CC([O-])=O)CC3)nn2)C(=O)N[C@@H](Cc2ccc(O)c…	CHEMBL
CHEMBL1099306		C[C@@H](O)[C@@H](CO)NC(=O)[C@@H]1CSSC[C@H](NC(=O)[C@@H](Cc2ccccc2)NC(=O)CCCCCn2cc(COc3cc(OCc4cn(CCCCCC(=O)N[C@H](Cc5ccccc5)C(=O)N[C@H]5CSSC[C@H](NC(=O)[C@@H](NC(=O)[C@H](CCCC[NH3+])NC(=O)[C@@H](Cc6c[nH]c7ccccc67)NC(=O)[C@H](Cc6ccc(O)cc6)NC5=O)[C@@H](C)O)C(=O)N[C@H](CO)[C@@H](C)O)nn4)cc(c3)C(=O)NCCOc3cc(OCCNC(=O)c4cc(OCc5cn(CCCCCC(=O)N[C@H](Cc6ccccc6)C(=O)N[C@H]6CSSC[C@H](NC(=O)[C@@H](NC(=O)[C@H](…	CHEMBL
CHEMBL1099307		C[C@@H](O)[C@@H](CO)NC(=O)[C@@H]1CSSC[C@H](NC(=O)[C@@H](Cc2ccccc2)NC(=O)CCCCCn2cc(CO)nn2)C(=O)N[C@@H](Cc2ccc(O)cc2)C(=O)N[C@H](Cc2c[nH]c3ccccc23)C(=O)N[C@@H](CCCC[NH3+])C(=O)N[C@@H]([C@@H](C)O)C(=O)N1	CHEMBL
CHEMBL110040		CCC(C)[C@@H]1N(C)C(=O)[C@H](OC(=O)[C@H](C(C)CC)N(C)C(=O)[C@H](OC(=O)[C@H](C(C)CC)N(C)C(=O)[C@H](OC1=O)C(C)C)C(C)C)C(C)C	CHEMBL
CHEMBL110045		COc1ccccc1C[NH+]1CCCCCC(=O)N(C)CCCCCCCCN(C)C(=O)CCCCC[NH+](Cc2ccccc2OC)Cc2ccc(cc2)-c2ccc(C1)cc2	CHEMBL
CHEMBL110177		CSCC[C@H](NC(=O)[C@H](CC(C)C)NC(=O)CN1CCCNC(=O)CCC(=O)N[C@@H](CCC[NH+]=C(N)N)C(=O)N[C@H](Cc2ccccc2)C(=O)N[C@@H](Cc2ccccc2)C1=O)C(N)=O	CHEMBL
CHEMBL110308		COc1ccccc1C[NH+]1CCCCCC[NH+](C)CCCCCCCC[NH+](C)CCCCCC[NH+](Cc2ccccc2OC)Cc2ccc(Cc3ccc(C1)cc3)cc2	CHEMBL
CHEMBL110351		COC(=O)[C@@H]1Cc2ccc(OC)c(Oc3ccc(C[C@H](N(C)C(=O)OCc4ccccc4)C(=O)N1C)cc3)c2	CHEMBL
CHEMBL110543		COC(=O)[C@@H]1Cc2ccc(O)c(Oc3ccc(CCC(=O)N1)cc3)c2	CHEMBL
CHEMBL110585		CC(C)[C@H](NC(=O)OCc1ccccc1)C(=O)N[C@@H](Cc1ccccc1)[C@@H](O)[C@H]1[NH2+]Cc2cccc(OCCOCCOCCNC(=O)[C@@H](NC1=O)C(C)C)c2	CHEMBL
CHEMBL110586		CC(C)[C@@H]1NC(=O)[C@H]([NH2+]Cc2ccc(OCCOCCOCCOCCNC1=O)cc2)[C@H](O)[C@H](Cc1ccccc1)NC(=O)OC(C)(C)C	CHEMBL
CHEMBL110600		CN1CCc2cccc(Oc3ccc(CCC1=O)cc3)c2	CHEMBL
CHEMBL110964		[NH3+][C@@H](Cc1ccc(O)cc1)C(=O)N[C@H]1CSSC[C@H](NC(=O)C2CCC(CC2)CNC1=O)C([O-])=O	CHEMBL
CHEMBL111188		CC1(C)COC(=O)C=CC=CCCCCCCCOC(=O)C2CCCCN2C(=O)C1=O	CHEMBL
CHEMBL111691		CC1(C)COC(=O)C=CC=CCCCCCCCOC(=O)C2CCCCN2C(=O)C1=O	CHEMBL
CHEMBL111736		CC(C)C[C@@H]1[C@H](CCCCCOc2ccc(C[C@H](NC1=O)C(=O)c1ccccc1)cc2)C(=O)NO	CHEMBL
CHEMBL111855		C[C@H]1CCCC=C[C@@H]2C[C@H](O)C[C@H]2[C@H](O)[C@@H](CC(=O)O1)SCC([O-])=O	CHEMBL
CHEMBL111906		CC(C)[C@@H]1NC(=O)[C@H](NCc2ccc(OCCOCCNC1=O)cc2)[C@H](O)[C@H](Cc1ccccc1)NC(=O)OC(C)(C)C	CHEMBL
CHEMBL112121		COC(=O)CS[C@@H]1CC(=O)O[C@@H](C)CCCC=C[C@@H]2C[C@H](O)C[C@H]2[C@@H]1O	CHEMBL
CHEMBL112199		CC(C)[C@H](NC(=O)OCc1ccccc1)C(=O)N[C@@H](Cc1ccccc1)[C@@H](O)[C@H]1NCc2ccc(OCCCCNC(=O)[C@@H](NC1=O)C(C)C)cc2	CHEMBL
CHEMBL112315		C[C@H]1CCCC=C[C@@H]2C[C@H](O)C[C@H]2[C@H](O)[C@@H](CC(=O)O1)SCC(NC(=O)CCC([NH3+])C([O-])=O)C(=O)NCC([O-])=O	CHEMBL
CHEMBL112321		[NH3+][C@@H](Cc1ccc(O)cc1)C(=O)N[C@H]1CSSC[C@H](NC(=O)CCNC1=O)C([O-])=O	CHEMBL
CHEMBL112388		CCC(C)C1OC2(CCC1C)CC1CC(CC=C(C)C(OC3CC(OC)C(OC4CC(OC)C(O)C(C)O4)C(C)O3)C(C)C=CC=C3COC4C(O)C(C)=CC(C(=O)O1)C34O)O2	CHEMBL
CHEMBL112534		COC(=O)CS(=O)(=O)[C@@H]1CC(=O)O[C@@H](C)CCCC=C[C@@H]2C[C@H](O)C[C@H]2[C@@H]1O	CHEMBL
CHEMBL112619		OC[C@@H]1NC(=O)[C@H](CSSC[C@H](NC(=O)[C@@H]2CCCN2C1=O)C([O-])=O)NC(=O)c1cccc2cc(O)ccc12	CHEMBL
CHEMBL112801		CC(C)[C@@H]1NC(=O)[C@H]([NH2+]Cc2ccc(OCCOCCOCCNC1=O)cc2)[C@H](O)[C@H](Cc1ccccc1)NC(=O)O[C@H]1CCOC1	CHEMBL
CHEMBL112936		[NH3+][C@@H](Cc1ccc(O)cc1)C(=O)N[C@H]1CSSC[C@H](NC(=O)c2cccc(CNC1=O)c2)C([O-])=O	CHEMBL
CHEMBL113085		CC(C)[C@H](NC(=O)OCc1ccccc1)C(=O)N[C@@H](Cc1ccccc1)[C@@H](O)[C@H]1[NH2+]Cc2ccc(OCCOCCOCCNC(=O)[C@@H](NC1=O)C(C)C)cc2	CHEMBL
CHEMBL113088		COc1ccc(S[C@@H]2CC(=O)O[C@@H](C)CCCC=C[C@@H]3C[C@H](O)C[C@H]3[C@@H]2O)cc1	CHEMBL
CHEMBL113117		CCC(C)[C@@H]1N(C)C(=O)[C@@H](C)OC(=O)[C@H](C)N(C)C(=O)[C@@H](C)OC(=O)[C@H](C(C)CC)N(C)C(=O)[C@@H](C)OC1=O	CHEMBL
CHEMBL113164		CCC[C@@H]1OC(=O)CCCCCCCCCCCCCCC=C(C)CC[C@@H](O)[C@@H](O)C[C@H](O)CNC1=O	CHEMBL
CHEMBL113277		NC(=[NH2+])NCCCC1NC(=O)C[C@@H]2O[C@H](CNC(=O)C[C@@H]3O[C@H](CNC(=O)C(CC([O-])=O)NC(=O)CNC1=O)[C@@H](O)[C@H]3O)[C@@H](O)[C@H]2O	CHEMBL
CHEMBL113363		C[C@H]1CCCC=C[C@@H]2C[C@H](O)C[C@H]2[C@H](O)[C@@H](CC(=O)O1)SCC(O)CO	CHEMBL
CHEMBL113423		CC(C)[C@@H]1NC(=O)[C@H]([NH2+]Cc2cccc(OCCOCCOCCNC1=O)c2)[C@H](O)[C@H](Cc1ccccc1)NC(=O)OC(C)(C)C	CHEMBL
CHEMBL113560		CC(C)[C@@H]1NC(=O)[C@H](NCc2ccc(OCCOCCNC1=O)cc2)[C@H](O)[C@H](Cc1ccccc1)NC(=O)[C@@H](NC(=O)OCc1ccccc1)C(C)(C)C	CHEMBL
CHEMBL1136		CC[C@H]1OC(=O)[C@H](C)C(=O)[C@H](C)[C@@H](O[C@@H]2O[C@H](C)C[C@@H]([C@H]2O)[NH+](C)C)[C@@](C)(C[C@@H](C)C(=O)[C@H](C)[C@H]2N(CCCCn3cnc(c3)-c3cccnc3)C(=O)O[C@]12C)OC	CHEMBL
CHEMBL113731		OC[C@@H]1NC(=O)[C@H](CSSC[C@H](NC(=O)[C@@H]2CCCN2C1=O)C([O-])=O)NC(=O)c1ccc2ccccc2c1	CHEMBL
CHEMBL113765		O=C(N[C@H]1CCCCN(Cc2ccccc2)C(=O)[C@H](Cc2ccccc2)NC(=O)[C@H](Cc2c[nH]c3ccccc23)NC1=O)OCc1ccccc1	CHEMBL
CHEMBL113823		NC(N)=[NH+]CCC[C@H]1COc2ccc(NC(=O)CNC(=O)c3ccc4nc(O)c(O)nc4c3)cc2C(=O)NC[C@@H]([NH3+])C(=O)N[C@@H](Cc2ccc(N)cc2)C(=O)N1	CHEMBL
CHEMBL113875		NC(N)=[NH+]CCC[C@H]1COc2ccc(NC(=O)c3ccc4nc(O)c(O)nc4c3)cc2C(=O)NC[C@@H]([NH3+])C(=O)N[C@@H](Cc2ccc(O)cc2)C(=O)N1	CHEMBL
CHEMBL113914		C[C@H]1CCCC=C[C@@H]2C[C@@H](C[C@H]2[C@H](O)C=CC(=O)O1)OC(=O)CCCC([O-])=O	CHEMBL
CHEMBL113977		NC(N)=[NH+]CCC[C@@H]1COc2ccc(NC(=O)c3ccc4nc(O)c(O)nc4c3)cc2C(=O)NC[C@H]([NH3+])C(=O)N[C@H](Cc2ccc(N)cc2)C(=O)N1	CHEMBL
CHEMBL114036		O=C1CC(Cc2ccccc2)C(=O)NCCNC(=O)[C@H](Cc2ccccc2)NC(=O)[C@H](Cc2c[nH]c3ccccc23)N1	CHEMBL
CHEMBL114068		NC(=[NH2+])NCC(=O)N[C@H]1CC(=O)N[C@@H](Cc2c[nH]c3ccccc23)C(=O)N[C@@H](Cc2ccccc2)C(=O)N[C@H](Cc2ccccc2)CNC1=O	CHEMBL
CHEMBL114151		[NH3+][C@@H](Cc1ccc(O)cc1)C(=O)N[C@H]1CSSC[C@H](NC(=O)c2ccc(CNC1=O)cc2)C([O-])=O	CHEMBL
CHEMBL114170		NC(N)=[NH+]CCC[C@H]1COc2ccc(NC(=O)c3ccc4nc(O)c(O)nc4c3)cc2C(=O)NC[C@@H]([NH3+])C(=O)N[C@@H](Cc2ccc(N)cc2)C(=O)N1	CHEMBL
CHEMBL114230		CC(C)C(=O)O[C@@H]1[C@H]2[C@@H](OC(C)=O)[C@@](C)(C[C@]2(OC(C)=O)C(=O)[C@@H](C)C=CC(C)(C)[C@H](OC(=O)c2cccnc2)[C@H](OC(C)=O)[C@@H](OC(C)=O)C1=C)OC(=O)c1cccnc1	CHEMBL
CHEMBL114316		CC[C@H]1OC(=O)[C@H](C)[C@@H](OC2C[C@](C)(C[C@H](C)O2)OC)[C@H](C)[C@@H](OC2O[C@H](C)C[C@@H]([C@H]2O)[NH+](C)Cc2ccccc2)[C@@]2(C)C[C@H](C)[C@H](O2)[C@H](C)[C@@H](O)[C@]1(C)O	CHEMBL
CHEMBL114391		OC[C@@H]1NC(=O)[C@H](CSSC[C@H](NC(=O)[C@@H]2CCCN2C1=O)C([O-])=O)NC(=O)c1ccc(cc1)-c1ccc(O)cc1	CHEMBL
CHEMBL11444		O=C(NCCN(CC[NH2+]C1CCCCCCCCCCC1)CC[NH2+]C1CCCCCCCCCCC1)c1ccccc1	CHEMBL
CHEMBL114442		O=C1CCC(=O)N[C@@H](Cc2c[nH]c3ccccc23)C(=O)N[C@@H](Cc2ccccc2)C(=O)N[C@H](CC2CCCCC2)CN1	CHEMBL
CHEMBL114489		[NH3+][C@@H](Cc1ccc(O)cc1)C(=O)N[C@H]1CSSC[C@H](NC(=O)c2cccc(NC1=O)c2)C([O-])=O	CHEMBL
CHEMBL114583		[NH3+][C@@H](Cc1ccc(O)cc1)C(=O)N[C@H]1CSSC[C@H](NC(=O)CCCCNC1=O)C([O-])=O	CHEMBL
CHEMBL114717		C[C@H]1CCCC=C[C@@H]2C[C@@H](C[C@H]2[C@H](O)C=CC(=O)O1)OC(=O)CCC([O-])=O	CHEMBL
CHEMBL114767		C[C@@H]1NC(=O)[C@H](CSSC[C@H](NC(=O)[C@@H]2CC3CCCCC3N2C1=O)C([O-])=O)NC(=O)[C@@H]([NH3+])Cc1ccc(O)cc1	CHEMBL
CHEMBL114878		ONC(=O)[C@H]1CCCOC(=O)NCCCC[C@H](NC(=O)[C@@H]1Cc1ccc(cc1)-c1cc(cc(c1)C(F)(F)F)C(F)(F)F)C(=O)NCC(=O)N1CC[NH2+]CC1	CHEMBL
CHEMBL114882		OC[C@@H]1NC(=O)[C@H](CSSC[C@H](NC(=O)[C@@H]2CCCN2C1=O)C([O-])=O)NC(=O)c1cccc-2c1Cc1ccccc-21	CHEMBL
CHEMBL114887		CC[C@H]1OC(=O)[C@H](C)[C@@H](OC2C[C@](C)(C[C@H](C)O2)OC)[C@H](C)[C@@H](OC2O[C@H](C)C[C@@H]([C@H]2O)[NH+](C)C)[C@@]2(C)C[C@@H](C)[C@H](O2)[C@H](C)[C@@H](O)[C@]1(C)O	CHEMBL
CHEMBL115129		CC(C)CO[C@@H]1[C@@H](OC(C)=O)[C@@H](OC(C)=O)C(C)(C)C=C[C@H](C)C(=O)[C@@]2(O)C[C@@](C)(OC(C)=O)[C@H](OC(=O)COc3ccccc3)[C@@H]2[C@@H](OC(C)=O)C1=C	CHEMBL
CHEMBL115185		NC(N)=[NH+]CCC[C@H]1COc2ccc(NC(=O)CCNC(=O)c3ccc4nc(O)c(O)nc4c3)cc2C(=O)NC[C@@H]([NH3+])C(=O)N[C@@H](Cc2ccc(N)cc2)C(=O)N1	CHEMBL
CHEMBL115219		C[C@H]1CCCC=C[C@@H]2C[C@H](O)C[C@H]2[C@H](O)C(O)C(O)C(=O)O1	CHEMBL
CHEMBL115263		NC(=O)CNC(=O)[C@@H]1CCCCNC(=O)OCCC[C@@H]([C@@H](Cc2ccc(cc2)-c2ccccc2C(F)(F)F)C(=O)N1)C(=O)NO	CHEMBL
CHEMBL115457		C1CCCNc2cc[n+](CCCCCC[n+]3ccc(NCC1)c1ccccc31)c1ccccc21	CHEMBL
CHEMBL115564		[NH3+][C@@H](Cc1ccc(O)cc1)C(=O)N[C@H]1CSSC[C@H](NC(=O)CCCNC1=O)C([O-])=O	CHEMBL
CHEMBL115597		[NH3+][C@@H](Cc1ccc(O)cc1)C(=O)N[C@H]1CSSC[C@H](NC(=O)C2CCN(CC2)C1=O)C([O-])=O	CHEMBL
CHEMBL115654		C[C@H]1CCCC=C[C@@H]2C[C@H](O)C[C@H]2[C@H](O)[C@@H](CC(=O)O1)SCC([NH3+])C([O-])=O	CHEMBL
CHEMBL115715		[NH3+][C@@H](Cc1ccc(O)cc1)C(=O)N[C@H]1CSSC[C@H](NC(=O)c2ccccc2NC1=O)C([O-])=O	CHEMBL
CHEMBL115873		CC[C@H]1OC(=O)[C@H](C)[C@@H](OC2C[C@](C)(C[C@H](C)O2)OC)[C@H](C)[C@@H](OC2O[C@H](C)C[C@@H]([C@H]2O)[NH+](C)CC)[C@@]2(C)CC(C)=C(O2)[C@H](C)[C@@H](O)[C@H]1C	CHEMBL
CHEMBL115932		CC(=O)N1CC[C@H]([C@@H]1C(=O)N[C@H]1CSSC[C@H](NC(=O)[C@@H]2CCCN2C(=O)[C@H](CO)NC1=O)C([O-])=O)c1ccc(O)cc1	CHEMBL
CHEMBL1159466		Oc1cc2c3C4C(=CC(=O)C(O)(O)C4(O)Oc3c1O)C(=O)O[C@@H]1[C@H]3COC(=O)c4cc(O)c(O)c(O)c4-c4c([O-])c(O)c(O)cc4C(=O)O[C@@H]1[C@@H](OC2=O)[C@@H](OC(=O)c1cc(O)c(O)c(O)c1)O3	CHEMBL
CHEMBL1159467		Oc1cc2c3C4C(=CC(=O)C(O)(O)C4(O)Oc3c1O)C(=O)O[C@@H]1[C@H]3COC(=O)c4cc(Oc5c(O)c(O)c(O)cc5C([O-])=O)c(O)c([O-])c4-c4c(O)c(O)c(O)cc4C(=O)O[C@@H]1[C@@H](OC2=O)[C@H](OC(=O)c1cc(O)c(O)c(O)c1)O3	CHEMBL
CHEMBL1159468		O[C@@H]1[C@H]2COC(=O)c3cc(Oc4c(O)c(O)c(O)cc4C([O-])=O)c(O)c([O-])c3-c3c(O)c(O)c(O)cc3C(=O)O[C@@H]1[C@@H](O)[C@H](OC(=O)c1cc(O)c(O)c(O)c1)O2	CHEMBL
CHEMBL1159554		OC1CO[C@@]2(O)[C@H]1OC(=O)[C@@]21O[C@]2(O)C(=O)C[C@@]11C3c4c(OC23O)c([O-])c(O)cc4C(=O)C[C@H]2[C@H](OC(=O)c3cc(O)c(O)c(O)c3)O[C@@H]3COC(=O)c4cc(O)c(O)c(O)c4-c4c(O)c(O)c(O)cc4C(=O)O[C@H]2[C@@H]3OC1=O	CHEMBL
CHEMBL1159716		CCC1=C(CC)C2=CC3=[NH+]C(=Cc4[nH]c(c(C)c4CC)-c4[nH]c(C=C5[NH+]=C(C=C1N2)C(CCC(=O)NCCOCCOCCO)=C5C)c(CC)c4C)C(C)=C3CCC(=O)NCCOCCOCCO	CHEMBL
CHEMBL1159721		CCC1=C(CC)C2=CC3=[NH+]C(=Cc4[nH]c(c(C)c4CC)-c4[nH]c(C=C5[NH+]=C(C=C1N2)C(CCC(=O)NC1C(O)OC(CO)C(O)C1O)=C5C)c(CC)c4C)C(C)=C3CCC(=O)NC1C(O)OC(CO)C(O)C1O	CHEMBL
CHEMBL1159778		CO[C@@H](Cc1ccccc1)[C@@H](C)C=C(C)C=C[C@@H]1NC(=O)[C@H](C)NC(=O)[C@@H](C)[C@@H](CC(=O)[C@H](CC(C)C)NC(=O)[C@@H](C[NH3+])NC(=O)C(=C)N(C)C(=O)CC[C@@H](NC(=O)[C@H]1C)C([O-])=O)C([O-])=O	CHEMBL
CHEMBL1159823		CC(C)C[C@@H](NC(=O)[C@H](O)COS([O-])(=O)=O)C(=O)N[C@H]1[C@@H](C)OC(=O)[C@H](NC(=O)[C@@H](Cc2ccc(O)cc2)N(C)C(=O)[C@H](CC(C)C)N2[C@@H](O)CC[C@H](NC(=O)[C@H](CCC[NH+]=C(N)N)NC1=O)C2=O)C(C)C	CHEMBL
CHEMBL1159893		CCC1OC(=O)C(C)C(OC2CC(C)(OC)C(O)C(C)O2)C(C)C(OC2OC(C)CC(C2O)[NH+](C)C)C(C)(O)CC(C)C([NH3+])C(C)C(OC([O-])=O)C1(C)OC([O-])=O	CHEMBL
CHEMBL1160279		CCC(C)CC(C)CCCCCCCCC(=O)N[C@H]1C[C@@H](O)[C@@H](O)NC(=O)[C@@H]2[C@@H](O)CCN2C(=O)[C@@H](NC(=O)[C@@H](NC(=O)[C@@H]2C[C@@H](O)CN2C(=O)[C@@H](NC1=O)[C@H](C)O)[C@H](O)[C@@H](O)c1ccc(OC(=O)NCC[NH+](C)C)cc1)[C@@H](O)CC(N)=O	CHEMBL
CHEMBL1160280		CCC(C)CC(C)CCCCCCCCC(=O)N[C@H]1C[C@@H](O)[C@@H](O)NC(=O)[C@@H]2[C@@H](O)CCN2C(=O)[C@@H](NC(=O)[C@@H](NC(=O)[C@@H]2C[C@@H](O)CN2C(=O)[C@@H](NC1=O)[C@H](C)O)[C@H](O)[C@@H](O)c1ccc(OC(=O)OCC[NH+](C)C)cc1)[C@@H](O)CC(N)=O	CHEMBL
CHEMBL1160335		CC(=O)OCc1ccc2NC(=O)[C@@H]3CCCN3C(=O)[C@@H]([NH3+])CCCCNC(=O)CNC(=O)CNC(=O)c1c2	CHEMBL
CHEMBL116062		C[C@H]1CC(C)=C[C@@H](CC=C)C(=O)OCCCOC(=O)[C@@H]2CCCCN2C(=O)C(=O)C(C)(C)CCCOC1=O	CHEMBL
CHEMBL1160687		CC(C)[C@H](NC(=O)[C@@H](NC(=O)[C@@H]1CSCCCCCC(=O)N[C@@H](CC[NH3+])C(=O)N1)[C@@H](C)O)C(=O)N[C@@H]([C@@H](C)O)C(N)=O	CHEMBL
CHEMBL1160688		CC(C)[C@H](NC(=O)[C@@H](NC(=O)[C@@H]1CSCCCCCC(=O)N[C@@H](CC[NH3+])C(=O)N1)[C@@H](C)O)C(=O)N[C@@H]([C@@H](C)O)C(=O)NCCCCc1ccccc1	CHEMBL
CHEMBL1160689		CC(C)[C@H](NC(=O)[C@@H](NC(=O)[C@@H]1CSCCCCCC(=O)N[C@@H](CCNc2ccc3ccccc3c2)C(=O)N1)[C@@H](C)O)C(=O)N[C@@H]([C@@H](C)O)C(=O)NCCc1ccccc1	CHEMBL
CHEMBL1160693		CC(C)[C@H](NC(=O)[C@@H](NC(=O)[C@@H]1CSCCCCCC(=O)N[C@@H](CC[NH3+])C(=O)N1)[C@@H](C)O)C(=O)N[C@@H]([C@@H](C)O)C(=O)NCCc1ccccc1	CHEMBL
CHEMBL1160990		CC(C)([NH3+])CC(=O)N[C@@H](Cc1ccccc1)C(=O)N[C@H]1COC(=O)CCC[C@H](CN2CCOCC2)OC(=O)[C@H](O)[C@H](CC2CCCCC2)NC1=O	CHEMBL
CHEMBL1161027		CCCCCCCCCCCCCCCC(=O)N[C@H]1C[C@@H](O)[C@H](O)NC(=O)[C@@H]2[C@@H](O)[C@@H](C)CN2C(=O)[C@@H](NC(=O)[C@@H](NC(=O)[C@@H]2C[C@@H](O)CN2C(=O)[C@@H](NC1=O)[C@@H](C)O)[C@H](O)[C@@H](O)c1ccc(O)c(OS([O-])(=O)=O)c1)[C@H](O)CC(N)=O	CHEMBL
CHEMBL1161117		CC[C@H](C)[C@@H]1NC(=O)[C@H](CC(C)C)NC(=O)[C@H](CCC(=O)NCCCC[C@H](NC1=O)C(=O)N[C@@H](CCC([O-])=O)C(=O)N[C@@H](CCCC[NH3+])C(=O)N[C@@H](CO)C(=O)N[C@@H](CC(N)=O)C(N)=O)NC(=O)[C@H](CCC(N)=O)[C@H](CC(N)=O)NC(=O)[C@H](C)NC(=O)[C@H](CCC(N)=O)NC(=O)[C@H](CC(C)C)NC(=O)[C@H](CCC([O-])=O)NC(=O)[C@H](CCC([O-])=O)NC(=O)[C@H](CCC([O-])=O)NC(=O)C[NH3+]	CHEMBL
CHEMBL1161313		CCCC[C@@H](NC(C)=O)C(=O)N[C@@H]1CC(=O)NCCCC[C@H](NC(=O)[C@H](Cc2c[nH]c3ccccc23)NC(=O)[C@@H](CCCNC(N)=[NH2+])NC(=O)[C@H](Cc2ccc3ccccc3c2)NC(O)[C@H]2CCCN2C1=O)C(N)=O	CHEMBL
CHEMBL1161328		C[C@@H](O)[C@@H]1NC(=O)[C@@H](CCCC[NH3+])NC(=O)[C@H](Cc2c[nH]c3ccccc23)NC(=O)[C@@H](Cc2ccccc2)NC(=O)N(C(=O)c2ccccc2)C(=O)N(C)[C@@H](O)NC(=O)[C@@H]([NH3+])CSSCCNC(=O)[C@@H](Cc2ccccc2)NC1=O	CHEMBL
CHEMBL1161330		C[C@@H](O)[C@@H]1NC(=O)[C@H](C)NC(=O)N[C@H](O)NC(=O)[C@@H](Cc2c[nH]c3ccccc23)NC(=O)[C@H](Cc2ccccc2)NC(=O)[C@@H](Cc2ccccc2)NC(=O)[C@H]([NH3+])CSSC[C@@H](NC(=O)[C@H](Cc2ccccc2)NC1=O)C([O-])=O	CHEMBL
CHEMBL1161331		C[C@@H](O)[C@@H]1NC(=O)[C@@H](CCCC[NH3+])NC(=O)[C@H](Cc2c[nH]c3ccccc23)NC(=O)N(C)[C@H](O)NC(=O)[C@@H](Cc2ccccc2)NC(=O)[C@@H](CSSC[C@@H](NC(=O)[C@@H](Cc2ccccc2)NC1=O)C([O-])=O)NC(=O)[C@@H]([NH3+])Cc1ccc(O)cc1	CHEMBL
CHEMBL1161332		C[C@@H]1NC(=O)N(C)[C@H](O)NC(=O)[C@@H](Cc2c[nH]c3ccccc23)NC(=O)[C@H](Cc2ccccc2)NC(=O)[C@@H](Cc2ccccc2)NC(=O)[C@H]([NH3+])CSSC[C@@H](NC(=O)[C@H](Cc2ccccc2)NC1=O)C([O-])=O	CHEMBL
CHEMBL1161333		C[C@@H](O)[C@@H]1NC(=O)[C@H](C)N(C)C(=O)N[C@H](O)NC(=O)[C@@H](Cc2c[nH]c3ccccc23)NC(=O)[C@H](Cc2ccccc2)NC(=O)[C@@H](Cc2ccccc2)NC(=O)[C@H]([NH3+])CSSC[C@@H](NC(=O)[C@H](Cc2ccccc2)NC1=O)C([O-])=O	CHEMBL
CHEMBL1161334		C[C@@H](O)[C@H]1NC(=O)[C@H](CCCC[NH3+])NC(=O)[C@@H](Cc2c[nH]c3ccccc23)NC(=O)[C@H](Cc2ccccc2)NC(=O)[C@@H](Cc2ccccc2)NC(=O)[C@H]([NH3+])CSSC[C@@H](NC(=O)N(C)[C@H](O)NC1=O)C([O-])=O	CHEMBL
CHEMBL1161488		CCCCCCCCCCSSCC[NH2+]C1(C)CC(OC2C(O)C(O)C(O)OC2Oc2c3Oc4ccc(cc4Cl)[C@@H](O)[C@@H](NC(=O)[C@@H](CC(C)C)[NH2+]C)C(=O)N[C@@H](CC(N)=O)C(=O)N[C@@H]4c(c3)cc2Oc2ccc(cc2Cl)[C@@H](O)[C@@H]2NC(=O)[C@H](NC4=O)c3ccc(O)c(c3)-c3c(O)cc(O)cc3[C@H](NC2=O)C([O-])=O)OC(C)C1O	CHEMBL
CHEMBL1161793		C[C@H]1NC(=O)CC2(CC[C@](C)([C@@H](S2)[C@@H](O)C(=O)C=CC=Cc2csc1n2)n1cnc2nc(N)nc(O)c12)[C@@](C)(O)C([O-])=O	CHEMBL
CHEMBL1161863		O[C@@H]1[C@H]2COP([O-])(=O)OP([O-])(=O)OC[C@H]3O[C@H]([C@H](O)[C@@H]3O)n3cnc4c3N=CN([C@H](O2)[C@@H]1O)C4=O	CHEMBL
CHEMBL1161867		O[C@@H]1[C@H]2COP([O-])(=O)OP([O-])(=O)OC[C@H]3O[C@H]([C@H](O)[C@@H]3O)n3c(nc4c3N=CN([C@H](O2)[C@@H]1O)C4=O)-c1ccccc1	CHEMBL
CHEMBL1161870		O[C@@H]1[C@H]2COP([O-])(=O)OP([O-])(=O)OC[C@H]3O[C@H]([C@H](O)[C@@H]3O)n3c(I)nc4c3N=CN([C@H](O2)[C@@H]1O)C4=O	CHEMBL
CHEMBL116191		C1CCNc2cc[n+](CCCC[n+]3ccc(NC1)c1ccccc31)c1ccccc21	CHEMBL
CHEMBL1162020		[NH3+]Cc1cc2oc1CNC(=O)c1ccc(CNC(=O)c3ccc(CNC2=O)o3)o1	CHEMBL
CHEMBL1162021		[NH3+]CCC(=O)NCc1cc2oc1CNC(=O)c1ccc(CNC(=O)c3ccc(CNC2=O)o3)o1	CHEMBL
CHEMBL1162022		[NH3+]Cc1cc2oc1CNC(=O)c1ccc(CNC(=O)c3cc(C[NH3+])c(CNC(=O)c4ccc(CNC2=O)o4)o3)o1	CHEMBL
CHEMBL1162023		[NH3+]CCC(=O)NCc1cc2oc1CNC(=O)c1ccc(CNC(=O)c3cc(CNC(=O)CC[NH3+])c(CNC(=O)c4ccc(CNC2=O)o4)o3)o1	CHEMBL
CHEMBL1162241		C[NH2+][C@H](Cc1cccc(NC(N)=[NH2+])c1)C(=O)N[C@@H]1[C@H](O)c2ccc(Oc3cc4cc(Oc5ccc(cc5Cl)[C@@H](O)[C@@H]5NC(=O)[C@H](NC(=O)[C@@H]4NC(=O)[C@H](CC(N)=O)NC1=O)c1ccc(O)c(c1)-c1c(O)cc(O)cc1[C@H](NC5=O)C([O-])=O)c3O)c(Cl)c2	CHEMBL
CHEMBL1162377		NC(=O)[C@@H]1CC=CCc2ccc(cc2)-c2cc(Nc3ccc(C[NH3+])cc3)c3cccc(C(=O)N[C@@H](C[NH3+])C(=O)N[C@@H](CCCC[NH3+])C(=O)NCC(=O)N1)c3n2	CHEMBL
CHEMBL1162378		NC(=O)[C@@H]1CC=CCc2ccc(cc2)-c2cc(Nc3ccc(C[NH3+])cc3)c3cccc(C(=O)N[C@@H](C[NH3+])C(=O)NCC(=O)N[C@H](CCCC[NH3+])C(=O)N1)c3n2	CHEMBL
CHEMBL1162380		NC(=O)[C@@H]1CC=CCc2ccc(cc2)-c2cc(Nc3ccc(C[NH3+])cc3)c3cccc(C(=O)N[C@@H](C[NH3+])C(=O)N[C@H](Cc4ccccc4)C(=O)N[C@H](CCCC[NH3+])C(=O)N1)c3n2	CHEMBL
CHEMBL1162381		NC(=O)[C@@H]1CC=CCc2ccc(cc2)-c2cc(Nc3ccc(C[NH3+])cc3)c3cccc(C(=O)N[C@@H](C[NH3+])C(=O)N[C@@H](Cc4ccccc4)C(=O)N[C@H](CCCC[NH3+])C(=O)N1)c3n2	CHEMBL
CHEMBL1162383		NC(=O)C[C@@H]1NC(=O)[C@H](CCCNC(N)=[NH2+])NC(=O)c2cccc3c(Nc4ccccc4)cc(nc23)-c2ccc(CC=CC[C@H](NC(=O)[C@H](CC(N)=O)NC1=O)C(N)=O)cc2	CHEMBL
CHEMBL1162384		CC(C)C[C@@H]1NC(=O)[C@H](CC(C)C)NC(=O)[C@H](CCCNC(N)=[NH2+])NC(=O)c2cccc3c(Nc4ccccc4)cc(nc23)-c2ccc(CC=CC[C@H](NC1=O)C(N)=O)cc2	CHEMBL
CHEMBL1162385		CC(C)C[C@@H]1NC(=O)[C@H](CCCNC(N)=[NH2+])NC(=O)c2cccc3c(Nc4ccccc4)cc(nc23)-c2ccc(CC=CC[C@H](NC(=O)[C@H](CC(N)=O)NC1=O)C(N)=O)cc2	CHEMBL
CHEMBL1162386		CC(C)C[C@@H]1NC(=O)[C@H](CC(N)=O)NC(=O)[C@H](CCCNC(N)=[NH2+])NC(=O)c2cccc3c(Nc4ccccc4)cc(nc23)-c2ccc(CC=CC[C@H](NC1=O)C(N)=O)cc2	CHEMBL
CHEMBL1162387		CC(C)C[C@H]1NC(=O)[C@@H](CC(C)C)NC(=O)[C@H](CCCNC(N)=[NH2+])NC(=O)c2cccc3c(Nc4ccccc4)cc(nc23)-c2ccc(CC=CC[C@H](NC1=O)C(N)=O)cc2	CHEMBL
CHEMBL1162388		NC(=O)C[C@H]1NC(=O)[C@H](CCCNC(N)=[NH2+])NC(=O)c2cccc3c(Nc4ccccc4)cc(nc23)-c2ccc(CC=CC[C@H](NC(=O)[C@@H](CC(N)=O)NC1=O)C(N)=O)cc2	CHEMBL
CHEMBL1162389		NC(=[NH2+])NCCC[C@@H]1NC(=O)c2cccc3c(Nc4ccccc4)cc(nc23)-c2ccc(CC=CC[C@H](NC(=O)CNC(=O)[C@H](CCCC[NH3+])NC1=O)C(N)=O)cc2	CHEMBL
CHEMBL1162390		NC(=[NH2+])NCCC[C@@H]1NC(=O)c2cccc3c(Nc4ccccc4)cc(nc23)-c2ccc(CC=CC[C@H](NC(=O)CNC1=O)C(N)=O)cc2	CHEMBL
CHEMBL1162391		NC(=[NH2+])NCCC[C@@H]1NC(=O)c2cccc3c(Nc4ccccc4)cc(nc23)-c2ccc(CC=CC[C@H](NC1=O)C(N)=O)cc2	CHEMBL
CHEMBL1162404		NC1=Nc2ncn([C@H]3O[C@H]4COP([O-])(=O)O[C@@H]5[C@@H](COP([O-])(=O)O[C@@H]4[C@@H]3O)O[C@H]([C@@H]5O)n3cnc4N=C(N)NC(=O)c34)c2C(=O)N1	CHEMBL
CHEMBL116260		C1CNc2cc[n+](CCC[n+]3ccc(NC1)c1ccccc31)c1ccccc21	CHEMBL
CHEMBL116274		NC(=O)[C@@H]1CSSC[C@H](NC(=O)[C@@H]([NH3+])Cc2ccc(O)cc2)C(=O)Nc2cccc(c2)C(=O)N1	CHEMBL
CHEMBL116286		COc1ccc(CC(=O)N[C@H]2CSSC[C@H](NC(=O)[C@@H]3CCCN3C(=O)[C@H](CO)NC2=O)C([O-])=O)cc1	CHEMBL
CHEMBL1162953		C[C@@H](C=CC=C)[C@@H]1OC(=O)C=CC=C[C@@H](C)[C@@H](O)C[C@H](O)C=C[C@H](C)[C@H](O)[C@@H](C)C[C@H](C)CC[C@@H](O)[C@@H]1C	CHEMBL
CHEMBL1162963		CN(C)c1[nH+]c2CCn3cc(C4=C(C(=O)NC4=O)c4cn(CCCc1cc2)c1ccccc41)c1ccccc31	CHEMBL
CHEMBL1162987		CCC(=O)O[C@H]1[C@H](C)O[C@H](C[C@@]1(C)OC(C)=O)O[C@@H]1[C@@H](C)O[C@@H](O[C@H]2[C@@H](CC=O)C[C@@H](C)[C@@H](OC(C)=O)C=C[C@H]([C@@H](O)C[C@@H](C)OC(=O)C[C@@H](OC(=O)CC)[C@@H]2OC)[NH+](C)CCCc2ccccc2)[C@H](O)[C@H]1[NH+](C)C	CHEMBL
CHEMBL1162993		C[C@@H]1CCCC(C)=CCC[C@@]2(C)O[C@@H]2C[C@@H]2C(OC(=O)C2=C)C1=O	CHEMBL
CHEMBL1163007		COc1ccc2c(O[C@@H]3C[C@@H]4N(C3)C(=O)N(C)CCCCCC=C[C@@H]3C[C@]3(NC4=O)C([O-])=O)cc(nc2c1)-c1ccccc1	CHEMBL
CHEMBL1163147		ON=C1Cc2cc(Br)c(OS([O-])(=O)=O)c(Oc3c(Br)cc(cc3Br)C(O)C(=N[O-])C(=O)NCCc3ccc(O)c(Oc4ccc(cc4Br)C(O)CNC1=O)c3)c2	CHEMBL
CHEMBL1163272		C[NH+](C)[C@H]1[C@@H](O)[C@@H](O)[C@H](O[C@]23C=CC=C2c2c4ccc([C@@H](O)COC(=O)C[C@H]([NH3+])c5cc(O)c(O[C@@H]34)c(Cl)c5)c2Cl)OC1(C)C	CHEMBL
CHEMBL1163375		CC[C@H](C)[C@H]1CC(=O)NCC(=O)N[C@@H](CCCCCC(=O)CC)C(=O)N[C@@H](Cc2cc3ccccc3[nH]2)C(=O)N1C	CHEMBL
CHEMBL1163445		COC1(C[C@H]2N(C)C(=O)[C@H](C)NC(=O)[C@@H](C)CC(=C)C(=O)[C@H](C)C[C@H](C)OC(=O)C[C@@H](NC2=O)c2ccc(O)cc2)OC(=O)Nc2ccccc12	CHEMBL
CHEMBL1163446		C[C@H]1C[C@@H](C)C=C(C)C[C@H](C)C(=O)NC(C)C(=O)N(C)[C@H](Cc2ncnc3ccccc23)C(=O)N[C@H](CC(=O)O1)c1ccc(O)cc1	CHEMBL
CHEMBL116346		NC(N)=[NH+]CCC[C@@H]1COc2ccc(NC(=O)c3ccc4nc(O)c(O)nc4c3)cc2C(=O)NC[C@H]([NH3+])C(=O)N[C@H](Cc2ccccc2)C(=O)N1	CHEMBL
CHEMBL1163596		CC=CC=CC=CC(=O)N[C@H]1CCCNC(=O)[C@H](C)N(C)C(=O)[C@@H](NC1=O)C(C)C	CHEMBL
CHEMBL116397		Cc1nc2ccc(cc2nc1C)C(=O)Nc1ccc2OC[C@H](CCC[NH+]=C(N)N)NC(=O)[C@H](Cc3ccc(N)cc3)NC(=O)[C@H]([NH3+])CNC(=O)c2c1	CHEMBL
CHEMBL1163974		ON=C1Cc2cc(Br)c([O-])c(Oc3c(Br)cc(cc3Br)C(O)C(=N[O-])C(=O)NCCc3ccc(OS([O-])(=O)=O)c(Oc4ccc(cc4Br)C=CNC1=O)c3)c2	CHEMBL
CHEMBL1163977		CC=CC=CC=CC(=O)N[C@H]1CCCNC(=O)[C@H](C)NC(=O)[C@H](C(C)C)N(C)C1=O	CHEMBL
CHEMBL116403		C1CCCCCNc2cc[n+](CCCCCCCCCC[n+]3ccc(NCCCC1)c1ccccc31)c1ccccc21	CHEMBL
CHEMBL1164046		CC[C@H](C)[C@H]1CC(=O)NCC(=O)N[C@@H](CCCCCC(=O)CC)C(=O)N[C@@H](Cc2cc3ccccc3[nH]2)C(=O)N1	CHEMBL
CHEMBL1164068		ON=C1Cc2cc(Br)c(Oc3cc(CC(=NO)C(=O)NC=Cc4ccc(Oc5cc(CCNC1=O)ccc5OS([O-])(=O)=O)c(Br)c4)cc(Br)c3[O-])c(Br)c2	CHEMBL
CHEMBL1164384		CC=CC=CC(=O)N[C@H]1CCCNC(=O)[C@H](C)N(C)C(=O)[C@H](C(C)C)N(C)C1=O	CHEMBL
CHEMBL1164592		CC[C@H](C)[C@H]1CC(=O)NCC(=O)N[C@@H](CCCCCC(=O)NO)C(=O)N[C@@H](Cc2cc3ccccc3[nH]2)C(=O)N1	CHEMBL
CHEMBL1164599		CC[C@H](C)[C@H]1CC(=O)NCC(=O)N[C@@H](CCCCCC([O-])=O)C(=O)N[C@@H](Cc2cc3ccccc3[nH]2)C(=O)N1	CHEMBL
CHEMBL1164670		CC[C@H](C)[C@H]1CC(=O)NCC(=O)N[C@@H](CCCCCC(N)=O)C(=O)N[C@@H](Cc2cc3ccccc3[nH]2)C(=O)N1	CHEMBL
CHEMBL1164758		CC(C)[C@@H]1N(C)C(=O)[C@H](CCCNC(=O)[C@H](C)N(C)C1=O)NC(=O)C=CC=CC=O	CHEMBL
CHEMBL1164839		C[NH+](C)[C@H]1[C@@H](O)[C@@H](O)[C@H](O[C@]23C=CC=C2c2c4ccc([C@@H](O)COC(=O)C[C@H](NC(C)=O)c5cc(O)c(O[C@@H]34)c(Cl)c5)c2Cl)OC1(C)C	CHEMBL
CHEMBL1164866		CC(C)[C@@H]1N(C)C(=O)[C@H](CCCNC(=O)[C@H](C)N(C)C1=O)NC(=O)C=CC=C[C@@H](O)[C@@H](C)O	CHEMBL
CHEMBL1165003		CO[C@H]1C[C@H](C)CC2=C(OC)C(=O)C=C(NC(=O)C(C)=CC=C[C@H](OC)[C@@H](OC(N)=O)C(C)=C[C@H](C)[C@H]1O)C2=O	CHEMBL
CHEMBL116520		CC[C@H]1OC(=O)[C@H](C)[C@@H](OC2C[C@](C)(C[C@H](C)O2)OC)[C@H](C)[C@@H](OC2O[C@H](C)C[C@@H]([C@H]2O)N(C)CC[NH3+])[C@@]2(C)C[C@H](C)[C@H](O2)[C@H](C)[C@@H](O)[C@]1(C)O	CHEMBL
CHEMBL1165336		CC[C@H](C)[C@H]1CC(=O)N[C@@H](C)C(=O)N[C@@H](CCCCCC(=O)CC)C(=O)N[C@@H](Cc2cc3ccccc3[nH]2)C(=O)N1	CHEMBL
CHEMBL1165337		CC[C@H](C)[C@H]1CC(=O)NCC(=O)N[C@@H](CCCCCC(=O)CC)C(=O)N(C)[C@@H](Cc2cc3ccccc3[nH]2)C(=O)N1	CHEMBL
CHEMBL1165575		C[C@H]1C[C@@H](C)C=C(C)C[C@H](C)C(=O)N[C@@H](CO)C(=O)N(C)[C@H](Cc2c(Br)[nH]c3ccccc23)C(=O)N[C@H](CC(=O)O1)c1ccc(O)cc1	CHEMBL
CHEMBL1165576		C[C@H]1C[C@@H](C)C=C(C)CCC(=O)N[C@@H](C)C(=O)N(C)[C@H](Cc2c(Br)[nH]c3ccccc23)C(=O)N[C@H](CC(=O)O1)c1ccc(O)cc1	CHEMBL
CHEMBL1165602		C[C@H]1C[C@@H](C)[C@@H](O)C(=C)C[C@H](C)C(=O)N[C@@H](C)C(=O)N(C)[C@H](Cc2c(Br)[nH]c3ccccc23)C(=O)N[C@H](CC(=O)O1)c1ccc(O)cc1	CHEMBL
CHEMBL1165603		C[C@H]1C[C@@H](C)[C@H](O)C(=C)C[C@H](C)C(=O)N[C@@H](C)C(=O)N(C)[C@H](Cc2c(Br)[nH]c3ccccc23)C(=O)N[C@H](CC(=O)O1)c1ccc(O)cc1	CHEMBL
CHEMBL1165635		C[C@H]1C[C@@H](C)C=C(C)C[C@H](C)C(=O)NC(C)C(=O)N(C)[C@H](C[C@]2(O)C(=O)Nc3ccccc23)C(=O)N[C@H](CC(=O)O1)c1ccc(O)cc1	CHEMBL
CHEMBL1165636		C[C@H]1C[C@@H](C)C=C(C)C[C@H](C)C(=O)NC(C)C(=O)N(C)[C@H](C[C@@]2(O)C(=O)Nc3ccccc23)C(=O)N[C@H](CC(=O)O1)c1ccc(O)cc1	CHEMBL
CHEMBL1165637		COC1(C[C@H]2N(C)C(=O)[C@H](C)NC(=O)[C@@H](C)CC(C)=C[C@H](C)C[C@H](C)OC(=O)C[C@@H](NC2=O)c2ccc(O)cc2)OC(=O)Nc2ccccc12	CHEMBL
CHEMBL116564		O=C1CCC(=O)N[C@@H](Cc2c[nH]c3ccccc23)C(=O)N[C@@H](Cc2ccccc2)C(=O)N[C@H](Cc2ccc3ccccc3c2)CN1	CHEMBL
CHEMBL116617		NC(N)=[NH+]CCC[C@H]1COc2ccc(NC(=O)c3ccc4nc(O)c(O)nc4c3)cc2C(=O)NC[C@@H]([NH3+])C(=O)N[C@@H](Cc2cccnc2)C(=O)N1	CHEMBL
CHEMBL116629		O=C1CCC(=O)N[C@@H](Cc2c[nH]c3ccccc23)C(=O)N[C@@H](CC2=CC=CCC2)C(=O)N[C@H](CCc2ccccc2)CN1	CHEMBL
CHEMBL116729		CC[C@H]1OC(=O)[C@H](C)[C@@H](OC2C[C@](C)(C[C@H](C)O2)OC)[C@H](C)[C@@H](OC2O[C@H](C)C[C@@H]([C@H]2O)[NH+](C)C)[C@@]2(C)C[C@@H](C)[C@@H](O2)[C@H](C)[C@@H](O)[C@]1(C)O	CHEMBL
CHEMBL116812		O=C(CN1CCOCC1)N[C@@H]1CC(=O)N[C@@H](Cc2c[nH]c3ccccc23)C(=O)N[C@@H](Cc2ccccc2)C(=O)N[C@H](Cc2ccccc2)CNC1=O	CHEMBL
CHEMBL116855		Clc1ccc(C[C@H]2NC(=O)[C@H](Cc3ccccc3)NC(=O)[C@H](Cc3c[nH]c4ccccc34)NC(=O)C[C@H](NC2=O)C(=O)OCC=C)cc1Cl	CHEMBL
CHEMBL116871		O=C(Cn1cnnn1)N[C@H]1CC(=O)N[C@@H](Cc2c[nH]c3ccccc23)C(=O)N[C@@H](Cc2ccccc2)C(=O)N[C@H](Cc2ccccc2)NC1=O	CHEMBL
CHEMBL116877		CN1C(=O)C(=O)N(C)c2cc(ccc12)C(=O)Nc1ccc2OC[C@H](CCC[NH+]=C(N)N)NC(=O)[C@H](Cc3ccc(N)cc3)NC(=O)[C@H]([NH3+])CNC(=O)c2c1	CHEMBL
CHEMBL116913		Nc1cc2OCCOCC[NH+]3CCC(CC3)NC(=O)c2cc1Cl	CHEMBL
CHEMBL1169404		CCC[C@H](NC(=O)[C@@H]1Cc2cccc(Oc3ccc(C[C@H](NC(C)=O)C(=O)N[C@@H](C4CCCCC4)C(=O)N1)cc3)c2)C(=O)C(=O)NCC(=O)N[C@H](C([O-])=O)c1ccccc1	CHEMBL
CHEMBL1169410		OC[C@@H]1C[C@@H]2O[C@H]2[C@@H](O)CC(=C)CCC[C@@H]2CCC[C@@H](CC=CC(=O)O1)O2	CHEMBL
CHEMBL1169456		COC(=O)CN1CCOCCOCCOCCOc2cc(ccc12)C1=C2C(C)=CC(C)=[N+]2[B-](F)(F)n2c(C)cc(C)c12	CHEMBL
CHEMBL1169612		COC(=O)C[C@@H]1C(=O)CC[C@H](C)C(=O)O[C@@H]2[C@@H]3[C@@H](OC(C)=O)[C@@]45O[C@@]3(C)COC(=O)c3cnccc3[C@@H](C)[C@@H](O)C(=O)O[C@@H]([C@H](OC(C)=O)[C@H](OC(C)=O)[C@@]4(COC1=O)[C@@H]2OC(C)=O)[C@]5(C)O	CHEMBL
CHEMBL1169627		COc1cc2CCN(C)[C@@H]3Cc4ccc(O)c(Oc5cc6[C@@H](Cc7ccc(Oc(c1O)c23)cc7)N(C)CCc6cc5OC)c4	CHEMBL
CHEMBL1169628		COc1cc2CCN(C)[C@@H]3Cc4ccc(Oc5c(O)c(OC)cc6CCN(C)[C@H](Cc7ccc(Oc(c1O)c23)cc7)c56)cc4	CHEMBL
CHEMBL116969		[O-]C(=O)CCC(=O)N[C@H]1CC(=O)N[C@@H](Cc2c[nH]c3ccccc23)C(=O)N[C@@H](Cc2ccccc2)C(=O)N[C@H](Cc2ccccc2)CNC1=O	CHEMBL
CHEMBL1170881		COc1cc2CCN(C)[C@@H]3Cc4ccc(O)c(c4)-c4cc(C[C@@H]5N(C)CCc6cc(OC)c(OC)c(Oc1cc23)c56)ccc4OC	CHEMBL
CHEMBL117106		C1CNCC[NH2+]CCCNCC[NH2+]C1	CHEMBL
CHEMBL1171126		CN1CCCCC=C[C@@H]2C[C@]2(NC(=O)[C@@H]2C[C@H](C[C@H]2C1=O)Oc1nc(nc2ccccc12)-c1ccccc1)C(=O)[N-]S(=O)(=O)C1CC1	CHEMBL
CHEMBL1171127		CN1CCCCC=C[C@@H]2C[C@]2(NC(=O)[C@@H]2C[C@H](C[C@H]2C1=O)Oc1nc(nc2ccccc12)N1CCOCC1)C(=O)[N-]S(=O)(=O)C1CC1	CHEMBL
CHEMBL1171128		CN1CCCCC=C[C@@H]2C[C@]2(NC(=O)[C@@H]2C[C@H](C[C@H]2C1=O)Oc1nc(nc2ccccc12)N1CC[NH+](C)CC1)C(=O)[N-]S(=O)(=O)C1CC1	CHEMBL
CHEMBL1171129		CC(C)c1csc(n1)-c1nc(O[C@@H]2C[C@@H]3[C@@H](C2)C(=O)N(C)CCCCC=C[C@@H]2C[C@]2(NC3=O)C(=O)[N-]S(=O)(=O)C2CC2)c2ccccc2n1	CHEMBL
CHEMBL1171130		COc1ccc2c(O[C@@H]3C[C@@H]4[C@@H](C3)C(=O)N(C)CCCCC=C[C@@H]3C[C@]3(NC4=O)C(=O)[N-]S(=O)(=O)C3CC3)nc(nc2c1)-c1ccccc1	CHEMBL
CHEMBL1171131		COc1ccc2c(O[C@@H]3C[C@@H]4[C@@H](C3)C(=O)N(C)CCCCC=C[C@@H]3C[C@]3(NC4=O)C(=O)[N-]S(=O)(=O)C3CC3)nc(nc2c1)-c1nc(cs1)C(C)C	CHEMBL
CHEMBL1171132		COc1ccc2c(O[C@@H]3C[C@@H]4[C@@H](C3)C(=O)N(C)CCCCC=C[C@@H]3C[C@]3(NC4=O)C(=O)[N-]S(=O)(=O)C3CC3)nc(nc2c1)-c1ccc(F)cc1	CHEMBL
CHEMBL1171133		COc1ccc2c(O[C@@H]3C[C@@H]4[C@@H](C3)C(=O)N(C)CCCCC=C[C@@H]3C[C@]3(NC4=O)C(=O)[N-]S(=O)(=O)C3CC3)nc(nc2c1C)-c1ccccc1	CHEMBL
CHEMBL1171134		COc1ccc2c(O[C@H]3C[C@@H]4[C@@H](C3)C(=O)N[C@@]3(C[C@H]3C=CCCCCNC4=O)C(=O)[N-]S(=O)(=O)C3CC3)nc(nc2c1C)-c1ccc(F)cc1	CHEMBL
CHEMBL1171135		COc1ccc2c(O[C@H]3C[C@@H]4[C@@H](C3)C(=O)N[C@@]3(C[C@H]3C=CCCCCNC4=O)C(=O)[N-]S(=O)(=O)C3CC3)nc(nc2c1C)-c1cccc(F)c1	CHEMBL
CHEMBL1171136		COc1ccc(cc1)-c1nc(O[C@@H]2C[C@@H]3[C@@H](C2)C(=O)N(C)CCCCC=C[C@@H]2C[C@]2(NC3=O)C(=O)[N-]S(=O)(=O)C2CC2)c2ccc(OC)c(C)c2n1	CHEMBL
CHEMBL1171137		COc1ccc2c(O[C@@H]3C[C@@H]4[C@@H](C3)C(=O)N(C)CCCCC=C[C@@H]3C[C@]3(NC4=O)C(=O)[N-]S(=O)(=O)C3CC3)ncnc2c1C	CHEMBL
CHEMBL1171138		COc1ccc2c(O[C@@H]3C[C@@H]4N(C3)C(=O)N(C)CCCCC=C[C@@H]3C[C@]3(NC4=O)C(=O)[N-]S(=O)(=O)C3CC3)nc(nc2c1C)-c1ccccc1	CHEMBL
CHEMBL1171139		COc1ccc2c(O[C@@H]3C[C@@H]4N(C3)C(=O)N(C)CCCCC=C[C@@H]3C[C@]3(NC4=O)C(=O)[N-]S(=O)(=O)C3CC3)nc(nc2c1C)-c1ccc(F)cc1	CHEMBL
CHEMBL1171140		COc1ccc(cc1)-c1nc(O[C@@H]2C[C@@H]3N(C2)C(=O)N(C)CCCCC=C[C@@H]2C[C@]2(NC3=O)C(=O)[N-]S(=O)(=O)C2CC2)c2ccc(OC)c(C)c2n1	CHEMBL
CHEMBL1171141		COc1ccc2c(O[C@@H]3C[C@@H]4N(C3)C(=O)N(C)CCCCC=C[C@@H]3C[C@]3(NC4=O)C(=O)[N-]S(=O)(=O)C3CC3)nc(nc2c1C)-c1cccc(C)n1	CHEMBL
CHEMBL1171142		COc1ccc2c(O[C@@H]3C[C@@H]4N(C3)C(=O)N(C)CCCCC=C[C@@H]3C[C@]3(NC4=O)C(=O)[N-]S(=O)(=O)C3CC3)nc(nc2c1C)-c1cccnc1	CHEMBL
CHEMBL1171143		COc1ccc2c(O[C@@H]3C[C@@H]4N(C3)C(=O)N(C)CCCCC=C[C@@H]3C[C@]3(NC4=O)C(=O)[N-]S(=O)(=O)C3CC3)nc(nc2c1C)-c1ccncc1	CHEMBL
CHEMBL1171144		COc1ccc2c(O[C@@H]3C[C@@H]4N(C3)C(=O)NCCCCCC=C[C@@H]3C[C@]3(NC4=O)C(=O)[N-]S(=O)(=O)C3CC3)nc(nc2c1C)-c1ccccc1	CHEMBL
CHEMBL1171145		COc1ccc2c(O[C@@H]3C[C@@H]4N(C3)C(=O)NCCCCCC=C[C@@H]3C[C@]3(NC4=O)C(=O)[N-]S(=O)(=O)C3CC3)nc(nc2c1C)-c1ccc(F)cc1	CHEMBL
CHEMBL1171465		CCCCCCCC(=O)SCCC=C[C@@H]1CC(=O)NCc2nc(cs2)C2=N[C@@](CC)(CS2)C(=O)N[C@@H](C(C)C)C(=O)O1	CHEMBL
CHEMBL1171466		CCCCCCCC(=O)SCCC=C[C@@H]1CC(=O)NCc2nc(cs2)C2=N[C@@](Cc3ccccc3)(CS2)C(=O)N[C@@H](C(C)C)C(=O)O1	CHEMBL
CHEMBL117192		CC(C)=C[C@@H]1NC(=O)OCC=Cc2cccc(c2)C(=O)O[C@H]2C=CC(=O)N3C[C@H](C[C@H]23)OC(=O)[C@@H]1O	CHEMBL
CHEMBL1171978		CC1=CCCC(C)=C[C@H]2O[C@](C)(CC[C@@H]2[C@@]2(C)CO2)[C@@H](O)CC1	CHEMBL
CHEMBL1172247		Cc1cc(O)cc(C)c1C[C@H](N)C(=O)N1CC(=O)N[C@@H](Cc2cnc[nH]2)C(=O)N[C@H](Cc2ccccc2)C(=O)N[C@@H](CCCNC(N)=[NH2+])C(=O)N[C@@H](Cc2c[nH]c3ccccc23)C(=O)N[C@@H](CSSC[C@@H](N)C1=O)C(=O)N[C@@H](CC([O-])=O)C(=O)N[C@@H](Cc1ccccc1)C(N)=O	CHEMBL
CHEMBL1172248		Cc1cc(O)cc(C)c1C[C@H](N)C(=O)N1CC(=O)N[C@@H](Cc2cnc[nH]2)C(=O)N[C@H](Cc2ccc3ccccc3c2)C(=O)N[C@@H](CCCNC(N)=[NH2+])C(=O)N[C@@H](Cc2c[nH]c3ccccc23)C(=O)N[C@@H](CSSC[C@@H](N)C1=O)C(=O)N[C@@H](CC([O-])=O)C(=O)N[C@@H](Cc1ccccc1)C(N)=O	CHEMBL
CHEMBL1172449		CCCCCC(=O)N[C@@H](CCC([O-])=O)C(=O)N[C@H]1[C@@H](C)OC(=O)[C@@H](NC(=O)[C@H](Cc2ccc(O)cc2)N(C)C(=O)[C@H](Cc2ccccc2)N2[C@H](O)CC[C@H](NC(=O)[C@H](CCCNC(N)=[NH2+])NC1=O)C2=O)C(C)C	CHEMBL
CHEMBL1172568		COc1cc2CCN(C)[C@@H]3Cc4ccc5Oc6c(OCc5c4)c(OC)cc4CCN(C)[C@H](Cc5ccc(O)c(Oc1cc23)c5)c64	CHEMBL
CHEMBL1172569		COc1cc2CCN(C)[C@@H]3Cc4ccc(Oc5c(OC)c(OC)cc6CCN(C)[C@@H](Cc7ccc(O)c(Oc1cc23)c7)c56)cc4	CHEMBL
CHEMBL1172570		COc1ccc2C[C@@H]3N(C)CCc4cc(O)c(OC)c(Oc5ccc(C[C@H]6N(C)CCc7cc(OC)c(Oc1c2)cc67)cc5)c34	CHEMBL
CHEMBL1172571		COc1cc2CCN(C)[C@@H]3Cc4ccc(O)c(Oc5ccc(Cc6nccc7cc(OC)c(O)c(Oc1cc23)c67)cc5)c4	CHEMBL
CHEMBL1172572		COc1cc2ccnc3Cc4ccc(Oc5cc(C[C@@H]6c7cc(Oc(c1O)c23)c(OC)cc7CC[N+]6(C)[O-])ccc5O)cc4	CHEMBL
CHEMBL1172804		COc1cc-2c(cc1O)[C@@H]1C[C@H](C[C@H]3CCCCN13)OC(=O)C=Cc1ccc(O)c-2c1	CHEMBL
CHEMBL1173194		CCCCCCCC(=O)SCCC=C[C@@H]1CC(=O)NCc2nc(cs2)C2=N[C@@H](CS2)C(=O)N[C@@H](C(C)C)C(=O)O1	CHEMBL
CHEMBL1173195		CCCCCCCC(=O)SCCC=C[C@@H]1CC(=O)NCc2nc(cs2)-c2nc(cs2)C(=O)N[C@@H](C(C)C)C(=O)O1	CHEMBL
CHEMBL1173218		COc1cc2[C@@H]3C[C@H](C[C@H]4CCCC[NH+]34)OC(=O)C=Cc3ccc(O)c(c3)-c2cc1OC	CHEMBL
CHEMBL1173442		C[C@H]1CC=C[C@@H](O)[C@@H](O)CCC=Cc2cc(O)cc(O)c2C(=O)O1	CHEMBL
CHEMBL1173445		CCCCCCCC(=O)SCCC=C[C@@H]1CC(=O)NCc2nc(cs2)C2=N[C@@](C)(CS2)C(=O)N[C@@H](C(C)C)C(=O)O1	CHEMBL
CHEMBL1173580		CCCCCCCCCCCCCCCC1CC(=O)NCCC[NH2+]CCCC[NH2+]CCC[NH2+]1	CHEMBL
CHEMBL117489		NC(N)=[NH+]CCC[C@H]1COc2ccc(NS(=O)(=O)c3ccc4nc(O)c(O)nc4c3)cc2C(=O)NC[C@@H]([NH3+])C(=O)N[C@@H](Cc2ccc(N)cc2)C(=O)N1	CHEMBL
CHEMBL117544		NC(N)=[NH+]CCC[C@H]1COc2ccc(NC(=O)c3cc4nc(O)c(O)nc4cc3[N+]([O-])=O)cc2C(=O)NC[C@@H]([NH3+])C(=O)N[C@@H](Cc2ccc(N)cc2)C(=O)N1	CHEMBL
CHEMBL1178329		C[NH+](CCN(CC[N+](C)(C)C)CC[N+](C)(C)C)C1CCCCCCCCCCC1	CHEMBL
CHEMBL1178830		C1Nc2cc[n+](Cc3cccc(C[n+]4ccc(NCc5ccc1cc5)c1ccccc41)c3)c1ccccc21	CHEMBL
CHEMBL1179066		CCC1OC(=O)C(C)C(OC2CC(C)(OC)C(O)C(C)O2)C(C)[C@@H](OC2OC(C)CC(C2O)[N+](C)(C)CC=C)[C@]2(C)C[C@@H](C)C(O2)[C@H](C)[C@@H](O)[C@]1(C)O	CHEMBL
CHEMBL117908		C1Nc2cc[n+](Cc3cccc(C[n+]4ccc(NCc5ccc1cc5)c1ccccc41)c3)c1ccccc21	CHEMBL
CHEMBL1179087		CCC1OC(=O)C(C)C(OC2CC(C)(OC)C(O)C(C)O2)C(C)[C@@H](OC2OC(C)CC(C2O)[N+](C)(C)C)[C@]2(C)C[C@@H](C)C(O2)[C@H](C)[C@@H](O)[C@]1(C)O	CHEMBL
CHEMBL1179286		CCCC[S+](CCCC)Cc1ccc2NC(=O)[C@@H]3CCCN3C(=O)[C@@H]([NH3+])CCCCNC(=O)CNC(=O)CNC(=O)c1c2	CHEMBL
CHEMBL1179287		CCCCCCCC[S+](CCCCCCCC)Cc1ccc2NC(=O)[C@@H]3CCCN3C(=O)[C@@H]([NH3+])CCCCNC(=O)CNC(=O)CNC(=O)c1c2	CHEMBL
CHEMBL1179595		C1CCCCCC[n+]2cccc(CCCCCCC=CCCCCCC[n+]3cccc(CCCCC1)c3)c2	CHEMBL
CHEMBL1179611		C1CCCCCC[n+]2cccc(CCCCCCC=CCCC[n+]3cccc(CCCCC1)c3)c2	CHEMBL
CHEMBL1180158		C1CCCNc2cc[n+](CCCCCC[n+]3ccc(NCC1)c1ccccc31)c1ccccc21	CHEMBL
CHEMBL1180184		C1CCNc2cc[n+](CCCC[n+]3ccc(NC1)c1ccccc31)c1ccccc21	CHEMBL
CHEMBL1180197		C1CCCCCNc2cc[n+](CCCCCCCCCC[n+]3ccc(NCCCC1)c1ccccc31)c1ccccc21	CHEMBL
CHEMBL118023		CC(C)C[C@@H]1NC(=O)OCCCc2cccc(c2)C(=O)O[C@H]2C=CC(=O)N3C[C@H](C[C@H]23)OC(=O)[C@@H]1O	CHEMBL
CHEMBL1180322		C1Nc2cc[n+](Cc3cccc(C[n+]4ccc(NCc5cccc1c5)cc4)c3)cc2	CHEMBL
CHEMBL1180394		C1Nc2cc[n+](Cc3ccc(C[n+]4ccc(NCc5cccc1c5)cc4)cc3)cc2	CHEMBL
CHEMBL1180404		C1Nc2cc[n+](Cc3ccc(C[n+]4ccc(NCc5ccc1cc5)cc4)cc3)cc2	CHEMBL
CHEMBL118057		NC(N)=[NH+]CCC[C@H]1COc2ccc(NC(=O)c3ccc4ccccc4n3)cc2C(=O)NC[C@@H]([NH3+])C(=O)N[C@@H](Cc2ccc(N)cc2)C(=O)N1	CHEMBL
CHEMBL1180977		Cn1cc[n+](COC2CCCCCCCCCCC2)c1C=NO	CHEMBL
CHEMBL1180995		Cc1c2CCCCCCCCCc(c2)c(C)[n+]1-c1cc[nH]n1	CHEMBL
CHEMBL1181513		COC1C=COC2(C)Oc3c(C2=O)c2c([O-])c(c(NC(=O)C(C)=CC=CC(C)C(O)C(C)C(O)C(C)C(OC(C)=O)C1C)c(O)c2c([O-])c3C)-[n+]1cccc(c1)C(N)=O	CHEMBL
CHEMBL1182071		CO[C@H]1C[C@H](C)Cc2c(N)c(O)cc(NC(=O)C(C)=CC=C[C@H](OC)[C@@H](OC(N)=O)C(C)=C[C@H](C)[C@H]1O)c2O	CHEMBL
CHEMBL1182092		CO[C@H]1C[C@H](C)Cc2c(O)c(NC(=O)C(C)=CC=C[C@H](OC)[C@@H](OC(N)=O)C(C)=C[C@H](C)[C@H]1O)cc(O)c2NC[C@H](O)CO	CHEMBL
CHEMBL1182186		CC(C)(C)OC(=O)N(CCCCC[NH+]1CCC[NH+](CCCCCN(Cc2ccccc2)C(=O)OC(C)(C)C)CC[N+](CCCCCN(Cc2ccccc2)C(=O)OC(C)(C)C)(CCCCCN(Cc2ccccc2)C(=O)OC(C)(C)C)CCC[NH+](CCCCCN(Cc2ccccc2)C(=O)OC(C)(C)C)CC1)Cc1ccccc1	CHEMBL
CHEMBL1182239		C1CCCCCC[n+]2cccc(CCCCCCCCCCCC[n+]3cccc(CCCCC1)c3)c2	CHEMBL
CHEMBL1182271		C1CCCCCCC[n+]2cccc(CCCCCCCCCCCC[n+]3cccc(CCCCCC1)c3)c2	CHEMBL
CHEMBL1182273		C1CCCCCCc2ccc[n+](CCCCCCCCCCCCc3ccc[n+](CCCCCC1)c3)c2	CHEMBL
CHEMBL1182285		C1CCCCCC[n+]2cccc(CCCCCCCCCCC[n+]3cccc(CCCCC1)c3)c2	CHEMBL
CHEMBL1182288		C1CCCCCCc2ccc[n+](CCCCCCCCCCCc3ccc[n+](CCCCCC1)c3)c2	CHEMBL
CHEMBL1182379		C(CC1=CNc2ccccc2[NH+]=CC(CCC[n+]2ccc(cc2)-c2ccncc2)=CNc2ccccc2N=C1)C[n+]1ccc(cc1)-c1ccncc1	CHEMBL
CHEMBL1182720		CN1[C@@H](CCC[NH+]=C(N)N)C(=O)NCC(=O)N[C@@H](CC([O-])=O)C(=O)NCc2cccc(c2)C(=O)N[C@H](CCCCNC(=O)c2ccc(NNC(=O)OC(C)(C)C)nc2)C1=O	CHEMBL
CHEMBL1182772		[NH3+][C@@H](CSCc1ccccc1)CC(=O)NC[C@H]1O[C@@H]2O[C@@H]3[C@@H](CNC(=O)[C@@H]([NH3+])CSCc4ccccc4)O[C@H](O[C@@H]4[C@@H](CNC(=O)[C@@H]([NH3+])CSCc5ccccc5)O[C@H](O[C@@H]5[C@@H](CNC(=O)[C@@H]([NH3+])CSCc6ccccc6)O[C@H](O[C@@H]6[C@@H](CNC(=O)[C@@H]([NH3+])CSCc7ccccc7)O[C@H](O[C@@H]7[C@@H](CNC(=O)[C@@H]([NH3+])CSCc8ccccc8)O[C@H](O[C@@H]8[C@@H](CNC(O)[C@@H]([NH3+])CSCc9ccccc9)O[C@H](O[C@H]1[C@H](O)[C@H]2O)…	CHEMBL
CHEMBL1182798		C(CC1=CNc2ccccc2[NH+]=CC(CCC[n+]2ccccc2)=CNc2ccccc2N=C1)C[n+]1ccccc1	CHEMBL
CHEMBL1182824		CC(C)[C@H]1NC(=O)c2cc(CNC(=O)[C@H](CC([O-])=O)NC(=O)CNC(=O)[C@H](CCC[NH+]=C(N)N)N(C)C1=O)cc(NC(=O)CCCCCNC(=O)c1ccc(NN)nc1)c2	CHEMBL
CHEMBL1182838		NC(=[NH2+])NCCc1cc2Cc3cc(CCNC(N)=[NH2+])cc(Cc4cc(CCNC(N)=[NH2+])cc(Cc5cc(CCNC(N)=[NH2+])cc(Cc(c1)c2O)c5O)c4O)c3O	CHEMBL
CHEMBL1182844		CCCCCCCCCCCC(=O)NC1C(O)C(O)C(CO)OC1Oc1cc2cc(Oc3ccc(C[C@@H](NC(=O)[C@H]([NH3+])CC(C)C)C(=O)N[C@@H](Cc4ccccc4)C(=O)N[C@H]2[C@@H](O)C(=O)NCCCC(=O)N[C@@H](C(=O)NCCC[NH+](C)C)c2ccccc2)cc3[N+]([O-])=O)c1OC	CHEMBL
CHEMBL1183024		C(CC[NH2+]Cc1ccccc1)CC[NH+]1CCC[NH+](CCCCC[NH2+]Cc2ccccc2)CC[N+](CCCCC[NH2+]Cc2ccccc2)(CCCCC[NH2+]Cc2ccccc2)CCC[NH+](CCCCC[NH2+]Cc2ccccc2)CC1	CHEMBL
CHEMBL1183050		C[S+](C)Cc1ccc2NC(=O)[C@@H]3CCCN3C(=O)[C@@H]([NH3+])CCCCNC(=O)CNC(=O)CNC(=O)c1c2	CHEMBL
CHEMBL1183319		NC1=[NH+]C2CCCCCCCCCCC2S1	CHEMBL
CHEMBL1183525		C[S+](C)Cc1ccc2NC(=O)[C@@H]3CCCN3C(=O)[C@@H]([NH3+])CCCCNC(=O)CNC(=O)CNC(=O)CNC(=O)CNC(=O)c1c2	CHEMBL
CHEMBL1183703		C1CCCCCCc2ccc[n+](CCCCCCC=CCCCCCCc3ccc[n+](CCCCCC1)c3)c2	CHEMBL
CHEMBL1184027		C1CCCCCC[n+]2cccc(CCCCCCC=CCCCC[n+]3cccc(CCCCC1)c3)c2	CHEMBL
CHEMBL1184259		C1Nc2cc[n+](Cc3cccc(C[n+]4ccc(NCc5ccc1cc5)cc4)c3)cc2	CHEMBL
CHEMBL1184615		CO[C@H]1C[C@H](C)CC2=C(NCC=C)C(O)C=C(NC(=O)C(C)=CC=C[C@H](OC)[C@@H](OC(N)=O)C(C)=C[C@H](C)[C@H]1O)C2O	CHEMBL
CHEMBL1184748		COC1C=COC2(C)Oc3c(C2=O)c2c([O-])c(c(NC(=O)C(C)=CC=CC(C)C(O)C(C)C(O)C(C)C(OC(C)=O)C1C)c(O)c2c([O-])c3C)-[n+]1cccc(c1)C(=O)OC	CHEMBL
CHEMBL1184761		CC(C)[C@H]1NC(=O)c2cccc(CNC(=O)[C@H](CC([O-])=O)NC(=O)CNC(=O)[C@H](CCC[NH+]=C(N)N)N(C)C1=O)c2	CHEMBL
CHEMBL1184779		COC(=O)CN1CCOCCOCCOCCOc2cc(ccc12)C1=C2C=CC(C=C2Oc2cc(ccc12)N(C)C)=[N+](C)C	CHEMBL
CHEMBL1184784		COCCN1CCOCCOCCOCCOc2cc(ccc12)C1=C2C=CC(C=C2Oc2cc(ccc12)N(C)C)=[N+](C)C	CHEMBL
CHEMBL1184785		CC[N+](CC)(CC)c1c(O)c2c3C(=O)C4(C)Oc3c(C)c([O-])c2c(O)c1NC(=O)C(C)=CC=CC(C)C(O)C(C)C(O)C(C)C(OC(C)=O)C(C)C(OC)C=CO4	CHEMBL
CHEMBL1184904		CO[C@H]1C[C@H](C)Cc2c(O)c(NC(=O)C(C)=CC=C[C@H](OC)[C@@H](OC(N)=O)C(C)=C[C@H](C)[C@H]1O)cc(O)c2NCC=C	CHEMBL
CHEMBL1184909		CO[C@H]1C[C@H](C)Cc2c(NCC=C)c(O)cc3nc(oc23)C(C)=CC=C[C@H](OC)[C@@H](OC(N)=O)C(C)=C[C@H](C)[C@H]1O	CHEMBL
CHEMBL1185019		CCOC(C)SCC(=O)NCC(CCC(=O)NCCCCCC(=O)Nc1cc2CNC(=O)[C@H](CC([O-])=O)NC(=O)CNC(=O)[C@H](CCC[NH+]=C(N)N)N(C)C(=O)[C@H](NC(=O)c(c2)c1)C(C)C)NC(=O)CSC(C)OCC	CHEMBL
CHEMBL1185060		C(CC[NH2+]Cc1ccccc1)CC[NH+]1CCC[NH+](CCCCC[NH2+]Cc2ccccc2)CC[NH+](CCCCC[NH2+]Cc2ccccc2)CCC[N+](CCCCC[NH2+]Cc2ccccc2)(CCCCC[NH2+]Cc2ccccc2)CCC1	CHEMBL
CHEMBL1185066		CC(C)[C@H]1NC(=O)c2cc(CNC(=O)[C@H](CC([O-])=O)NC(=O)CNC(=O)[C@H](CCC[NH+]=C(N)N)N(C)C1=O)cc(NC(=O)CCCCCNC(=O)c1ccc(NNC(=O)OC(C)(C)C)nc1)c2	CHEMBL
CHEMBL1185067		CCOC(C)SCC(=O)NCC(CCC(=O)NCCCC[C@H]1NC(=O)c2cccc(CNC(=O)[C@H](CC([O-])=O)NC(=O)CNC(=O)[C@H](CCC[NH+]=C(N)N)N(C)C1=O)c2)NC(=O)CSC(C)OCC	CHEMBL
CHEMBL1185083		[NH3+]CCC[C@H]([NH3+])CC(=O)NC[C@H]1O[C@@H]2O[C@@H]3[C@@H](CNC(=O)[C@@H]([NH3+])CCC[NH3+])O[C@H](O[C@@H]4[C@@H](CNC(=O)[C@@H]([NH3+])CCC[NH3+])O[C@H](O[C@@H]5[C@@H](CNC(=O)[C@@H]([NH3+])CCC[NH3+])O[C@H](O[C@@H]6[C@@H](CNC(=O)[C@@H]([NH3+])CCC[NH3+])O[C@H](O[C@@H]7[C@@H](CNC(=O)[C@@H]([NH3+])CCC[NH3+])O[C@H](O[C@@H]8[C@@H](CNC(O)[C@@H]([NH3+])CCC[NH3+])O[C@H](O[C@H]1[C@H](O)[C@H]2O)[C@H](O)[C@H]8O…	CHEMBL
CHEMBL1185125		[NH3+][C@@H](CS)CC(=O)NC[C@H]1O[C@@H]2O[C@H]3[C@H](O)[C@@H](O)[C@H](O[C@@H]3CNC(=O)[C@@H]([NH3+])C[S-])O[C@H]3[C@H](O)[C@@H](O)[C@H](O[C@@H]3CNC(=O)[C@@H]([NH3+])CS)O[C@H]3[C@H](O)[C@@H](O)[C@H](O[C@@H]3CNC(=O)[C@@H]([NH3+])C[S-])O[C@H]3[C@H](O)[C@@H](O)[C@H](O[C@@H]3CNC(=O)[C@@H]([NH3+])C[S-])O[C@H]3[C@H](O)[C@@H](O)[C@H](O[C@@H]3CNC(=O)[C@@H]([NH3+])C[S-])O[C@H]3[C@H](O)[C@@H](O)[C@H](O[C@@H]3C…	CHEMBL
CHEMBL1185370		C[n+]1ccc(CCC(=O)OCCCC2=CNc3ccccc3[NH+]=CC(CCCOC(=O)CCc3cc[n+](C)cc3)=CNc3ccccc3N=C2)cc1	CHEMBL
CHEMBL1185405		CC(C)[C@H]1NC(=O)c2cc(CNC(=O)[C@H](CC([O-])=O)NC(=O)CNC(=O)[C@H](CCC[NH+]=C(N)N)N(C)C1=O)cc(NC(=O)CCCCCNC(=O)c1ccc(CN(CCSC(c3ccccc3)(c3ccccc3)c3ccccc3)CC(=O)NCCSC(c3ccccc3)(c3ccccc3)c3ccccc3)cc1)c2	CHEMBL
CHEMBL1185454		CC(C)(C)OC(=O)N(CCCCC[NH+]1CCC[NH+](CCCCCN(Cc2ccccc2)C(=O)OC(C)(C)C)CC[NH+](CCCCCN(Cc2ccccc2)C(=O)OC(C)(C)C)CCC[N+](CCCCCN(Cc2ccccc2)C(=O)OC(C)(C)C)(CCCCCN(Cc2ccccc2)C(=O)OC(C)(C)C)CCC1)Cc1ccccc1	CHEMBL
CHEMBL1185544		Cc1c2CCCCCCCCCc(c2)c(C)[n+]1-c1ccc(cc1)S([O-])(=O)=Nc1nnc(s1)S([NH-])(=O)=O	CHEMBL
CHEMBL1185552		C1CCNc2cc[n+](CCCCC[n+]3ccc(NCC1)c1ccccc31)c1ccccc21	CHEMBL
CHEMBL1185662		C1CCCCCCC[n+]2cccc(CCCCCCCCCCCCC[n+]3cccc(CCCCCC1)c3)c2	CHEMBL
CHEMBL1185669		CC(C)[C@H]1NC(=O)c2cc(CNC(=O)[C@H](CC([O-])=O)NC(=O)CNC(=O)[C@H](CCC[NH+]=C(N)N)N(C)C1=O)cc(NC(=O)CCCCC[NH3+])c2	CHEMBL
CHEMBL1185687		[NH3+][C@@H](COCc1ccccc1)CC(=O)NC[C@H]1O[C@@H]2O[C@@H]3[C@@H](CNC(=O)[C@@H]([NH3+])COCc4ccccc4)O[C@H](O[C@@H]4[C@@H](CNC(=O)[C@@H]([NH3+])COCc5ccccc5)O[C@H](O[C@@H]5[C@@H](CNC(=O)[C@@H]([NH3+])COCc6ccccc6)O[C@H](O[C@@H]6[C@@H](CNC(=O)[C@@H]([NH3+])COCc7ccccc7)O[C@H](O[C@@H]7[C@@H](CNC(=O)[C@@H]([NH3+])COCc8ccccc8)O[C@H](O[C@@H]8[C@@H](CNC(O)[C@@H]([NH3+])COCc9ccccc9)O[C@H](O[C@H]1[C@H](O)[C@H]2O)…	CHEMBL
CHEMBL1185808		COC1C=COC2(C)Oc3c(C2=O)c2c([O-])c(c(NC(=O)C(C)=CC=CC(C)C(O)C(C)C(O)C(C)C(OC(C)=O)C1C)c(O)c2c([O-])c3C)-[n+]1ccc(cc1)C(C)(C)C	CHEMBL
CHEMBL1185809		COC1C=COC2(C)Oc3c(C2=O)c2c([O-])c(c(NC(=O)C(C)=CC=CC(C)C(O)C(C)C(O)C(C)C(OC(C)=O)C1C)c(O)c2c([O-])c3C)-[n+]1ccccc1	CHEMBL
CHEMBL1185864		CCCCCCCCCCCC(=O)NC1C(O)C(O)C(CO)OC1Oc1c(Oc2ccc(cc2)[N+]([O-])=O)cc2cc1Oc1ccc(C[C@@H](NC(=O)[C@H]([NH3+])CC(C)C)C(=O)N[C@@H](Cc3ccccc3)C(=O)N[C@H]2[C@H](O)C([O-])=O)cc1[N+]([O-])=O	CHEMBL
CHEMBL1185876		[NH3+][C@@H](CO)CC(=O)NC[C@H]1O[C@@H]2O[C@@H]3[C@@H](CNC(=O)[C@@H]([NH3+])CO)O[C@H](O[C@@H]4[C@@H](CNC(=O)[C@@H]([NH3+])CO)O[C@H](O[C@@H]5[C@@H](CNC(=O)[C@@H]([NH3+])CO)O[C@H](O[C@@H]6[C@@H](CNC(=O)[C@@H]([NH3+])CO)O[C@H](O[C@@H]7[C@@H](CNC(=O)[C@@H]([NH3+])CO)O[C@H](O[C@@H]8[C@@H](CNC(O)[C@@H]([NH3+])CO)O[C@H](O[C@H]1[C@H](O)[C@H]2O)[C@H](O)[C@H]8O)[C@H](O)[C@H]7O)[C@H](O)[C@H]6O)[C@H](O)[C@H]5O…	CHEMBL
CHEMBL1185882		C[NH2+][C@H](CC(C)C)C(=O)N[C@@H]1[C@H](O)c2ccc(Oc3cc4cc(Oc5ccc(cc5Cl)[C@@H](OC5C[C@](C)([NH2+]Cc6cccc(C=Cc7ccc(Cl)cc7)c6)[C@@H](O)[C@H](C)O5)C5NC(=O)[C@H](NC(=O)[C@@H]4NC(=O)[C@H](CC(N)=O)NC1=O)c1ccc(O)c(c1)-c1c(O)c(C[NH2+]CC[N+](C)(C)C)c(O)cc1[C@@H](NC5=O)C([O-])=O)c3O[C@@H]1O[C@H](CO)[C@@H](O)[C@H](O)[C@H]1O)c(Cl)c2	CHEMBL
CHEMBL1185957		C[NH2+][C@H](Cc1cccc(NN)c1)C(=O)N[C@@H]1[C@H](O)c2ccc(Oc3cc4cc(Oc5ccc(cc5Cl)[C@@H](O)[C@@H]5NC(=O)[C@H](NC(=O)[C@@H]4NC(=O)[C@H](CC(N)=O)NC1=O)c1ccc(O)c(c1)-c1c(O)cc(O)cc1[C@H](NC5=O)C([O-])=O)c3O)c(Cl)c2	CHEMBL
CHEMBL1185968		C[n+]1ccc2c3ccccc3[nH]c2c1C1=C[C@@]2(O)CCC=CCCCC[NH+]3CCC1[C@]1(C[C@@H]4C=CCCCC[NH+]4[C@@H]21)C3	CHEMBL
CHEMBL1185977		CCn1c2ccc3cc2c2cc(ccc12)C(=O)c1ccc(Cn2c[n+](Cc4ccc(cc4)-c4cccc(-c5ccc(C[n+]6cn(Cc7ccc(cc7)C3=O)c3ccccc63)cc5)c4C([O-])=O)c3ccccc23)cc1	CHEMBL
CHEMBL1185978		COc1ccc2C[C@@H]3N(C)CCc4cc(OC)c(Oc5c(O)c(OC)cc6CCN(C)[C@H](Cc7ccc(Oc1c2)cc7)c56)cc34	CHEMBL
CHEMBL118598		CC(C)CCC(=C)COC(=O)[C@@H](O)CC=CC[C@H]1O[C@@H]2C[C@H](OC(=O)C=CC=CC[C@@H]3C[C@@H](O)[C@H](C)[C@@H](O3)C=C(C)C=CCC=C2)[C@]1(C)CO	CHEMBL
CHEMBL118599		CC(C)CCC(=C)COC(=O)[C@H](O)CC=CC[C@@H]1O[C@H]2C[C@@H](OC(=O)C=CC=CC[C@H]3C[C@H](O)[C@@H](C)[C@H](O3)C=C(C)C=CCC=C2)[C@@]1(C)CO	CHEMBL
CHEMBL1186001		COc1cc2CCN(C)[C@H]3Cc4ccc(OC)c(c4)-c4cc(ccc4O)C(=O)[C@H]4N(C)CCc5cc(OC)c(Oc(c1O)c23)cc45	CHEMBL
CHEMBL1186090		C1c2cc3ccccc3nc2Oc2ccc3ccccc3c2-c2c(Oc3nc4ccccc4cc3Cn3c[n+](Cc4cccc(C[n+]5cn1c1ccccc51)c4)c1ccccc31)ccc1ccccc21	CHEMBL
CHEMBL1186100		CCn1c2ccc3cc2c2cc(ccc12)C(=O)c1ccc(Cn2c[n+](Cc4cccc(C[n+]5cn(Cc6ccc(cc6)C3=O)c3ccccc53)n4)c3ccccc23)cc1	CHEMBL
CHEMBL1186101		COC(=O)[C@@H]1CC=CCOc2cc(-c3c(OCCCC(=O)N[C@H](CCCC[NH3+])C(=O)N1)ccc1ccccc31)c1ccccc1c2	CHEMBL
CHEMBL1186119		COC(=O)[C@@H]1CC=CCOc2ccc3ccccc3c2-c2c(OCC(=O)N[C@H](CCCCNC(N)=[NH2+])C(=O)N1)ccc1ccccc21	CHEMBL
CHEMBL1186150		CCn1c2ccc3cc2c2cc(ccc12)C(=O)c1ccc(Cn2cc[n+](Cc4cc(OC)c(C[N+]5=CN(CC5)Cc5ccc(cc5)C3=O)cc4OC)c2)cc1	CHEMBL
CHEMBL1186217		C1c2cc3ccccc3nc2Oc2ccccc2Oc2nc3ccccc3cc2Cn2c[n+](Cc3cccc(C[n+]4cn1c1ccccc41)n3)c1ccccc21	CHEMBL
CHEMBL1186227		CCn1c2ccc3cc2c2cc(ccc12)C(=O)c1ccc(Cn2cc[n+](Cc4cc(cc(C[n+]5ccn(Cc6ccc(cc6)C3=O)c5)c4[O-])[N+]([O-])=O)c2)cc1	CHEMBL
CHEMBL1186229		CO[C@@]12CCC=CCCCC[NH+]3CCC(C(=C1)c1[n+](C)ccc4c5ccccc5[nH]c14)[C@]1(C[C@@H]4C=CCCCC[NH+]4[C@@H]21)C3	CHEMBL
CHEMBL118640		OC1=C[C@@]2(O)CCC=CCCCC[NH+]3CC[C@@H]1[C@]1(C[C@@H]4C=CCCCC[NH+]4[C@H]21)C3	CHEMBL
CHEMBL1186984		C1CCCC[n+]2cccc(c2)C#CCCCCCCC#Cc2ccc[n+](CCC1)c2	CHEMBL
CHEMBL1186985		C1CCCC[n+]2cccc(c2)C#CCCCCCCC#Cc2ccc[n+](CCCC1)c2	CHEMBL
CHEMBL1187267		CCn1c2ccc3cc2c2cc(ccc12)C(=O)c1ccc(Cn2cc[n+](Cc4ccc(cc4)-c4cccc(c4)-c4ccc(C[n+]5ccn(Cc6ccc(cc6)C3=O)c5)cc4)c2)cc1	CHEMBL
CHEMBL1187317		C1CCCC#Cc2ccc[n+](CCCC[n+]3cccc(c3)C#CCC1)c2	CHEMBL
CHEMBL1187323		C1C[NH+]2C[C@H]3CCCCCCC=CC=CCC[n+]4cc(CCCCC=CC=CCC2)cc(c4)[C@H]13	CHEMBL
CHEMBL1187325		CCn1c2ccc3cc2c2cc(ccc12)C(=O)c1ccc(Cn2cc[n+](Cc4cccc(C[n+]5ccn(Cc6ccc(cc6)C3=O)c5)n4)c2)cc1	CHEMBL
CHEMBL1187337		CCn1c2ccc3cc2c2cc(ccc12)C(=O)c1ccc(Cn2c[n+](Cc4ccc(cc4)-c4cccc(c4)-c4ccc(C[n+]5cn(Cc6ccc(cc6)C3=O)c3ccccc53)cc4)c3ccccc23)cc1	CHEMBL
CHEMBL1187367		C[NH2+][C@H](Cc1cccc(C[NH3+])c1)C(=O)N[C@@H]1[C@H](O)c2ccc(Oc3cc4cc(Oc5ccc(cc5Cl)[C@@H](O)[C@@H]5NC(=O)[C@H](NC(=O)[C@@H]4NC(=O)[C@H](CC(N)=O)NC1=O)c1ccc(O)c(c1)-c1c(O)cc(O)cc1[C@H](NC5=O)C([O-])=O)c3O)c(Cl)c2	CHEMBL
CHEMBL1187368		C1c2cc3ccccc3nc2Oc2ccc3ccccc3c2-c2c(Oc3nc4ccccc4cc3Cn3cc[n+](Cc4cccc(C[n+]5ccn1c5)n4)c3)ccc1ccccc21	CHEMBL
CHEMBL1187395		CCn1c2ccc3cc2c2cc(ccc12)C(=O)c1ccc(Cn2cc[n+](Cc4ccc(cc4)-c4cccc(-c5ccc(C[n+]6ccn(Cc7ccc(cc7)C3=O)c6)cc5)c4C([O-])=O)c2)cc1	CHEMBL
CHEMBL1187410		COC(=O)[C@@H]1CC=CCOc2ccc3ccccc3c2-c2c(OCC(=O)N[C@H](CCCC[NH3+])C(=O)N1)ccc1ccccc21	CHEMBL
CHEMBL1187412		C1c2cc3ccccc3nc2Oc2ccc3ccccc3c2-c2c(Oc3nc4ccccc4cc3Cn3c[n+](Cc4cccc(C[n+]5cn1c1ccccc51)n4)c1ccccc31)ccc1ccccc21	CHEMBL
CHEMBL1187419		C1c2cc3ccccc3nc2Oc2ccc3ccccc3c2-c2c(Oc3nc4ccccc4cc3Cn3cc[n+](Cc4cccc(C[n+]5ccn1c5)c4)c3)ccc1ccccc21	CHEMBL
CHEMBL1187424		C[NH2+][C@H](COC(C)(C)C)C(=O)N[C@@H]1[C@H](O)c2ccc(Oc3cc4cc(Oc5ccc(cc5Cl)[C@@H](O)[C@@H]5NC(=O)[C@H](NC(=O)[C@@H]4NC(=O)[C@H](CC(N)=O)NC1=O)c1ccc(O)c(c1)-c1c(O)cc(O)cc1[C@H](NC5=O)C([O-])=O)c3O)c(Cl)c2	CHEMBL
CHEMBL1187438		C[NH2+][C@H]([C@H](C)O)C(=O)N[C@@H]1[C@H](O)c2ccc(Oc3cc4cc(Oc5ccc(cc5Cl)[C@@H](O)[C@@H]5NC(=O)[C@H](NC(=O)[C@@H]4NC(=O)[C@H](CC(N)=O)NC1=O)c1ccc(O)c(c1)-c1c(O)cc(O)cc1[C@H](NC5=O)C([O-])=O)c3O)c(Cl)c2	CHEMBL
CHEMBL1187470		CCn1c2ccc3cc2c2cc(ccc12)C(=O)c1ccc(Cn2cc[n+](Cc4ccc(cc4)C(=O)c4ccc5n(CC)c6ccc(cc6c5c4)C(=O)c4ccc(C[n+]5ccn(Cc6ccc(cc6)C3=O)c5)cc4)c2)cc1	CHEMBL
CHEMBL1187471		COC(=O)[C@H](CCCC[NH3+])NC(=O)[C@]1(C)NC(=O)c2nc(oc2C)[C@@](C)(NC(=O)c2nc(oc2C)[C@@](C)(NC(=O)c2nc1oc2C)C(=O)NCC1CCCCC1)C(=O)NC1c2ccccc2-c2ccccc12	CHEMBL
CHEMBL1187478		CCn1c2ccc3cc2c2cc(ccc12)C(=O)c1ccc(Cn2c[n+](Cc4ccc(cc4)C(=O)c4ccc5n(CC)c6ccc(cc6c5c4)C(=O)c4ccc(C[n+]5cn(Cc6ccc(cc6)C3=O)c3ccccc53)cc4)c3ccccc23)cc1	CHEMBL
CHEMBL1187479		COc1cc2CCN(C)[C@H]3c2c(Oc2cc4[C@@H](Cc5ccc(OC)c(c5)-c5cc(ccc5O)C3=O)N(C)CCc4cc2OC)c1O	CHEMBL
CHEMBL1187482		C[NH2+][C@H](CO)C(=O)N[C@@H]1[C@H](O)c2ccc(Oc3cc4cc(Oc5ccc(cc5Cl)[C@@H](O)[C@@H]5NC(=O)[C@H](NC(=O)[C@@H]4NC(=O)[C@H](CC(N)=O)NC1=O)c1ccc(O)c(c1)-c1c(O)cc(O)cc1[C@H](NC5=O)C([O-])=O)c3O)c(Cl)c2	CHEMBL
CHEMBL1187496		COC(=O)[C@@H]1CC=CCOc2cc(-c3c(OCCCC(=O)N[C@H](CCCCNC(N)=[NH2+])C(=O)N1)ccc1ccccc31)c1ccccc1c2	CHEMBL
CHEMBL1187498		C1c2cc3ccccc3nc2Oc2ccccc2Oc2nc3ccccc3cc2Cn2cc[n+](Cc3cccc(C[n+]4ccn1c4)c3)c2	CHEMBL
CHEMBL1187500		C1c2cc3ccccc3nc2Oc2ccccc2Oc2nc3ccccc3cc2Cn2c[n+](Cc3cccc(C[n+]4cn1c1ccccc41)c3)c1ccccc21	CHEMBL
CHEMBL1187507		CCNC(=O)Nc1cccc(C[C@@H]([NH2+]C)C(=O)N[C@@H]2[C@H](O)c3ccc(Oc4cc5cc(Oc6ccc(cc6Cl)[C@@H](O)[C@@H]6NC(=O)[C@H](NC(=O)[C@@H]5NC(=O)[C@H](CC(N)=O)NC2=O)c2ccc(O)c(c2)-c2c(O)cc(O)cc2[C@H](NC6=O)C([O-])=O)c4O)c(Cl)c3)c1	CHEMBL
CHEMBL1187510		C[NH2+][C@H](Cc1cccc(CN[NH3+])c1)C(=O)N[C@@H]1[C@H](O)c2ccc(Oc3cc4cc(Oc5ccc(cc5Cl)[C@@H](O)[C@@H]5NC(=O)[C@H]([N-]C(=O)[C@@H]4[N-]C(=O)[C@H](CC(N)=O)NC1=O)c1ccc(O)c(c1)-c1c(O)cc(O)cc1[C@H](NC5=O)C([O-])=O)c3O)c(Cl)c2	CHEMBL
CHEMBL1187531		CCn1c2ccc3cc2c2cc(ccc12)C(=O)c1ccc(Cn2c[n+](Cc4cc(OC)c(C[n+]5cn(Cc6ccc(cc6)C3=O)c3ccccc53)cc4OC)c3ccccc23)cc1	CHEMBL
CHEMBL1187541		C1c2cc3ccccc3nc2Oc2ccccc2Oc2nc3ccccc3cc2Cn2cc[n+](Cc3cccc(C[n+]4ccn1c4)n3)c2	CHEMBL
CHEMBL1187553		C[NH2+][C@H](CCN[NH3+])C(=O)N[C@@H]1[C@H](O)c2ccc(Oc3cc4cc(Oc5ccc(cc5Cl)[C@@H](O)[C@@H]5NC(=O)[C@H]([N-]C(=O)[C@@H]4[N-]C(=O)[C@H](CC(N)=O)NC1=O)c1ccc(O)c(c1)-c1c(O)cc(O)cc1[C@H](NC5=O)C([O-])=O)c3O)c(Cl)c2	CHEMBL
CHEMBL1187577		OC1C[NH+]2C[C@@H]3C=C(C2)CCCCC=CC=CCC[NH+]2CC[C@@H]3[C@@H](C2)CCCCCCC=CC=C1	CHEMBL
CHEMBL1187593		CCn1c2ccc3cc2c2cc(ccc12)C(=O)c1ccc(Cn2c[n+](Cc4cc(cc(C[n+]5cn(Cc6ccc(cc6)C3=O)c3ccccc53)c4[O-])[N+]([O-])=O)c3ccccc23)cc1	CHEMBL
CHEMBL1187792		C1CCC[n+]2cccc(c2)C#CCCCCCCC#Cc2ccc[n+](CCC1)c2	CHEMBL
CHEMBL1187992		NC(=[NH2+])NCCC[C@@H]1NC(=O)[C@@H]2C[C@H](NC(=O)[C@H](CC([O-])=O)NC(=O)CNC1=O)[C@@H](O)[C@@H]2O	CHEMBL
CHEMBL1187993		NC(=[NH2+])NCCC[C@@H]1NC(=O)[C@H]2CC[C@@H](C2)NC(=O)[C@H](CC([O-])=O)NC(=O)CNC1=O	CHEMBL
CHEMBL1187994		NC(=[NH2+])NCCC[C@@H]1NC(=O)[C@@H]2C[C@@H](O)[C@@H](C2)NC(=O)[C@H](CC([O-])=O)NC(=O)CNC1=O	CHEMBL
CHEMBL1188044		NC(=[NH2+])NCCC[C@@H]1NC(=O)[C@@H]2C[C@H](O)[C@H](C2)NC(=O)[C@H](CC([O-])=O)NC(=O)CNC1=O	CHEMBL
CHEMBL1188045		NC(=[NH2+])NCCC[C@@H]1NC(=O)[C@H]2CC[C@H](C2)NC(=O)[C@H](CC([O-])=O)NC(=O)CNC1=O	CHEMBL
CHEMBL1188084		CCCCCCCCCCCNC(=O)N[C@H](C1NC(=O)[C@H](Cc2ccccc2)NC(=O)[C@H](N)Cc2ccc(Oc3cc1cc(O)c3OC)c(c2)[N+]([O-])=O)C([O-])=O	CHEMBL
CHEMBL1188249		CCCCCCCCCCCC(=O)N[C@H](C1NC(=O)[C@H](Cc2ccccc2)NC(=O)[C@@H](Cc2ccc(Oc3cc1cc(O)c3OC)c(c2)[N+]([O-])=O)NC(=O)[C@H]([NH3+])CC(C)C)C([O-])=O	CHEMBL
CHEMBL1188268		CCCCCCCCCCCCCC1CCN(CCC[NH3+])CCC[NH+](C)CCCC[NH+](C)CCCC[NH+]1C	CHEMBL
CHEMBL1188353		COc1ccc(C[C@H]2NC(=O)C=CC[C@H](OC(=O)[C@H](CC(C)C)OC(=O)C(C)(C)CNC2=O)[C@H](C)[C@@H](O)[C@@H](Cl)c2ccc(COC(=O)C[NH3+])cc2)cc1Cl	CHEMBL
CHEMBL1188426		CCCCCCCCCCCC(=O)N[C@H](C1NC(=O)[C@H](Cc2ccccc2)NC(=O)[C@@H](Cc2ccc(Oc3cc1cc(OCc1ccccc1)c3OC)c(c2)[N+]([O-])=O)NC(=O)[C@H]([NH3+])CC(C)C)C([O-])=O	CHEMBL
CHEMBL1188428		COC(=O)[C@@H](C1NC(=O)[C@H](Cc2ccccc2)NC(=O)[C@@H](Cc2ccc(Oc3cc1cc(OC)c3OC)c(c2)[N+]([O-])=O)NC(=O)[C@H]([NH3+])CC(C)C)N(C)C	CHEMBL
CHEMBL1188518		COc1ccc(C[C@H]2NC(=O)C=CC[C@H](OC(=O)[C@H](CC(C)C)OC(=O)C(C)(C)CNC2=O)[C@H](C)[C@@H](O)[C@@H](Cl)c2ccc(CNCC[NH3+])cc2)cc1Cl	CHEMBL
CHEMBL1188631		ClCCN1CCN(CCCl)CC[NH+](CCCl)CCN(CCCl)CC1	CHEMBL
CHEMBL1188974		COc1c(O)cc2cc1Oc1ccc(C[C@@H](NC(=O)[C@H]([NH3+])CC(C)C)C(=O)N[C@@H](Cc3ccccc3)C(=O)N[C@H]2[C@@H](O)C([O-])=O)cc1[N+]([O-])=O	CHEMBL
CHEMBL1189096		Clc1cc2C[NH2+]CCCN(Cc3ccc(CN4CCC[NH2+]Cc5cc(Cl)cc(C[NH2+]CCC4)n5)cc3)CCC[NH2+]Cc(c1)n2	CHEMBL
CHEMBL1189131		COc1c(O)cc2cc1Oc1ccc(C[C@@H](NC(=O)[C@H]([NH3+])CC(C)C)C(=O)N[C@@H](Cc3ccccc3)C(=O)N[C@H]2[C@H](O)C([O-])=O)cc1[N+]([O-])=O	CHEMBL
CHEMBL1189231		CCCCCCCCCCCC(=O)N[C@H](C1NC(=O)[C@H](Cc2ccccc2)NC(=O)[C@@H](Cc2ccc(Oc3cc1cc(O)c3OC)cc2)NC(=O)[C@H]([NH3+])CC(C)C)C([O-])=O	CHEMBL
CHEMBL1189272		CCC(C)CC(C)CCCCCCCCC(=O)N[C@H]1C[C@@H](O)[C@@H](O)NC(=O)[C@@H]2[C@@H](O)CCN2C(=O)[C@@H](NC(=O)[C@@H](NC(=O)[C@@H]2C[C@@H](O)CN2C(=O)[C@@H](NC1=O)[C@H](C)O)[C@H](O)[C@@H](O)c1ccc(OC(=O)CN)cc1)[C@@H](O)CC(N)=O	CHEMBL
CHEMBL1189296		COc1cc(O)c2CSC[C@H]([NH+]=C([S-])CCCCCC(=O)c2c1C)c1nc(C[NH2+]C(C)C)no1	CHEMBL
CHEMBL1189326		COC(=O)[C@H]1NC(=O)C(Cc2ccccc2)OCCNC(=O)[C@@H](NC(=O)[C@@H]([NH3+])Cc2c(C)cc(O)cc2C)C(C)(C)SSC1(C)C	CHEMBL
CHEMBL1189386		CCCCCCCCCCCCC[C@@H]1CC(=O)N[C@H]([C@@H](C)O)C(=O)N[C@H](C)C(=O)N[C@@H](Cc2ccc(O)cc2)C(=O)N[C@@H](C(C)C)C(=O)N2C[C@H](O)C[C@H]2C(=O)N[C@H]([C@@H](C)O)C(=O)N[C@@H]([C@@H](C)O)C(=O)N2CC[C@H](O)[C@H]2C(=O)N[C@@H]([C@H](O)CC(N)=O)C(=O)NCC(=O)N[C@H]([C@@H](C)O)C(=O)N[C@@H](CCCNC(=O)[C@@H]([NH3+])CCC[NH3+])C(=O)O1	CHEMBL
CHEMBL1189501		CN1CCOc2cccc3nc(O)c(nc23)-c2cccc3c([O-])n(CC1)nc23	CHEMBL
CHEMBL1189572		Cc1cccc(n1)-c1cccc(COc2c3Cc4cc(CCNC(N)=[NH2+])cc(Cc5cc(CCNC(N)=[NH2+])cc(Cc6cc(CCNC(N)=[NH2+])cc(Cc2cc(CCNC(N)=[NH2+])c3)c6O)c5OCc2cccc(n2)-c2cccc(C)n2)c4O)n1	CHEMBL
CHEMBL1189738		NC(=[NH2+])NCCC[C@@H]1NC(=O)[C@H]2C[C@@H](NC(=O)[C@H](CC([O-])=O)NC(=O)CNC1=O)[C@H](O)[C@H]2O	CHEMBL
CHEMBL1189986		NC(=[NH2+])NCCC[C@@H]1NC(=O)[C@@H]2C[C@H](NC(=O)[C@H](CC([O-])=O)NC(=O)CNC1=O)[C@@H](O)[C@H]2O	CHEMBL
CHEMBL1189989		CN1CCOc2cccc3nc(O)c(nc23)-c2cccc3C(=O)N(CC1)Sc23	CHEMBL
CHEMBL1190097		COc1c(O)cc2cc1Oc1ccc(C[C@@H](NC(=O)[C@H]([NH3+])CC(C)C)C(=O)N[C@@H](Cc3ccccc3)C(=O)NC2[C@@H](NC(C)=O)C([O-])=O)cc1[N+]([O-])=O	CHEMBL
CHEMBL1190114		CCCCCCCCCCCNC(=O)N[C@H](C1NC(=O)[C@H](Cc2ccccc2)NC(=O)[C@@H](Cc2ccc(Oc3cc1cc(OC1OC(O)C(O)C(O)C1NC(=O)CCCCCCCCCCC)c3OC)c(c2)[N+]([O-])=O)NC(=O)[C@H]([NH3+])CC(C)C)C([O-])=O	CHEMBL
CHEMBL1190335		NC(=[NH2+])NCCC[C@@H]1NC(=O)[C@H]2C[C@@H](NC(=O)[C@H](CC([O-])=O)NC(=O)CNC1=O)[C@H](O)[C@@H]2O	CHEMBL
CHEMBL1190336		NC(=[NH2+])NCCC[C@@H]1NC(=O)[C@@H]2CC[C@@H](C2)NC(=O)[C@H](CC([O-])=O)NC(=O)CNC1=O	CHEMBL
CHEMBL1190349		CCCCCCCCCCCC(=O)NC1C(O)C(O)C(O)OC1Oc1cc2cc(Oc3ccc(C[C@@H](NC(=O)[C@H]([NH3+])CC(C)C)C(=O)N[C@@H](Cc4ccccc4)C(=O)NC2[C@@H](NC(C)=O)C([O-])=O)cc3[N+]([O-])=O)c1OC	CHEMBL
CHEMBL1190425		C([NH+]1CCCNCCOCC[NH2+]CCC1)c1ccc(C[NH+]2CCC[NH2+]CCOCC[NH2+]CCC2)cc1	CHEMBL
CHEMBL119062		CC[C@H]1[C@@H](O)[C@H](C)CC(C)=CC=C[C@H](OC)[C@H](OC(=O)C(OC)=CC(C)=C[C@@H](C)[C@H]1O)[C@@H](C)[C@@H](O)[C@H](C)[C@@]1(O)C[C@@H](O)[C@H](C)[C@H](O1)C=CC	CHEMBL
CHEMBL1190663		C(N1CCCSCCSCCC[NH2+]CC1)c1ccc(C[NH+]2CCCSCCSCCC[NH2+]CC2)cc1	CHEMBL
CHEMBL1190772		COC(=O)[C@H]1NC(=O)C(Cc2ccccc2)C=CCNC(=O)[C@@H](NC(=O)[C@@H]([NH3+])Cc2c(C)cc(O)cc2C)C(C)(C)SSC1(C)C	CHEMBL
CHEMBL1190839		CCC(C)CC(C)CCCCCCCCC(=O)N[C@H]1C[C@@H](O)[C@@H](O)NC(=O)[C@@H]2[C@@H](O)CCN2C(=O)[C@@H](NC(=O)[C@@H](NC(=O)[C@@H]2C[C@@H](O)CN2C(=O)[C@@H](NC1=O)[C@H](C)O)[C@H](O)[C@@H](O)c1ccc(OC(=O)CC[NH3+])cc1)[C@@H](O)CC(N)=O	CHEMBL
CHEMBL1191598		COc1cc2C[NH2+]CCCN(Cc3ccc(CN4CCC[NH2+]Cc5cc(OC)cc(C[NH2+]CCC4)n5)cc3)CCC[NH2+]Cc(c1)n2	CHEMBL
CHEMBL1191599		C(N1CCC[NH2+]Cc2cccc(C[NH2+]CCC1)c2)c1ccc(CN2CCC[NH2+]Cc3cccc(C[NH2+]CCC2)c3)cc1	CHEMBL
CHEMBL119201		CC(=O)O[C@@H]1C2=C(C)[C@@H]3C[C@@](O)([C@@H](OC(=O)c4cccc(c4)C=CCOC(=O)N[C@@H](C=C(C)C)[C@@H](O)C(=O)O3)[C@@H]3[C@@]4(CO[C@@H]4C[C@H](O)[C@@]3(C)C1=O)OC(C)=O)C2(C)C	CHEMBL
CHEMBL1192803		CC[NH+](CC)Cc1ccc(cc1)[C@H](Cl)[C@H](O)[C@@H](C)[C@@H]1CC=CC(=O)N[C@H](Cc2ccc(OC)c(Cl)c2)C(=O)NCC(C)(C)C(=O)O[C@@H](CC(C)C)C(=O)O1	CHEMBL
CHEMBL1192997		NC1=[NH+]c2ccc(OCCCCCOc3ccc(N1)cc3)cc2	CHEMBL
CHEMBL1193077		CCCCCCCCCCCCCC1CC(=O)NCCC[NH2+]CCC[NH2+]CCCN1	CHEMBL
CHEMBL1193078		CCCCCCCCCCCCCC1CC(=O)NCCC[NH2+]CCCCC[NH2+]CCC[NH2+]1	CHEMBL
CHEMBL119336		C1C[C@H](NC2=[NH+]CCCCCCCCCCC2)[C@@H](C1)c1ccccc1	CHEMBL
CHEMBL1193623		C(N1CCC[NH2+]CCCCC[NH2+]CCC1)c1ccc(CN2CCC[NH2+]CCCCC[NH2+]CCC2)cc1	CHEMBL
CHEMBL1193694		CC[NH+](CC)CCN(CC[NH2+]C1CCCCCCCCCCC1)CC[NH+](CC)CC	CHEMBL
CHEMBL1194032		C(N1CCCOCCOCCC[NH2+]CC1)c1ccc(C[NH+]2CCCOCCOCCC[NH2+]CC2)cc1	CHEMBL
CHEMBL119404		CC(C)C[C@@H]1NC(=O)CCCCc2cccc(c2)C(=O)O[C@H]2[C@@H]3[C@@]4(CO[C@@H]4C[C@H](O)[C@@]3(C)C(=O)[C@H](OC(C)=O)C3=C(C)[C@H](CC2(O)C3(C)C)OC(=O)[C@@H]1O)OC(C)=O	CHEMBL
CHEMBL1194189		CC(C)CC([C@@H](S)CC(=O)OC(C)C)C(=O)NC1CCCC[NH2+]CCCCCNC1=O	CHEMBL
CHEMBL1194261		SCC(=O)N1CCNCCN(CC[NH2+]CC1)C(=O)CS	CHEMBL
CHEMBL1194326		[NH3+]CCc1cc2Cc3cc(CC[NH3+])cc(Cc4cc(CC[NH3+])cc(Cc5cc(CC[NH3+])cc(Cc(c1)c2O)c5O)c4OCCCO)c3O	CHEMBL
CHEMBL1194367		CC(C)C[C@@H]([NH3+])C(=O)N[C@@H]1Cc2ccc(Oc3cc(cc(Oc4ccc(cc4)[N+]([O-])=O)c3O)[C@@H](NC(=O)[C@H](Cc3ccccc3)NC1=O)[C@@H](O)C([O-])=O)c(c2)[N+]([O-])=O	CHEMBL
CHEMBL119461		CC(C)CCC(=C)COC(=O)[C@@H](O)CC=CC[C@@H]1O[C@H]2C[C@@H](OC(=O)C=CC=CC[C@H]3C[C@H](O)[C@@H](C)[C@H](O3)C=C(C)C=CCC=C2)[C@@]1(C)CO	CHEMBL
CHEMBL1194652		C[NH2+]CC(=O)NCc1ccc(cc1)[C@H](Cl)[C@H](O)[C@@H](C)[C@@H]1CC=CC(=O)N[C@H](Cc2ccc(OC)c(Cl)c2)C(=O)NCC(C)(C)C(=O)O[C@@H](CC(C)C)C(=O)O1	CHEMBL
CHEMBL1194722		COC(=O)[C@H]1NC(=O)C(Cc2ccccc2)CCCNC(=O)[C@@H](NC(=O)[C@@H]([NH3+])Cc2c(C)cc(O)cc2C)C(C)(C)SSC1(C)C	CHEMBL
CHEMBL1194734		Cc1ccc(nc1)-c1ccc(COc2c3Cc4cc(CCNC(N)=[NH2+])cc(Cc5cc(CCNC(N)=[NH2+])cc(Cc6cc(CCNC(N)=[NH2+])cc(Cc2cc(CCNC(N)=[NH2+])c3)c6O)c5OCc2ccc(nc2)-c2ccc(C)cn2)c4O)cn1	CHEMBL
CHEMBL1194990		CCN1C=C(C(=O)OCCCOc2c3Cc4cc(CC[NH3+])cc(Cc5cc(CC[NH3+])cc(Cc6cc(CC[NH3+])cc(Cc2cc(CC[NH3+])c3)c6O)c5O)c4O)C(=O)c2ccc(C)nc12	CHEMBL
CHEMBL1194999		SCC(=O)N1CCNCCN(CCNCC1)C(=O)CSSCC(=O)N1CC[NH2+]CCN(CC[NH2+]CC1)C(=O)CSSCC(=O)N1CC[NH2+]CCN(CC[NH2+]CC1)C(=O)CSSCC(=O)N1CC[NH2+]CCN(CC[NH2+]CC1)C(=O)CSSCC(=O)N1CCNCCN(CCNCC1)C(=O)CS	CHEMBL
CHEMBL1195025		COc1cc(O)c2CSC[C@H]([NH+]=C([S-])CCCCCC(=O)c2c1C)c1nc(N)no1	CHEMBL
CHEMBL1195153		C(N1CCC[NH2+]Cc2cncc(C[NH2+]CCC1)n2)c1ccc(CN2CCC[NH2+]Cc3cncc(C[NH2+]CCC2)n3)cc1	CHEMBL
CHEMBL1195154		C(N1CCC[NH2+]Cc2cc(cc(C[NH2+]CCC1)n2)-c1ccccc1)c1ccc(CN2CCC[NH2+]Cc3cc(cc(C[NH2+]CCC2)n3)-c2ccccc2)cc1	CHEMBL
CHEMBL119519		CC(C)CCC(=C)COC(=O)[C@@H](O)CC=CC[C@@H]1O[C@H]2C[C@@H](OC(=O)C=CC=CC[C@H]3C[C@H](O)[C@@H](C)[C@H](O3)C=C(C)C=CCC=C2)[C@@]1(C)CO	CHEMBL
CHEMBL1195199		CCCCCCCCCCCCC[C@@H]1CC(=O)N[C@H]([C@@H](C)O)C(=O)N[C@H](C)C(=O)N[C@@H](Cc2ccc(O)cc2)C(=O)N[C@@H](C(C)C)C(=O)N2C[C@H](O)C[C@H]2C(=O)N[C@H]([C@@H](C)O)C(=O)N[C@@H]([C@@H](C)O)C(=O)N2CC[C@H](O)[C@H]2C(=O)N[C@@H]([C@H](O)CC(N)=O)C(=O)NCC(=O)N[C@H]([C@@H](C)O)C(=O)N[C@@H](CCCNC(=O)C[NH3+])C(=O)O1	CHEMBL
CHEMBL1195200		CCCCCCCCCCCCC[C@@H]1CC(=O)N[C@H]([C@@H](C)O)C(=O)N[C@H](C)C(=O)N[C@@H](Cc2ccc(O)cc2)C(=O)N[C@@H](C(C)C)C(=O)N2C[C@H](O)C[C@H]2C(=O)N[C@H]([C@@H](C)O)C(=O)N[C@@H]([C@@H](C)O)C(=O)N2CC[C@H](O)[C@H]2C(=O)N[C@@H]([C@H](O)CC(N)=O)C(=O)NCC(=O)N[C@H]([C@@H](C)O)C(=O)N[C@@H](CCCNC(=O)[C@@H]2CC[NH2+]2)C(=O)O1	CHEMBL
CHEMBL1195256		CCCCCCCCCCCCC[C@@H]1CC(=O)N[C@H]([C@@H](C)O)C(=O)N[C@H](C)C(=O)N[C@@H](Cc2ccc(O)cc2)C(=O)N[C@@H](C(C)C)C(=O)N2C[C@H](O)C[C@H]2C(=O)N[C@H]([C@@H](C)O)C(=O)N[C@@H]([C@@H](C)O)C(=O)N2CC[C@H](O)[C@H]2C(=O)N[C@@H]([C@H](O)CC(N)=O)C(=O)NCC(=O)N[C@H]([C@@H](C)O)C(=O)N[C@@H](CCCNC(=O)CCCC[NH3+])C(=O)O1	CHEMBL
CHEMBL1195339		COc1ccc(C[C@H]2NC(=O)C=CC[C@H](OC(=O)[C@H](CC(C)C)OC(=O)C(C)(C)CNC2=O)[C@H](C)[C@@H](O)[C@@H](Cl)c2ccc(COC(=O)C(C)(C)C[NH3+])cc2)cc1Cl	CHEMBL
CHEMBL1195483		C(N1CCC[NH2+]Cc2cccc(C[NH2+]CCC1)n2)c1ccc(CN2CCC[NH2+]Cc3cccc(C[NH2+]CCC2)n3)cc1	CHEMBL
CHEMBL1195628		Oc1cc2C[NH2+]CCCN(Cc3ccc(CN4CCC[NH2+]Cc5cc([O-])cc(C[NH2+]CCC4)n5)cc3)CCC[NH2+]Cc(c1)n2	CHEMBL
CHEMBL1195979		Cc1csc(n1)-c1nc(COc2c3Cc4cc(CCNC(N)=[NH2+])cc(Cc5cc(CCNC(N)=[NH2+])cc(Cc6cc(CCNC(N)=[NH2+])cc(Cc2cc(CCNC(N)=[NH2+])c3)c6O)c5OCc2csc(n2)-c2nc(C)cs2)c4O)cs1	CHEMBL
CHEMBL1196077		COc1ccc(C[C@H]2NC(=O)C=CC[C@H](OC(=O)[C@H](CC(C)C)OC(=O)C(C)(C)CNC2=O)[C@H](C)[C@@H](O)[C@@H](Cl)c2ccc(CN3CC[NH2+]CC3)cc2)cc1Cl	CHEMBL
CHEMBL1196150		CCCCCCCCCCCCCC1CC(=O)NCCC[NH2+]CCCNCCC[NH2+]CCC[NH2+]1	CHEMBL
CHEMBL1196223		CCCCCCCCCCCCC[C@@H]1CC(=O)N[C@H]([C@@H](C)O)C(=O)N[C@H](C)C(=O)N[C@@H](Cc2ccc(O)cc2)C(=O)N[C@@H](C(C)C)C(=O)N2C[C@H](O)C[C@H]2C(=O)N[C@H]([C@@H](C)O)C(=O)N[C@@H]([C@@H](C)O)C(=O)N2CC[C@H](O)[C@H]2C(=O)N[C@@H]([C@H](O)CC(N)=O)C(=O)NCC(=O)N[C@H]([C@@H](C)O)C(=O)N[C@@H](CCCNC(=O)CC[NH3+])C(=O)O1	CHEMBL
CHEMBL1196242		CCN(CC)c1ccc2C(=C3C=CC(C=C3Oc2c1)=[N+](CC)CC)c1ccccc1C(=O)NCCNCC[NH2+]CC[NH2+]CC[NH2+]C[C@H]1O[C@H]2O[C@@H]3[C@@H](CO)O[C@H](O[C@H]4[C@H](CO)O[C@@H](O[C@H]5[C@H](CO)O[C@@H](O[C@H]6[C@H](CO)O[C@@H](O[C@H]7[C@H](CO)O[C@@H](O[C@@H]8[C@@H](CO)O[C@H](O[C@H]1[C@H](O)[C@H]2O)[C@H]([O-])[C@H]8O)[C@@H](O)[C@@H]7O)[C@@H](O)[C@@H]6O)[C@@H](O)[C@@H]5O)[C@@H](O)[C@@H]4O)[C@H](O)[C@H]3O	CHEMBL
CHEMBL1196298		CC(C)C[C@@H]1NC(=O)CNC(=O)[C@@H](NC(=O)[C@H](NC(=O)[C@@H](NC(=O)[C@@H](CCC[NH3+])NC(=O)[C@H](Cc2ccccc2)NC(=O)[C@@H](NC(=O)[C@H](NC(=O)[C@H](NC(=O)[C@H](NC(=O)[C@@H](CCC[NH3+])NC(=O)[C@H](NC(=O)[C@@H](CNC(=O)[C@H](CC(N)=O)NC(=O)Cc2ccc3ccccc3c2)[C@H](OC(=O)[C@@H](NC(=O)[C@@H](C)NC1=O)c1ccc(O)c(Cl)c1)C(N)=O)c1ccc(O)cc1)C(C)C)c1ccc(O)cc1)c1ccc(O)cc1)[C@@H](C)O)c1ccc(O[C@H]2O[C@H](CO)[C@@H](O)[C@H](O)…	CHEMBL
CHEMBL1196313		CCCCCCCCCCCC(=O)N[C@H](C1NC(=O)[C@H](CC)NC(=O)[C@@H](Cc2ccc(Oc3cc1cc(O)c3OC)c(c2)[N+]([O-])=O)NC(=O)[C@H]([NH3+])CC(C)C)C([O-])=O	CHEMBL
CHEMBL1196404		CCCCCCCCCCCCC[C@@H]1CC(=O)N[C@H]([C@@H](C)O)C(=O)N[C@H](C)C(=O)N[C@@H](Cc2ccc(O)cc2)C(=O)N[C@@H](C(C)C)C(=O)N2C[C@H](O)C[C@H]2C(=O)N[C@H]([C@@H](C)O)C(=O)N[C@@H]([C@@H](C)O)C(=O)N2CC[C@H](O)[C@H]2C(=O)N[C@@H]([C@H](O)CC(N)=O)C(=O)NCC(=O)N[C@H]([C@@H](C)O)C(=O)N[C@@H](CCCNC(=O)CCC[NH3+])C(=O)O1	CHEMBL
CHEMBL119641		C[C@H]1CCC=CCCC(=O)N[C@@H](C=C(C)C)[C@@H](O)C(=O)O[C@H]2CC3(O)[C@@H](OC(=O)C1)[C@@H]1[C@@]4(CO[C@@H]4C[C@H](O)[C@@]1(C)C(=O)[C@H](OC(C)=O)C(=C2C)C3(C)C)OC(C)=O	CHEMBL
CHEMBL1196474		NC(=[NH2+])NCCC[C@@H]1NC(=O)[C@H]2C[C@H](O)[C@H](C2)NC(=O)[C@H](CC([O-])=O)NC(=O)CNC1=O	CHEMBL
CHEMBL1196497		CCCCCCCCCCCCCC1CC(=O)NCCC[NH2+]CCCC[NH2+]1	CHEMBL
CHEMBL1196511		CCCCCCCCCCCCC[C@@H]1CC(=O)N[C@H]([C@@H](C)O)C(=O)N[C@H](C)C(=O)N[C@@H](Cc2ccc(O)cc2)C(=O)N[C@@H](C(C)C)C(=O)N2C[C@H](O)C[C@H]2C(=O)N[C@H]([C@@H](C)O)C(=O)N[C@@H]([C@@H](C)O)C(=O)N2CC[C@H](O)[C@H]2C(=O)N[C@@H]([C@H](O)CC(N)=O)C(=O)NCC(=O)N[C@H]([C@@H](C)O)C(=O)N[C@@H](CCCNC(=O)CCCCC[NH3+])C(=O)O1	CHEMBL
CHEMBL1196596		COC(=O)[C@H](N)C1NC(=O)[C@H](Cc2ccccc2)NC(=O)[C@@H](Cc2ccc(Oc3cc1cc(O)c3OC)c(c2)[N+]([O-])=O)NC(=O)[C@H]([NH3+])CC(C)C	CHEMBL
CHEMBL1196603		CCCCCCCCCCCCC[C@@H]1CC(=O)N[C@H]([C@@H](C)O)C(=O)N[C@H](C)C(=O)N[C@@H](Cc2ccc(O)cc2)C(=O)N[C@@H](C(C)C)C(=O)N2C[C@H](O)C[C@H]2C(=O)N[C@H]([C@@H](C)O)C(=O)N[C@@H]([C@@H](C)O)C(=O)N2CC[C@H](O)[C@H]2C(=O)N[C@@H]([C@H](O)CC(N)=O)C(=O)NCC(=O)N[C@H]([C@@H](C)O)C(=O)N[C@@H](CCCNC(=O)C[NH+](C)C)C(=O)O1	CHEMBL
CHEMBL1196618		CCCCCCCCCCCCC[C@@H]1CC(=O)N[C@H]([C@@H](C)O)C(=O)N[C@H](C)C(=O)N[C@@H](Cc2ccc(O)cc2)C(=O)N[C@@H](C(C)C)C(=O)N2C[C@H](O)C[C@H]2C(=O)N[C@H]([C@@H](C)O)C(=O)N[C@@H]([C@@H](C)O)C(=O)N2CC[C@H](O)[C@H]2C(=O)N[C@@H]([C@H](O)CC(N)=O)C(=O)NCC(=O)N[C@H]([C@@H](C)O)C(=O)N[C@@H](CCCNC(=O)C[NH2+]C)C(=O)O1	CHEMBL
CHEMBL1196654		COc1c(Oc2ccc(cc2)[N+]([O-])=O)cc2cc1Oc1ccc(C[C@@H](NC(=O)[C@H]([NH3+])CC(C)C)C(=O)N[C@@H](Cc3ccccc3)C(=O)N[C@H]2[C@@H](O)C([O-])=O)cc1[N+]([O-])=O	CHEMBL
CHEMBL1196672		CCCCCCCCCCCC(=O)NC1C(O)C(O)C(CO)OC1Oc1cc2cc(Oc3ccc(C[C@@H](NC(=O)[C@H]([NH3+])CC(C)C)C(=O)N[C@@H](Cc4ccccc4)C(=O)N[C@H]2[C@H](O)C([O-])=O)cc3[N+]([O-])=O)c1OC	CHEMBL
CHEMBL1196724		COc1ccc(C[C@H]2NC(=O)C=CC[C@H](OC(=O)[C@H](CC(C)C)OC(=O)C(C)(C)CNC2=O)[C@H](C)[C@@H](O)[C@@H](Cl)c2ccc(OC(=O)C(C)(C)C[NH3+])cc2)cc1Cl	CHEMBL
CHEMBL1196955		ClCCN1CCC[NH+](CCCl)CCN(CCCl)CCC[NH+](CCCl)CC1	CHEMBL
CHEMBL1197089		CCCCCCCCCCCC(=O)NC1C(O)C(O)C(CO)OC1Oc1cc2cc(Oc3ccc(C[C@@H](NC(=O)[C@H]([NH3+])CC(C)C)C(=O)N[C@@H](Cc4ccccc4)C(=O)N[C@H]2[C@@H](O)C([O-])=O)cc3[N+]([O-])=O)c1OC	CHEMBL
CHEMBL1197189		[O-]P([O-])(=O)Oc1ccc2CCC(=O)OCC=Cc3ccc(Oc1c2)cc3	CHEMBL
CHEMBL1197234		CC(C)(C)OC(=O)N[C@@H](CCC[NH3+])CC(=O)NC[C@H]1O[C@@H]2O[C@H]3[C@H](O)[C@@H](O)[C@H](O[C@@H]3CNC(=O)[C@H](CCC[NH3+])NC(=O)OC(C)(C)C)O[C@H]3[C@H](O)[C@@H](O)[C@H](O[C@@H]3CNC(=O)[C@H](CCC[NH3+])NC(=O)OC(C)(C)C)O[C@H]3[C@H](O)[C@@H](O)[C@H](O[C@@H]3CNC(=O)[C@H](CCC[NH3+])NC(=O)OC(C)(C)C)O[C@H]3[C@H](O)[C@@H](O)[C@H](O[C@@H]3CNC(=O)[C@H](CCC[NH3+])NC(=O)OC(C)(C)C)O[C@H]3[C@H](O)[C@@H](O)[C@H](O[C@@H]…	CHEMBL
CHEMBL1197461		CC(C)[C@@H]1Nc2nc(cs2)C(C)(C)CCCc2ccc3ccnc(O[C@@H]4C[C@H](N(C4)C1=O)C(=O)N[C@@]1(C[C@H]1C=C)C(=O)[N-]S(=O)(=O)C1CC1)c3c2	CHEMBL
CHEMBL1197486		CC(C)[C@@H]1Nc2nc(CCCC=Cc3cccc4CN(Cc34)C(=O)O[C@@H]3C[C@H](N(C3)C1=O)C(=O)N[C@@]1(C[C@H]1C=C)C(=O)[N-]S(=O)(=O)C1CC1)cs2	CHEMBL
CHEMBL1197487		CC(C)[C@@H]1Nc2nc(CCC=Cc3ccc4CN(Cc4c3)C(=O)OC3C[C@H](N(C3)C1=O)C(=O)N[C@@]1(C[C@H]1C=C)C(=O)[N-]S(=O)(=O)C1CC1)cs2	CHEMBL
CHEMBL1197488		CC(C)(C)[C@@H]1Nc2nc(CCCC=Cc3cccc4CN(Cc34)C(=O)O[C@@H]3C[C@H](N(C3)C1=O)C(=O)N[C@@]1(C[C@H]1C=C)C(=O)[N-]S(=O)(=O)C1CC1)cs2	CHEMBL
CHEMBL1197493		CC[C@H](C)[C@@H]1Nc2nc(CCCC=Cc3cccc4CN(Cc34)C(=O)O[C@@H]3C[C@H](N(C3)C1=O)C(=O)N[C@@]1(C[C@H]1C=C)C(=O)[N-]S(=O)(=O)C1CC1)cs2	CHEMBL
CHEMBL1197512		CC(C)[C@@H]1Nc2nc(CCCCc3ccc4ccnc(O[C@@H]5C[C@H](N(C5)C1=O)C(=O)N[C@@]1(C[C@H]1C=C)C(=O)[N-]S(=O)(=O)C1CC1)c4c3)cs2	CHEMBL
CHEMBL1197734		CC(C)[C@@H]1Nc2nc(CCCCCc3ccc4ccnc(O[C@@H]5C[C@H](N(C5)C1=O)C(=O)N[C@@]1(C[C@H]1C=C)C(=O)[N-]S(=O)(=O)C1CC1)c4c3)cs2	CHEMBL
CHEMBL1197742		CC(C)[C@@H]1Nc2nc(CCC=Cc3ccc4ccnc(O[C@@H]5C[C@H](N(C5)C1=O)C(=O)N[C@@]1(C[C@H]1C=C)C(=O)[N-]S(=O)(=O)C1CC1)c4c3)cs2	CHEMBL
CHEMBL1197743		C=C[C@@H]1C[C@]1(NC(=O)[C@@H]1C[C@@H]2CN1C(=O)[C@@H](Nc1nc(CCCCc3ccc4ccnc(O2)c4c3)cs1)C1CCCCC1)C(=O)[N-]S(=O)(=O)C1CC1	CHEMBL
CHEMBL1197744		CC(C)(C)[C@@H]1Nc2nc(CCCCc3ccc4ccnc(O[C@@H]5C[C@H](N(C5)C1=O)C(=O)N[C@@]1(C[C@H]1C=C)C(=O)[N-]S(=O)(=O)C1CC1)c4c3)cs2	CHEMBL
CHEMBL1197745		CC(C)[C@@H]1Nc2nc(CCCCc3ccc4nc(cc(O[C@@H]5C[C@H](N(C5)C1=O)C(=O)N[C@@]1(C[C@H]1C=C)C(=O)[N-]S(=O)(=O)C1CC1)c4c3)-c1ccccc1)cs2	CHEMBL
CHEMBL1197755		C=C[C@@H]1C[C@]1(NC(=O)[C@@H]1C[C@@H]2CN1C(=O)[C@@H](Nc1nc(CCCC=Cc3cccc4CN(Cc34)C(=O)O2)cs1)C1CCCCC1)C(=O)[N-]S(=O)(=O)C1CC1	CHEMBL
CHEMBL1197756		CC[C@@H]1C[C@]1(NC(=O)[C@@H]1C[C@@H]2CN1C(=O)[C@@H](Nc1nc(CCCC=Cc3cccc4CN(Cc34)C(=O)O2)cs1)C1CCCCC1)C(=O)[N-]S(=O)(=O)C1CC1	CHEMBL
CHEMBL1197757		C=C[C@@H]1C[C@]1(NC(=O)[C@@H]1C[C@@H]2CN1C(=O)[C@@H](Nc1nc(CCCC=Cc3cccc4CN(Cc34)C(=O)O2)cs1)C1CCCC1)C(=O)[N-]S(=O)(=O)C1CC1	CHEMBL
CHEMBL1198222		C1CCCC[n+]2cccc(c2)C#CCCCCCCCCC#Cc2ccc[n+](CCCC1)c2	CHEMBL
CHEMBL1198238		C1CCCCC#Cc2ccc[n+](CCCCCC[n+]3cccc(c3)C#CCCC1)c2	CHEMBL
CHEMBL1198240		C1CCCCC[n+]2cccc(c2)C#CCCCCCCCCC#Cc2ccc[n+](CCCCC1)c2	CHEMBL
CHEMBL1198334		COc1cc2CCN(C)C3Cc4ccc(Oc5cc(CC6N(C)CCc7cc(OC)c(OC)c(Oc1cc23)c67)ccc5O)cc4	CHEMBL
CHEMBL1198460		C1CCCCC[n+]2cccc(c2)C#CCCCCCCCCC#Cc2ccc[n+](CCCC1)c2	CHEMBL
CHEMBL1198535		CCC1OC(=O)C(C)C(OC2CC(C)(OC)C(O)C(C)O2)C(C)[C@@H](OC2OC(C)CC(C2O)[N+](C)(C)CC#C)[C@]2(C)C[C@@H](C)C(O2)[C@H](C)[C@@H](O)[C@]1(C)O	CHEMBL
CHEMBL1198536		C[NH2+][C@H](Cc1cccc(N)c1)C(=O)N[C@@H]1[C@H](O)c2ccc(Oc3cc4cc(Oc5ccc(cc5Cl)[C@@H](O)[C@@H]5NC(=O)[C@H](NC(=O)[C@@H]4NC(=O)[C@H](CC(N)=O)NC1=O)c1ccc(O)c(c1)-c1c(O)cc(O)cc1[C@H](NC5=O)C([O-])=O)c3O)c(Cl)c2	CHEMBL
CHEMBL119859		C1CCCCNc2cc[n+](CCCCCCCC[n+]3ccc(NCCC1)c1ccccc31)c1ccccc21	CHEMBL
CHEMBL1199336		CCC(C)CC(C)CCCCCCCCC(=O)N[C@H]1C[C@@H](O)[C@@H](O)NC(=O)[C@@H]2[C@@H](O)CCN2C(=O)[C@@H](NC(=O)[C@@H](NC(=O)[C@@H]2C[C@@H](O)CN2C(=O)[C@@H](NC1=O)[C@H](C)O)[C@H](O)[C@@H](O)c1ccc(OC(=O)OCC[NH+](C)C)cc1)[C@@H](O)CC(N)=O	CHEMBL
CHEMBL1199345		CC(=O)OCc1ccc2NC(=O)[C@@H]3CCCN3C(=O)[C@@H]([NH3+])CCCCNC(=O)CNC(=O)CNC(=O)c1c2	CHEMBL
CHEMBL1199495		C[NH2+][C@H](Cc1cccc(NC(N)=[NH2+])c1)C(=O)N[C@@H]1[C@H](O)c2ccc(Oc3cc4cc(Oc5ccc(cc5Cl)[C@@H](O)[C@@H]5NC(=O)[C@H](NC(=O)[C@@H]4NC(=O)[C@H](CC(N)=O)NC1=O)c1ccc(O)c(c1)-c1c(O)cc(O)cc1[C@H](NC5=O)C([O-])=O)c3O)c(Cl)c2	CHEMBL
CHEMBL1199934		CCC(C)CC(C)CCCCCCCCC(=O)N[C@H]1C[C@@H](O)[C@@H](O)NC(=O)[C@@H]2[C@@H](O)CCN2C(=O)[C@@H](NC(=O)[C@@H](NC(=O)[C@@H]2C[C@@H](O)CN2C(=O)[C@@H](NC1=O)[C@H](C)O)[C@H](O)[C@@H](O)c1ccc(OC(=O)NCC[NH+](C)C)cc1)[C@@H](O)CC(N)=O	CHEMBL
CHEMBL1200190		CC(C)([NH3+])CC(=O)N[C@@H](Cc1ccccc1)C(=O)N[C@H]1COC(=O)CCC[C@H](CN2CCOCC2)OC(=O)[C@H](O)[C@H](CC2CCCCC2)NC1=O	CHEMBL
CHEMBL1200476		CC[C@H]1OC(=O)[C@H](C)[C@@H](O[C@H]2C[C@@](C)(OC)[C@@H](O)[C@H](C)O2)[C@H](C)[C@@H](O[C@@H]2O[C@H](C)C[C@@H]([C@H]2O)[NH+](C)C)[C@](C)(O)C[C@@H](C)C(=O)[C@H](C)[C@@H](O)[C@]1(C)O	CHEMBL
CHEMBL1200502		CC[C@H]1OC(=O)[C@H](C)[C@@H](O[C@H]2C[C@@](C)(OC)[C@@H](O)[C@H](C)O2)[C@H](C)[C@@H](O[C@@H]2O[C@H](C)C[C@@H]([C@H]2O)[NH+](C)C)[C@](C)(O)C[C@@H](C)C[NH+](C)[C@H](C)[C@@H](O)[C@]1(C)O	CHEMBL
CHEMBL1200506		CC[C@H]1OC(=O)[C@H](C)[C@@H](O[C@H]2C[C@@](C)(OC)[C@@H](O)[C@H](C)O2)[C@H](C)[C@@H](O[C@@H]2O[C@H](C)C[C@@H]([C@H]2O)[NH+](C)C)[C@](C)(O)C[C@@H](C)C(=O)[C@H](C)[C@@H](O)[C@]1(C)O	CHEMBL
CHEMBL1200510		CC[C@H]1OC(=O)[C@H](C)[C@@H](O[C@H]2C[C@@](C)(OC)[C@@H](O)[C@H](C)O2)[C@H](C)[C@@H](O[C@@H]2O[C@H](C)C[C@@H]([C@H]2O)[NH+](C)C)[C@](C)(O)C[C@@H](C)C(=O)[C@H](C)[C@@H](O)[C@]1(C)O	CHEMBL
CHEMBL1200628		C[NH2+][C@H](CC(C)C)C(=O)N[C@@H]1[C@H](O)c2ccc(Oc3cc4cc(Oc5ccc(cc5Cl)[C@@H](O)[C@@H]5NC(=O)[C@H](NC(=O)[C@@H]4NC(=O)[C@H](CC(N)=O)NC1=O)c1ccc(O)c(c1)-c1c(O)cc(O)cc1[C@H](NC5=O)C([O-])=O)c3O[C@@H]1O[C@H](CO)[C@@H](O)[C@H](O)[C@H]1O[C@H]1C[C@](C)([NH3+])[C@H](O)[C@H](C)O1)c(Cl)c2	CHEMBL
CHEMBL1200647		CC(CC(C)C1OC(=O)CC(=O)CCCC(=O)CC(O)CC(O)CC(O)CC(=O)CC(O)C(C(O)CC(OC2O[C@H](C)[C@@H](O)[C@H]([NH3+])[C@@H]2O)C=CC=CC=CC=CC=CC=CC=CC1C)C([O-])=O)C(O)CC(=O)c1ccc(N)cc1	CHEMBL
CHEMBL1200649		CC[C@H]1NC(=O)[C@@H](NC(=O)c2ncccc2O)[C@@H](C)OC(=O)[C@@H](NC(=O)[C@@H]2CC(=O)[C@H](CS[C@@H]3C[NH+]4CCC3CC4)CN2C(=O)[C@H](Cc2ccc(cc2)N(C)C)N(C)C(=O)[C@@H]2CCCN2C1=O)c1ccccc1	CHEMBL
CHEMBL1200656		C[C@H]1O[C@@H](O[C@@H]2C[C@@H]3O[C@@](O)(C[C@H](O)[C@H]3C([O-])=O)C[C@@H](O)C[C@H]3O[C@@H]3C=CC(=O)O[C@H](C)CC=CC=CC=CC=C2)[C@@H](O)[C@@H]([NH3+])[C@@H]1O	CHEMBL
CHEMBL1200686		CC[C@@H]1C=C(C)C[C@H](C)C[C@H](OC)[C@H]2O[C@](O)([C@H](C)C[C@@H]2OC)C(=O)C(=O)N2CCCC[C@H]2C(=O)O[C@@H]([C@H](C)[C@@H](O)CC1=O)C(C)=C[C@@H]1CC[C@H](Cl)[C@@H](C1)OC	CHEMBL
CHEMBL1200688		CCOC(=O)CCC(=O)O[C@H]1[C@H](O[C@@H]2[C@@H](C)[C@H](O[C@H]3C[C@@](C)(OC)[C@@H](O)[C@H](C)O3)[C@@H](C)C(=O)O[C@H](CC)[C@@](C)(O)[C@H](O)[C@@H](C)C(=O)[C@H](C)C[C@@]2(C)O)O[C@H](C)C[C@@H]1[NH+](C)C	CHEMBL
CHEMBL1200719		CO[C@H]1C[C@H](O[C@H]2[C@H](C)[C@@H](O[C@@H]3O[C@H](C)C[C@@H]([C@H]3OC(C)=O)[NH+](C)C)[C@@H](C)C[C@@]3(CO3)C(=O)[C@H](C)[C@H](OC(C)=O)[C@@H](C)[C@@H](C)OC(=O)[C@@H]2C)O[C@@H](C)[C@@H]1OC(C)=O	CHEMBL
CHEMBL1200937		CC[NH+](CC)CCS(=O)(=O)[C@@H]1CCN2[C@H]1C(=O)O[C@H](C(C)C)[C@H](C)C=CC(=O)NCC=CC(C)=C[C@@H](O)CC(=O)Cc1nc(co1)C2=O	CHEMBL
CHEMBL1201182		CO[C@@H]1C[C@H](C[C@@H](C)[C@@H]2CC(=O)[C@H](C)C=C(C)[C@@H](O)[C@@H](OC)C(=O)[C@H](C)C[C@H](C)C=CC=CC=C(C)[C@H](C[C@@H]3CC[C@@H](C)[C@@](O)(O3)C(=O)C(=O)N3CCCC[C@H]3C(=O)O2)OC)CC[C@H]1OC(=O)C(C)(CO)CO	CHEMBL
CHEMBL1201252		NC(=O)NC=C1NC(=O)C(CNC(=O)CC([NH3+])CCC[NH3+])NC(=O)C(CO)NC(=O)C([NH3+])CNC(=O)C(NC1=O)C1CCNC(=[NH2+])N1	CHEMBL
CHEMBL1201397		CC[C@H]1OC(=O)[C@H](C)[C@H](O[C@H]2C[C@@](C)(OC)[C@@H](O)[C@H](C)O2)[C@H](C)[C@@H](O[C@@H]2O[C@H](C)C[C@@H]([C@H]2O)[NH+](C)C)[C@](C)(O)C[C@@H](C)[C@H]([NH3+])[C@H](C)[C@@H](O)[C@]1(C)O	CHEMBL
CHEMBL12015		CCCCC[C@@]1(C)OC(=O)CCCC=CC[C@H]2[C@@H](O)C[C@@H](O)C2C=C1	CHEMBL
CHEMBL1201752		C[C@H]1CCC[C@@]2(C)O[C@H]2C[C@H](NC(=O)C[C@H](O)C(C)(C)C(=O)[C@H](C)[C@H]1O)C(C)=Cc1csc(C)n1	CHEMBL
CHEMBL1202142		C(N1CCC[NH2+]CC[NH2+]CCCNCC1)c1ccnc(CN2CCC[NH2+]CCNCCC[NH2+]CC2)c1	CHEMBL
CHEMBL1202143		C(N1CCC[NH2+]CCNCCC[NH2+]CC1)c1cc(CN2CCC[NH2+]CCNCCC[NH2+]CC2)nc(c1)-c1ccccc1	CHEMBL
CHEMBL1202144		C(N1CCC[NH2+]CC[NH2+]CCCNCC1)c1cncc(CN2CCC[NH2+]CCNCCC[NH2+]CC2)n1	CHEMBL
CHEMBL1202145		C(N1CCC[NH2+]CCNCCC[NH2+]CC1)c1ccc(CN2CCC[NH2+]CCNCCC[NH2+]CC2)nc1	CHEMBL
CHEMBL1202229		C(N1CCC[NH2+]CCc2cccc(CC[NH2+]CCC1)n2)c1ccc(CN2CCC[NH2+]CCc3cccc(CC[NH2+]CCC2)n3)cc1	CHEMBL
CHEMBL1202230		C(N1CC[NH2+]Cc2cccc(C[NH2+]CC1)n2)c1ccc(C[NH+]2CC[NH2+]Cc3cccc(C[NH2+]CC2)n3)cc1	CHEMBL
CHEMBL1202231		C(N1CC[NH2+]CCc2cccc(CC[NH2+]CC1)n2)c1ccc(CN2CC[NH2+]CCc3cccc(CC[NH2+]CC2)n3)cc1	CHEMBL
CHEMBL1202232		C(N1CC[NH2+]Cc2cccc(C[NH2+]CC1)n2)c1cccc(C[NH+]2CC[NH2+]Cc3cccc(C[NH2+]CC2)n3)c1	CHEMBL
CHEMBL1202423		C(N1CCC[NH2+]CCNCCC[NH2+]CC1)c1cnc(CN2CCC[NH2+]CCNCCC[NH2+]CC2)cn1	CHEMBL
CHEMBL1204109		C(N1CCC[NH2+]CC[NH2+]CCCNCC1)c1cccc(CN2CCC[NH2+]CCNCCC[NH2+]CC2)n1	CHEMBL
CHEMBL1204110		C(N1CCC[NH2+]CCNCCC[NH2+]CC1)c1cncc(CN2CCC[NH2+]CCNCCC[NH2+]CC2)c1	CHEMBL
CHEMBL1205177		CC(C)C[C@@H]1NC(=O)[C@H](NC(=O)[C@H](CC([O-])=O)NC(=O)[C@H](CC(=O)N2CCN(CC2)c2ccccc2)NC(=O)[C@@H](CC([O-])=O)NC(=O)[C@@H](Cc2c[nH]c3ccccc23)NC1=O)c1cccs1	CHEMBL
CHEMBL1205233		NC(=O)C[C@@H]1NC(=O)C2(CCCCC2)NC(=O)[C@@H](CC([O-])=O)[C@H](C=CC[C@@H](Cc2cccc3ccccc23)CNC1=O)c1ccc(cc1)C(C([O-])=O)C([O-])=O	CHEMBL
CHEMBL120567		CC(C)C[C@H]1NC(=O)[C@@H](CC(C)C)NC(=O)[C@@H](Cc2ccccc2)NC(=O)CCCCCNC(=O)[C@@H](CCC[NH+]=C(N)N)NC1=O	CHEMBL
CHEMBL12061		CCCCC[C@H]1OC(=O)CCCC=CC[C@@H]2C(CCC2=O)C=C1	CHEMBL
CHEMBL1206253		CC[C@H](C)[C@@H]1NC(=O)[C@H](Cc2ccc(O)cc2)N(C)C(=O)[C@H](Cc2ccccc2)N2[C@H](O)CC[C@H](NC(=O)[C@H](Cc3ccccc3)NC(=O)[C@@H](NC(=O)[C@@H](O)COP([O-])([O-])=O)[C@@H](C)OC1=O)C2=O	CHEMBL
CHEMBL1206346		OC1C(O)[C@@H]2O[C@H]3OC(CSCCC([O-])=O)[C@@H](O[C@H]4OC(CSCCC([O-])=O)[C@@H](O[C@H]5OC(CSCCC([O-])=O)[C@@H](O[C@H]6OC(CSCCC([O-])=O)[C@@H](O[C@H]7OC(CSCCC([O-])=O)[C@@H](O[C@H]8OC(CSCCC([O-])=O)[C@@H](O[C@H]9OC(CSCCC([O-])=O)[C@@H](O[C@H]1OC2CSCCC([O-])=O)C(O)C9O)C(O)C8O)C(O)C7O)C(O)C6O)C(O)C5O)C(O)C4O)C(O)C3O	CHEMBL
CHEMBL1206349		CC(C)(CSCC1O[C@@H]2O[C@@H]3C(CSCC(C)(C)C([O-])=O)O[C@H](O[C@@H]4C(CSCC(C)(C)C([O-])=O)O[C@H](O[C@@H]5C(CSCC(C)(C)C([O-])=O)O[C@H](O[C@@H]6C(CSCC(C)(C)C([O-])=O)O[C@H](O[C@@H]7C(CSCC(C)(C)C([O-])=O)O[C@H](O[C@@H]8C(CSCC(C)(C)C([O-])=O)O[C@H](O[C@@H]9C(CSCC(C)(C)C([O-])=O)O[C@H](O[C@H]1C(O)C2O)C(O)C9O)C(O)C8O)C(O)C7O)C(O)C6O)C(O)C5O)C(O)C4O)C(O)C3O)C([O-])=O	CHEMBL
CHEMBL1206365		COC(C)=C1NC(=O)[C@@H](NC(=O)c2csc(n2)-c2cc(O)c(nc2-c2csc(n2)[C@@H]2COC(=O)c3c4CO[C@@H]([C@H](NC(=O)c5csc1n5)c1nc(cs1)C(=O)N2)[C@H](O[C@H]1C[C@](C)(O)[C@@H]([C@H](C)O1)[NH+](C)C)C(=O)OCc1cccc(n3O)c41)-c1nc(cs1)C(=O)N[C@@H](C)C(=O)NCCOP([O-])([O-])=O)[C@@H](C)O	CHEMBL
CHEMBL1206382		OC1C(O)[C@@H]2O[C@H]3OC(CSCCC([O-])=O)[C@@H](O[C@H]4OC(CSCCC([O-])=O)[C@@H](O[C@H]5OC(CSCCC([O-])=O)[C@@H](O[C@H]6OC(CSCCC([O-])=O)[C@@H](O[C@H]7OC(CSCCC([O-])=O)[C@@H](O[C@@H]8OC(CSCCC([O-])=O)[C@@H](O[C@H]1OC2CSCCC(O)=C)C(O)C8O)C(O)C7O)C(O)C6O)C(O)C5O)C(O)C4O)C(O)C3O	CHEMBL
CHEMBL1206393		CC(CSCC1O[C@@H]2O[C@@H]3C(CSCC(C)C([O-])=O)O[C@H](O[C@@H]4C(CSCC(C)C([O-])=O)O[C@H](O[C@@H]5C(CSCC(C)C([O-])=O)O[C@H](O[C@@H]6C(CSCC(C)C([O-])=O)O[C@H](O[C@@H]7C(CSCC(C)C([O-])=O)O[C@H](O[C@@H]8C(CSCC(C)C([O-])=O)O[C@H](O[C@@H]9C(CSCC(C)C([O-])=O)O[C@H](O[C@H]1C(O)C2O)C(O)C9O)C(O)C8O)C(O)C7O)C(O)C6O)C(O)C5O)C(O)C4O)C(O)C3O)C([O-])=O	CHEMBL
CHEMBL1206444		OCC1O[C@@H]2O[C@H]3C(O)C(O)[C@H](OC3CO)O[C@H]3C(O)C(O)[C@H](OC3CO)O[C@H]3C(O)C(O)[C@H](OC3CO)O[C@H]3C(O)C(O)[C@H](OC3CSc3ccccc3C([O-])=O)O[C@H]3C(O)C(O)[C@H](OC3CO)O[C@H]3C(O)C(O)[C@H](OC3CO)O[C@H]3C(O)C(O)[C@H](OC3CO)O[C@H]1C(O)C2O	CHEMBL
CHEMBL1207215		CC[C@H]1OC(=O)[C@H](C)C(=O)[C@H](C)[C@@H](O[C@@H]2O[C@H](C)C[C@@H]([C@H]2O)[NH+](C)C)[C@@](C)(C[C@@H](C)C(=NOC[C@@H]([NH3+])C([O-])=O)[C@H](C)[C@@H](O)[C@]1(C)O)OC	CHEMBL
CHEMBL1207272		COP(O)On1c2c3COC(C4NC(=O)c5csc(n5)C(NC(=O)C(NC(=O)c5csc(n5)-c5cc(O)c(nc5-c5csc(n5)C(COC2=O)NC(=O)c2csc4n2)-c2nc(cs2)C(=O)NC(=C)C(N)=O)C(C)O)=C(C)OC)C(OC2CC(C)(O)C(C(C)O2)[NH+](C)C)C(=O)OCc2cccc1c32	CHEMBL
CHEMBL1207292		OC1C(O)[C@@H]2O[C@H]3OC(CSc4ccc(cc4)C([O-])=O)[C@@H](O[C@H]4OC(CSc5ccc(cc5)C([O-])=O)[C@@H](O[C@H]5OC(CSc6ccc(cc6)C([O-])=O)[C@@H](O[C@H]6OC(CSc7ccc(cc7)C([O-])=O)[C@@H](O[C@H]7OC(CSc8ccc(cc8)C([O-])=O)[C@@H](O[C@H]8OC(CSc9ccc(cc9)C([O-])=O)[C@@H](O[C@H]9OC(CSc%10ccc(cc%10)C([O-])=O)[C@@H](O[C@H]1OC2CSc1ccc(cc1)C([O-])=O)C(O)C9O)C(O)C8O)C(O)C7O)C(O)C6O)C(O)C5O)C(O)C4O)C(O)C3O	CHEMBL
CHEMBL1207293		OC1C(O)[C@@H]2O[C@H]3OC(CSCCS([O-])(=O)=O)[C@@H](O[C@H]4OC(CSCCS([O-])(=O)=O)[C@@H](O[C@H]5OC(CSCCS([O-])(=O)=O)[C@@H](O[C@H]6OC(CSCCS([O-])(=O)=O)[C@@H](O[C@H]7OC(CSCCS([O-])(=O)=O)[C@@H](O[C@H]8OC(CSCCS([O-])(=O)=O)[C@@H](O[C@H]9OC(CSCCS([O-])(=O)=O)[C@@H](O[C@H]1OC2CSCCS([O-])(=O)=O)C(O)C9O)C(O)C8O)C(O)C7O)C(O)C6O)C(O)C5O)C(O)C4O)C(O)C3O	CHEMBL
CHEMBL1207357		CO[C@@H]1CC[C@@H]2NC(=O)\C(NC(=O)[C@@H](NC(=O)[C@H](CCc3ccc(O)cc3)NC(=O)[C@H](C)NC(=O)[C@H](O)COS([O-])(=O)=O)[C@@H](C)OC(=O)[C@@H](NC(=O)[C@H](Cc3ccc(O)cc3)N(C)C(=O)[C@H](Cc3ccccc3)N1C2=O)C(C)C)=C\C	CHEMBL
CHEMBL1207429		OCC1O[C@@H]2O[C@H]3C(O)C(O)[C@H](OC3CO)O[C@H]3C(O)C(O)[C@H](OC3CO)O[C@H]3C(O)C(O)[C@H](OC3CO)O[C@H]3C(O)C(O)[C@H](OC3CSCC([O-])=O)O[C@H]3C(O)C(O)[C@H](OC3CO)O[C@H]3C(O)C(O)[C@H](OC3CO)O[C@H]3C(O)C(O)[C@H](OC3CO)O[C@H]1C(O)C2O	CHEMBL
CHEMBL1207435		OC1C(O)[C@@H]2O[C@H]3OC(CSCC([O-])=O)[C@@H](O[C@H]4OC(CSCC([O-])=O)[C@@H](O[C@H]5OC(CSCC([O-])=O)[C@@H](O[C@H]6OC(CSCC([O-])=O)[C@@H](O[C@H]7OC(CSCC([O-])=O)[C@@H](O[C@H]8OC(CSCC([O-])=O)[C@@H](O[C@H]9OC(CSCC([O-])=O)[C@@H](O[C@H]1OC2CSCC([O-])=O)C(O)C9O)C(O)C8O)C(O)C7O)C(O)C6O)C(O)C5O)C(O)C4O)C(O)C3O	CHEMBL
CHEMBL1207445		OCC1O[C@@H]2O[C@H]3C(O)C(O)[C@H](OC3CO)O[C@H]3C(O)C(O)[C@H](OC3CO)O[C@H]3C(O)C(O)[C@H](OC3CO)O[C@H]3C(O)C(O)[C@H](OC3CSc3ccc(cc3)C([O-])=O)O[C@H]3C(O)C(O)[C@H](OC3CO)O[C@H]3C(O)C(O)[C@H](OC3CO)O[C@H]3C(O)C(O)[C@H](OC3CO)O[C@H]1C(O)C2O	CHEMBL
CHEMBL1207464		OCC1O[C@@H]2O[C@H]3C(O)C(O)[C@H](OC3CO)O[C@H]3C(O)C(O)[C@H](OC3CO)O[C@H]3C(O)C(O)[C@H](OC3CO)O[C@H]3C(O)C(O)[C@H](OC3CSCCCC([O-])=O)O[C@H]3C(O)C(O)[C@H](OC3CO)O[C@H]3C(O)C(O)[C@H](OC3CO)O[C@H]3C(O)C(O)[C@H](OC3CO)O[C@H]1C(O)C2O	CHEMBL
CHEMBL1207465		OC1C(O)[C@@H]2O[C@H]3OC(CSCCC([O-])=O)[C@@H](O[C@H]4OC(CSCCC([O-])=O)[C@@H](O[C@H]5OC(CSCCC([O-])=O)[C@@H](O[C@H]6OC(CSCCC([O-])=O)[C@@H](O[C@H]7OC(CSCCC([O-])=O)[C@@H](O[C@H]1OC2CSCCC([O-])=O)C(O)C7O)C(O)C6O)C(O)C5O)C(O)C4O)C(O)C3O	CHEMBL
CHEMBL1207475		OC1C(O)[C@@H]2O[C@H]3OC(CSCC([O-])=O)[C@@H](O[C@H]4OC(CSCC([O-])=O)[C@@H](O[C@H]5OC(CSCC([O-])=O)[C@@H](O[C@H]6OC(CSCC([O-])=O)[C@@H](O[C@H]7OC(CSCC([O-])=O)[C@@H](O[C@H]8OC(CSCC([O-])=O)[C@@H](O[C@@H]1OC2CSCC([O-])=O)C(O)C8O)C(O)C7O)C(O)C6O)C(O)C5O)C(O)C4O)C(O)C3O	CHEMBL
CHEMBL1207476		OCC1O[C@@H]2O[C@H]3C(O)C(O)[C@H](OC3CO)O[C@H]3C(O)C(O)[C@H](OC3CO)O[C@H]3C(O)C(O)[C@H](OC3CO)O[C@H]3C(O)C(O)[C@H](OC3CSc3ccc(CCC([O-])=O)cc3)O[C@H]3C(O)C(O)[C@H](OC3CO)O[C@H]3C(O)C(O)[C@H](OC3CO)O[C@H]3C(O)C(O)[C@H](OC3CO)O[C@H]1C(O)C2O	CHEMBL
CHEMBL1207479		OC1C(O)[C@@H]2O[C@H]3OC(CSCCCS([O-])(=O)=O)[C@@H](O[C@H]4OC(CSCCCS([O-])(=O)=O)[C@@H](O[C@H]5OC(CSCCCS([O-])(=O)=O)[C@@H](O[C@H]6OC(CSCCCS([O-])(=O)=O)[C@@H](O[C@H]7OC(CSCCCS([O-])(=O)=O)[C@@H](O[C@H]8OC(CSCCCS([O-])(=O)=O)[C@@H](O[C@H]9OC(CSCCCS([O-])(=O)=O)[C@@H](O[C@H]1OC2CSCCCS([O-])(=O)=O)C(O)C9O)C(O)C8O)C(O)C7O)C(O)C6O)C(O)C5O)C(O)C4O)C(O)C3O	CHEMBL
CHEMBL1207493		OC1C(O)[C@@H]2O[C@H]3OC(CSCS([O-])(=O)=O)[C@@H](O[C@H]4OC(CSCS([O-])(=O)=O)[C@@H](O[C@H]5OC(CSCS([O-])(=O)=O)[C@@H](O[C@H]6OC(CSCS([O-])(=O)=O)[C@@H](O[C@H]7OC(CSCS([O-])(=O)=O)[C@@H](O[C@H]8OC(CSCS([O-])(=O)=O)[C@@H](O[C@H]9OC(CSCS([O-])(=O)=O)[C@@H](O[C@H]1OC2CSCS([O-])(=O)=O)C(O)C9O)C(O)C8O)C(O)C7O)C(O)C6O)C(O)C5O)C(O)C4O)C(O)C3O	CHEMBL
CHEMBL1207496		CCC(C)CC(C)CCCCCCCCC(=O)N[C@H]1C[C@@H](O)[C@@H](O)NC(=O)[C@@H]2[C@@H](O)CCN2C(=O)[C@@H](NC(=O)[C@@H](NC(=O)[C@@H]2C[C@@H](O)CN2C(=O)[C@@H](NC1=O)[C@H](C)O)[C@H](O)[C@@H](O)c1ccc(OP([O-])=O)cc1)[C@@H](O)CC(N)=O	CHEMBL
CHEMBL1207498		CO\C(C)=C1\NC(=O)C(NC(=O)c2csc(n2)-c2cc(O)c(nc2-c2csc(n2)[C@@H]2COC(=O)c3c4CO[C@@H]([C@H](NC(=O)c5csc1n5)c1nc(cs1)C(=O)N2)[C@H](O[C@H]1C[C@](C)(O)[C@@H]([C@H](C)O1)[NH+](C)C)C(=O)OCc1cccc(n3O)c41)-c1nc(cs1)C(=O)NC(SCCS([O-])(=O)=O)C(N)=O)[C@@H](C)O	CHEMBL
CHEMBL1207500		OC1C(OS([O-])(=O)=O)[C@H]2OC(COS([O-])(=O)=O)[C@H]1O[C@H]1OC(COS([O-])(=O)=O)[C@@H](O[C@H]3OC(COS([O-])(=O)=O)[C@@H](O[C@H]4OC(COS([O-])(=O)=O)[C@@H](O[C@H]5OC(COS([O-])(=O)=O)[C@@H](O[C@H]6OC(COS([O-])(=O)=O)[C@@H](O[C@H]7OC(COS([O-])(=O)=O)[C@@H](O2)C(O)C7OS([O-])(=O)=O)C(O)C6OS([O-])(=O)=O)C(O)C5OS([O-])(=O)=O)C(O)C4OS([O-])(=O)=O)C(O)C3OS([O-])(=O)=O)C(O)C1OS([O-])(=O)=O	CHEMBL
CHEMBL1207503		OCC1O[C@@H]2O[C@H]3C(O)C(O)[C@H](OC3CO)O[C@H]3C(O)C(O)[C@H](OC3CO)O[C@H]3C(O)C(O)[C@H](OC3CO)O[C@H]3C(O)C(O)[C@H](OC3CSCCC([O-])=O)O[C@H]3C(O)C(O)[C@H](OC3CO)O[C@H]3C(O)C(O)[C@H](OC3CO)O[C@H]3C(O)C(O)[C@H](OC3CO)O[C@H]1C(O)C2O	CHEMBL
CHEMBL1207509		OC1C(O)[C@@H]2O[C@H]3OC(CSCCCC([O-])=O)[C@@H](O[C@H]4OC(CSCCCC([O-])=O)[C@@H](O[C@H]5OC(CSCCCC([O-])=O)[C@@H](O[C@H]6OC(CSCCCC([O-])=O)[C@@H](O[C@H]7OC(CSCCCC([O-])=O)[C@@H](O[C@H]8OC(CSCCCC([O-])=O)[C@@H](O[C@H]9OC(CSCCCC([O-])=O)[C@@H](O[C@H]1OC2CSCCCC([O-])=O)C(O)C9O)C(O)C8O)C(O)C7O)C(O)C6O)C(O)C5O)C(O)C4O)C(O)C3O	CHEMBL
CHEMBL1207517		CO\C(C)=C1\NC(=O)[C@@H](NC(=O)c2csc(n2)-c2cc([O-])c(nc2-c2csc(n2)[C@@H]2COC(=O)c3c4CO[C@@H]([C@H](NC(=O)c5csc1n5)c1nc(cs1)C(=O)N2)[C@H](O[C@H]1C[C@](C)(O)[C@@H]([C@H](C)O1)[NH+](C)C)C(=O)OCc1cccc(n3O)c41)-c1nc(cs1)C(=O)N[C@@H](C)C(=O)NCCCP(O)([O-])=O)[C@@H](C)O	CHEMBL
CHEMBL1207526		OC1C(O)[C@@H]2O[C@H]3OC(CSCC([O-])=O)[C@@H](O[C@H]4OC(CSCC([O-])=O)[C@@H](O[C@H]5OC(CSCC([O-])=O)[C@@H](O[C@H]6OC(CSCC([O-])=O)[C@@H](O[C@H]7OC(CSCC([O-])=O)[C@@H](O[C@H]1OC2CSCC([O-])=O)C(O)C7O)C(O)C6O)C(O)C5O)C(O)C4O)C(O)C3O	CHEMBL
CHEMBL1207530		CCCCCCCCOc1ccc(cc1)C(=O)N[C@H]1C[C@@H](O)[C@H](O)NC(=O)[C@@H]2[C@@H](O)[C@@H](C)CN2C(=O)[C@@H](NC(=O)[C@@H](NC(=O)[C@@H]2C[C@@H](O)CN2C(=O)[C@@H](NC1=O)[C@@H](C)O)[C@H](O)[C@@H](O)c1ccc(O)c(OS([O-])(=O)=O)c1)[C@H](O)CC(N)=O	CHEMBL
CHEMBL1207539		OCC1O[C@@H]2O[C@H]3C(O)C(O)[C@H](OC3CO)O[C@H]3C(O)C(O)[C@H](OC3CO)O[C@H]3C(O)C(O)[C@H](OC3CO)O[C@H]3C(O)C(O)[C@H](OC3CSc3cccc(CCC([O-])=O)c3)O[C@H]3C(O)C(O)[C@H](OC3CO)O[C@H]3C(O)C(O)[C@H](OC3CO)O[C@H]3C(O)C(O)[C@H](OC3CO)O[C@H]1C(O)C2O	CHEMBL
CHEMBL1207555		OCC1O[C@@H]2O[C@H]3C(O)C(O)[C@H](OC3CO)O[C@H]3C(O)C(O)[C@H](OC3CO)O[C@H]3C(O)C(O)[C@H](OC3CO)O[C@H]3C(O)C(O)[C@H](OC3CSc3cccc(c3)C([O-])=O)O[C@H]3C(O)C(O)[C@H](OC3CO)O[C@H]3C(O)C(O)[C@H](OC3CO)O[C@H]3C(O)C(O)[C@H](OC3CO)O[C@H]1C(O)C2O	CHEMBL
CHEMBL1207557		CCCCCCCCOc1ccc(\C=C\C(=O)N[C@@H]2C[C@@H](O)[C@@H](O)NC(=O)[C@@H]3[C@@H](O)[C@@H](C)CN3C(=O)[C@@H](NC(=O)[C@@H](NC(=O)[C@@H]3C[C@@H](O)CN3C(=O)C(NC2=O)[C@@H](C)O)[C@H](O)[C@@H](O)c2ccc(O)c(OS([O-])(=O)=O)c2)[C@H](O)CC(N)=O)cc1	CHEMBL
CHEMBL1207736		OC1C(O)[C@@H]2O[C@H]3OC(CSc4cccc(c4)C([O-])=O)[C@@H](O[C@H]4OC(CSc5cccc(c5)C([O-])=O)[C@@H](O[C@H]5OC(CSc6cccc(c6)C([O-])=O)[C@@H](O[C@H]6OC(CSc7cccc(c7)C([O-])=O)[C@@H](O[C@H]7OC(CSc8cccc(c8)C([O-])=O)[C@@H](O[C@H]8OC(CSc9cccc(c9)C([O-])=O)[C@@H](O[C@H]9OC(CSc%10cccc(c%10)C([O-])=O)[C@@H](O[C@H]1OC2CSc1cccc(c1)C([O-])=O)C(O)C9O)C(O)C8O)C(O)C7O)C(O)C6O)C(O)C5O)C(O)C4O)C(O)C3O	CHEMBL
CHEMBL1207756		CC(C)CCOc1c2Cc3cc(CCCOS([O-])(=O)=O)cc(Cc4cccc(Cc5cc(CCCOS([O-])(=O)=O)cc(Cc1ccc2)c5O)c4OCCC(C)C)c3O	CHEMBL
CHEMBL1207758		CO\C(C)=C1\NC(=O)C(NC(=O)c2csc(n2)-c2cc([O-])c(nc2-c2csc(n2)[C@@H]2COC(=O)c3c4CO[C@@H]([C@H](NC(=O)c5csc1n5)c1nc(cs1)C(=O)N2)[C@H](O[C@H]1C[C@](C)(O)[C@@H]([C@H](C)O1)[NH+](C)C)C(=O)OCc1cccc(n3O)c41)-c1nc(cs1)C(=O)NC(SCCP(O)([O-])=O)C(N)=O)[C@@H](C)O	CHEMBL
CHEMBL1207765		CCCCCCCCCCOc1ccc(cc1)C(=O)N[C@@H]1C[C@@H](O)[C@@H](O)NC(=O)[C@@H]2[C@@H](O)[C@@H](C)CN2C(=O)[C@@H](NC(=O)[C@@H](NC(=O)[C@@H]2C[C@@H](O)CN2C(=O)C(NC1=O)[C@@H](C)O)[C@H](O)[C@@H](O)c1ccc(O)c(OS([O-])(=O)=O)c1)[C@H](O)CC(N)=O	CHEMBL
CHEMBL1207775		COP(O)Oc1cc2-c3nc(cs3)C(=O)NC(C(C)O)C(=O)N\C(=C(/C)OC)c3nc(cs3)C(=O)NC3C4OCc5c(C(=O)OCC(NC(=O)c6csc3n6)c3nc(cs3)-c2nc1-c1nc(cs1)C(=O)NC(=C)C(N)=O)n(OP(O)OC)c1cccc(COC(=O)C4OC2CC(C)(O)C(C(C)O2)[NH+](C)C)c51	CHEMBL
CHEMBL1207776		OC1C(O)[C@@H]2O[C@H]3OC(CSCCCCCC([O-])=O)[C@@H](O[C@H]4OC(CSCCCCCC([O-])=O)[C@@H](O[C@H]5OC(CSCCCCCC([O-])=O)[C@@H](O[C@H]6OC(CSCCCCCC([O-])=O)[C@@H](O[C@H]7OC(CSCCCCCC([O-])=O)[C@@H](O[C@H]8OC(CSCCCCCC([O-])=O)[C@@H](O[C@H]9OC(CSCCCCCC([O-])=O)[C@@H](O[C@H]1OC2CSCCCCCC([O-])=O)C(O)C9O)C(O)C8O)C(O)C7O)C(O)C6O)C(O)C5O)C(O)C4O)C(O)C3O	CHEMBL
CHEMBL1207779		CCC\C=C\C\C=C\CC(=O)N[C@H]1C[C@@H](O)[C@H](O)NC(=O)[C@@H]2[C@@H](O)[C@@H](C)CN2C(=O)[C@@H](NC(=O)[C@@H](NC(=O)[C@@H]2C[C@@H](O)CN2C(=O)[C@@H](NC1=O)[C@@H](C)O)[C@H](O)[C@@H](O)c1ccc(O)c(OS([O-])(=O)=O)c1)[C@H](O)CC(N)=O	CHEMBL
CHEMBL1207782		OC1C(O)[C@@H]2O[C@H]3OC(CSCCCCC([O-])=O)[C@@H](O[C@H]4OC(CSCCCCC([O-])=O)[C@@H](O[C@H]5OC(CSCCCCC([O-])=O)[C@@H](O[C@H]6OC(CSCCCCC([O-])=O)[C@@H](O[C@H]7OC(CSCCCCC([O-])=O)[C@@H](O[C@H]8OC(CSCCCCC([O-])=O)[C@@H](O[C@H]9OC(CSCCCCC([O-])=O)[C@@H](O[C@H]1OC2CSCCCCC([O-])=O)C(O)C9O)C(O)C8O)C(O)C7O)C(O)C6O)C(O)C5O)C(O)C4O)C(O)C3O	CHEMBL
CHEMBL1207786		OC1C(O)[C@@H]2O[C@H]3OC(CSCCNC(=O)CCC([O-])=O)[C@@H](O[C@H]4OC(CSCCNC(=O)CCC([O-])=O)[C@@H](O[C@H]5OC(CSCCNC(=O)CCC([O-])=O)[C@@H](O[C@H]6OC(CSCCNC(=O)CCC([O-])=O)[C@@H](O[C@H]7OC(CSCCNC(=O)CCC([O-])=O)[C@@H](O[C@H]8OC(CSCCNC(=O)CCC([O-])=O)[C@@H](O[C@H]9OC(CSCCNC(=O)CCC([O-])=O)[C@@H](O[C@H]1OC2CSCCNC(=O)CCC([O-])=O)C(O)C9O)C(O)C8O)C(O)C7O)C(O)C6O)C(O)C5O)C(O)C4O)C(O)C3O	CHEMBL
CHEMBL1207792		OC1[C@@H]2OC(COS([O-])(=O)=O)[C@@H](O[C@@H]3OC(COS([O-])(=O)=O)[C@@H](O[C@H]4OC(COS([O-])(=O)=O)[C@@H](O[C@H]5OC(COS([O-])(=O)=O)[C@@H](O[C@H]6OC(COS([O-])(=O)=O)[C@@H](O[C@@H]7OC(COS([O-])(=O)=O)[C@@H](O[C@H]8OC(COS([O-])(=O)=O)[C@@H](O2)C(OS([O-])(=O)=O)C8OCc2ccccc2)C(OS([O-])(=O)=O)C7O)C(OS([O-])(=O)=O)C6OS([O-])(=O)=O)C(OS([O-])(=O)=O)C5OCc2ccccc2)C(OS([O-])(=O)=O)C4OS([O-])(=O)=O)C(OS([O-])(…	CHEMBL
CHEMBL1207793		OC1C(O)[C@@H]2O[C@H]3OC(CSCCNC(=O)c4ccccc4C([O-])=O)[C@@H](O[C@H]4OC(CSCCNC(=O)c5ccccc5C([O-])=O)[C@@H](O[C@H]5OC(CSCCNC(=O)c6ccccc6C([O-])=O)[C@@H](O[C@H]6OC(CSCCNC(=O)c7ccccc7C([O-])=O)[C@@H](O[C@H]7OC(CSCCNC(=O)c8ccccc8C([O-])=O)[C@@H](O[C@H]8OC(CSCCNC(=O)c9ccccc9C([O-])=O)[C@@H](O[C@H]9OC(CSCCNC(=O)c%10ccccc%10C([O-])=O)[C@@H](O[C@H]1OC2CSCCNC(=O)c1ccccc1C([O-])=O)C(O)C9O)C(O)C8O)C(O)C7O)C(O)…	CHEMBL
CHEMBL1207813		OC1C(O)[C@@H]2O[C@H]3OC(CSc4cccc(CCC([O-])=O)c4)[C@@H](O[C@H]4OC(CSc5cccc(CCC([O-])=O)c5)[C@@H](O[C@H]5OC(CSc6cccc(CCC([O-])=O)c6)[C@@H](O[C@H]6OC(CSc7cccc(CCC([O-])=O)c7)[C@@H](O[C@H]7OC(CSc8cccc(CCC([O-])=O)c8)[C@@H](O[C@H]8OC(CSc9cccc(CCC([O-])=O)c9)[C@@H](O[C@H]9OC(CSc%10cccc(CCC([O-])=O)c%10)[C@@H](O[C@H]1OC2CSc1cccc(CCC([O-])=O)c1)C(O)C9O)C(O)C8O)C(O)C7O)C(O)C6O)C(O)C5O)C(O)C4O)C(O)C3O	CHEMBL
CHEMBL1207818		OCC1O[C@@H]2O[C@H]3C(O)C(O)[C@H](OC3CO)O[C@H]3C(O)C(O)[C@H](OC3CO)O[C@H]3C(O)C(O)[C@H](OC3CO)O[C@H]3C(O)C(O)[C@H](OC3CSc3cccc(CC([O-])=O)c3)O[C@H]3C(O)C(O)[C@H](OC3CO)O[C@H]3C(O)C(O)[C@H](OC3CO)O[C@H]3C(O)C(O)[C@H](OC3CO)O[C@H]1C(O)C2O	CHEMBL
CHEMBL1207820		COP(O)Oc1cc2-c3nc(cs3)C(=O)NC(C(C)O)C(=O)N\C(=C(/C)OC)c3nc(cs3)C(=O)NC3C4OCc5c(C(=O)OCC(NC(=O)c6csc3n6)c3nc(cs3)-c2nc1-c1nc(cs1)C(=O)NC(=C)C(N)=O)n(O)c1cccc(COC(=O)C4OC2CC(C)(O)C(C(C)O2)[NH+](C)C)c51	CHEMBL
CHEMBL1207823		CCCC[C@H]1CCCCCCCCC[C@H](OS([O-])(=O)=O)[C@H](OS([O-])(=O)=O)[C@H](CCCCCCCCCCCCC(=O)N2CCC[C@H]2C(=O)O1)OS([O-])(=O)=O	CHEMBL
CHEMBL1207961		O\N=C1/Cc2cc(Br)c(Oc3cc(C\C(=N/O)C(=O)NCCc4ccc(O)c(Oc5ccc(CCNC1=O)cc5Br)c4)cc(Br)c3OS([O-])(=O)=O)c(Br)c2	CHEMBL
CHEMBL1208146		CC[C@@H](C)[C@@H]1NC(=O)[C@@H]2CCCN2C(=O)[C@@H](COC(=O)\C(C)=C/C(/C)=C/c2csc(n2)[C@H](Cc2ccc(O)cc2)NC(=O)C1=O)NC(=O)[C@@H]1CCCN1C(=O)[C@@H](COC)NS([O-])(=O)=O	CHEMBL
CHEMBL1208206		CC(C)[C@H](NC(=O)[C@H](NC(=O)[C@@H]1CCCN1C(=O)[C@H](Cc1ccc(Br)cc1)NC(=O)[C@@H](C)NC=O)C(C)C)C(=O)N[C@H](Cc1c[nH]c2ccccc12)C(=O)N[C@@H](CCCNC(N)=[NH2+])C(=O)N[C@H](CS([O-])(=O)=O)C(=O)N[C@H]1[C@@H](C)OC(=O)[C@@H](CC(N)=O)NC(=O)CNC(=O)[C@@H](Cc2ccccc2)NC(=O)[C@H](CCC(N)=O)N(C)C1=O	CHEMBL
CHEMBL1208232		CCC[C@H]1CCCCCCCCC[C@H](OS([O-])(=O)=O)[C@H](OS([O-])(=O)=O)[C@H](CCCCCCCCCCCCCC(=O)N2CCC[C@H]2C(=O)O1)OS([O-])(=O)=O	CHEMBL
CHEMBL1208234		O\N=C1/Cc2ccc(Oc3cc(C\C(=N/O)C(=O)N\C=C\c4ccc(Oc5cc(CCNC1=O)cc(Br)c5OS([O-])(=O)=O)c(Br)c4)cc(Br)c3OS([O-])(=O)=O)c(Br)c2	CHEMBL
CHEMBL1208317		Oc1cc(OP([O-])([O-])=O)cc2C\C(\C=C\CC\C=C\CCOC(=O)c12)=N/OCC(=O)N1CCCCC1	CHEMBL
CHEMBL1208324		C[C@@H]1C\C=C\CC\C=C\C(\Cc2cc(OP([O-])([O-])=O)cc(OP([O-])([O-])=O)c2C(=O)O1)=N\OCC(=O)N1CCCCC1	CHEMBL
CHEMBL1208339		Oc1cc(OCOP([O-])([O-])=O)cc2C\C(\C=C\CC\C=C\CCOC(=O)c12)=N/OCC(=O)N1CCCCC1	CHEMBL
CHEMBL1208347		C[C@@H]1C\C=C\CC\C=C\C(\Cc2cc(OP([O-])([O-])=O)cc(O)c2C(=O)O1)=N\OCC(=O)N1CCCCC1	CHEMBL
CHEMBL1208348		Oc1cc(OP([O-])([O-])=O)c(Cl)c2C\C(\C=C\CC\C=C\CCOC(=O)c12)=N/OCC(=O)N1CCCCC1	CHEMBL
CHEMBL1208349		Oc1cc(OP([O-])([O-])=O)c2c(C\C(\C=C\CC\C=C\CCOC2=O)=N/OCC(=O)N2CCCCC2)c1Cl	CHEMBL
CHEMBL1208379		Oc1c2Cc3cc(CC([O-])=O)cc(Cc4cc(CC([O-])=O)cc(Cc5cc(CC([O-])=O)cc(Cc1cc(CC([O-])=O)c2)c5O)c4O)c3O	CHEMBL
CHEMBL1208387		Cc1nc(sc1C([O-])=O)-c1nc(COc2c3Cc4cc(cc(Cc5cc(cc(Cc6cc(cc(Cc2cc(c3)C(C)(C)C)c6O)C(C)(C)C)c5Oc2nc(sc2C([O-])=O)-c2nc(C)c(s2)C([O-])=O)C(C)(C)C)c4O)C(C)(C)C)c(s1)C([O-])=O	CHEMBL
CHEMBL1208388		Cc1nc(sc1C([O-])=O)-c1nc(COc2c3Cc4cc(CC([O-])=O)cc(Cc5cc(CC([O-])=O)cc(Cc6cc(CC([O-])=O)cc(Cc2cc(CC([O-])=O)c3)c6O)c5OCc2nc(sc2C([O-])=O)-c2nc(C)c(s2)C([O-])=O)c4O)c(s1)C([O-])=O	CHEMBL
CHEMBL1208389		Cc1csc(n1)-c1nc(COc2c3Cc4cc(cc(Cc5cc(cc(Cc6cc(cc(Cc2cc(c3)S([O-])(=O)=O)c6O)S([O-])(=O)=O)c5Oc2csc(n2)-c2nc(C)cs2)S([O-])(=O)=O)c4O)S([O-])(=O)=O)cs1	CHEMBL
CHEMBL1208390		Cc1csc(n1)-c1nc(COc2c3Cc4cc(CC([O-])=O)cc(Cc5cc(CC([O-])=O)cc(Cc6cc(CC([O-])=O)cc(Cc2cc(CC([O-])=O)c3)c6O)c5OCc2csc(n2)-c2nc(C)cs2)c4O)cs1	CHEMBL
CHEMBL1208391		Cc1nc(sc1C([O-])=O)-c1nc(COc2c3Cc4cccc(Cc5cccc(Cc6cccc(Cc2ccc3)c6O)c5Oc2nc(sc2C([O-])=O)-c2nc(C)c(s2)C([O-])=O)c4O)c(s1)C([O-])=O	CHEMBL
CHEMBL1208393		Cc1csc(n1)-c1nc(COc2c3Cc4cc(CP(O)([O-])=O)cc(Cc5cc(CP([O-])([O-])=O)cc(Cc6cc(CP(O)([O-])=O)cc(Cc2cc(CP(O)([O-])=O)c3)c6O)c5OCc2csc(n2)-c2nc(C)cs2)c4O)cs1	CHEMBL
CHEMBL1208859		[NH3+]Cc1cc2oc1CNC(=O)c1cc(C[NH3+])c(CNC(=O)c3cc(C[NH3+])c(CNC2=O)o3)o1	CHEMBL
CHEMBL1208860		[NH3+]CCC(=O)NCc1cc2oc1CNC(=O)c1cc(CNC(=O)CC[NH3+])c(CNC(=O)c3cc(CNC(=O)CC[NH3+])c(CNC2=O)o3)o1	CHEMBL
CHEMBL121029		CCC(C)[C@H]1O[C@@]2(C[C@@H]3C[C@@H](C\C=C(C)\[C@@H](O[C@H]4C[C@H](OC)C(F)(F)[C@H](C)O4)[C@@H](C)\C=C\C=C4/CO[C@@H]5[C@H](O)C(C)=C[C@@H](C(=O)O3)[C@]45O)O2)C=C[C@@H]1C	CHEMBL
CHEMBL121079		CCC(C)[C@H]1O[C@@]2(C[C@@H]3C[C@@H](C\C=C(C)\[C@@H](O[C@H]4C[C@H](OC)[C@@H](O[C@H]5C[C@H](OC)C(F)(F)[C@H](C)O5)[C@H](C)O4)[C@@H](C)\C=C\C=C4/CO[C@@H]5[C@H](O)C(C)=C[C@@H](C(=O)O3)[C@]45O)O2)C=C[C@@H]1C	CHEMBL
CHEMBL121253		CCC(C)[C@H]1O[C@@]2(C[C@@H]3C[C@@H](C\C=C(C)\C(F)(F)[C@@H](C)\C=C\C=C4/CO[C@@H]5[C@H](O)C(C)=C[C@@H](C(=O)O3)[C@]45O)O2)C=C[C@@H]1C	CHEMBL
CHEMBL121271		CC(C)C[C@@H]1C[NH2+][C@@H](Cc2ccc3ccccc3c2)C(=O)N[C@H](CCC(N)=O)C(=O)N[C@@H](Cc2c[nH]c3ccccc23)C(=O)N[C@H](Cc2ccccc2)C(=O)NCCC(=O)N1	CHEMBL
CHEMBL1212970		CC[C@H]1OC(=O)[C@H](C)C(=O)[C@H](C)[C@@H](O[C@@H]2O[C@H](C)C[C@@H]([C@H]2O)[NH+](C)C)[C@@](C)(C[C@@H](C)NC(=O)[C@H](C)[C@@H](O)[C@]1(C)O)OCC(O)C[NH2+]CCc1ccccn1	CHEMBL
CHEMBL1213002		CC(=O)O[C@H]1C\C(C)=C\CC\C(C)=C/CC[C@@](C)(O)[C@@H]2C[C@H]1C(=C)C(=O)O2	CHEMBL
CHEMBL1213204		CC[C@@H]1NC(=O)[C@H]([C@H](O)[C@H](C)C\C=C\C)N(C)C(=O)[C@H](C(C)C)N(C)C(=O)[C@H](CC(C)C)N(C)C(=O)[C@H](CC(C)C)N(C)C(=O)[C@@H](COCC(=O)Nc2ccc(cc2)N=Nc2ccc(NC(=O)COC[C@H]3NC(=O)[C@H](C)NC(=O)[C@H](CC(C)C)N(C)C(=O)[C@@H](NC(=O)[C@H](CC(C)C)N(C)C(=O)CN(C)C(=O)[C@H](CC)NC(=O)[C@H]([C@H](O)[C@H](C)C\C=C\C)N(C)C(=O)[C@H](C(C)C)N(C)C(=O)[C@H](CC(C)C)N(C)C(=O)[C@H](CC(C)C)N(C)C3=O)C(C)C)cc2)NC(=O)[C@H](C)…	CHEMBL
CHEMBL1213205		CC[C@@H]1NC(=O)[C@H]([C@H](O)[C@H](C)C\C=C\C)N(C)C(=O)[C@H](C(C)C)N(C)C(=O)[C@H](CC(C)C)N(C)C(=O)[C@H](CC(C)C)N(C)C(=O)[C@@H](COCC(=O)Nc2ccc(cc2)N=Nc2ccc(NC(=O)COC[C@H]3NC(=O)[C@H](C)NC(=O)[C@H](CC(C)C)N(C)C(=O)[C@@H](NC(=O)[C@H](CC(C)C)N(C)C(=O)CN(C)C(=O)[C@H](CC)NC(=O)[C@H]([C@H](O)[C@H](C)C\C=C\C)N(C)C(=O)[C@H](C(C)C)N(C)C(=O)[C@H](CC(C)C)N(C)C(=O)[C@H](CC(C)C)N(C)C3=O)C(C)C)cc2)NC(=O)[C@H](C)…	CHEMBL
CHEMBL1213206		CC[C@@H]1NC(=O)[C@H]([C@H](O)[C@H](C)C\C=C\C)N(C)C(=O)[C@H](C(C)C)N(C)C(=O)[C@H](CC(C)C)N(C)C(=O)[C@H](CC(C)C)N(C)C(=O)[C@@H](COCC(=O)Nc2ccc(cc2)N=Nc2ccc(NC(=O)CCCC[C@@H]3SC[C@@H]4NC(=O)N[C@H]34)cc2)NC(=O)[C@H](C)NC(=O)[C@H](CC(C)C)N(C)C(=O)[C@@H](NC(=O)[C@H](CC(C)C)N(C)C(=O)CN(C)C1=O)C(C)C	CHEMBL
CHEMBL1213207		CC[C@@H]1NC(=O)[C@H]([C@H](O)[C@H](C)C\C=C\C)N(C)C(=O)[C@H](C(C)C)N(C)C(=O)[C@H](CC(C)C)N(C)C(=O)[C@H](CC(C)C)N(C)C(=O)[C@@H](COCC(=O)Nc2ccc(cc2)N=Nc2ccc(NC(=O)CCCC[C@@H]3SC[C@@H]4NC(=O)N[C@H]34)cc2)NC(=O)[C@H](C)NC(=O)[C@H](CC(C)C)N(C)C(=O)[C@@H](NC(=O)[C@H](CC(C)C)N(C)C(=O)CN(C)C1=O)C(C)C	CHEMBL
CHEMBL1213208		CC[C@@H]1NC(=O)[C@H]([C@H](O)[C@H](C)C\C=C\C)N(C)C(=O)[C@H](C(C)C)N(C)C(=O)[C@H](CC(C)C)N(C)C(=O)[C@H](CC(C)C)N(C)C(=O)[C@@H](COCC(=O)Nc2ccc(cc2)N=Nc2ccccc2)NC(=O)[C@H](C)NC(=O)[C@H](CC(C)C)N(C)C(=O)[C@@H](NC(=O)[C@H](CC(C)C)N(C)C(=O)CN(C)C1=O)C(C)C	CHEMBL
CHEMBL1213209		CC[C@@H]1NC(=O)[C@H]([C@H](O)[C@H](C)C\C=C\C)N(C)C(=O)[C@H](C(C)C)N(C)C(=O)[C@H](CC(C)C)N(C)C(=O)[C@H](CC(C)C)N(C)C(=O)[C@@H](COCC(=O)Nc2ccc(cc2)N=Nc2ccccc2)NC(=O)[C@H](C)NC(=O)[C@H](CC(C)C)N(C)C(=O)[C@@H](NC(=O)[C@H](CC(C)C)N(C)C(=O)CN(C)C1=O)C(C)C	CHEMBL
CHEMBL1213210		CC[C@@H]1NC(=O)[C@H]([C@H](O)[C@H](C)C\C=C\C)N(C)C(=O)[C@H](C(C)C)N(C)C(=O)[C@H](CC(C)C)N(C)C(=O)[C@H](CC(C)C)N(C)C(=O)[C@@H](COCC(=O)Nc2ccc(cc2)N=Nc2ccc(NC(=O)CCCC[C@@H]3SC[C@@H]4NC(=O)N[C@H]34)cc2)NC(=O)[C@H](C)NC(=O)[C@H](CC(C)C)N(C)C(=O)[C@@H](NC(=O)[C@H](CC(C)C)N(C)C(=O)CN(C)C1=O)C(C)C	CHEMBL
CHEMBL1213211		CC[C@@H]1NC(=O)[C@H]([C@H](O)[C@H](C)C\C=C\C)N(C)C(=O)[C@H](C(C)C)N(C)C(=O)[C@H](CC(C)C)N(C)C(=O)[C@H](CC(C)C)N(C)C(=O)[C@@H](COCC(=O)Nc2ccc(cc2)N=Nc2ccccc2)NC(=O)[C@H](C)NC(=O)[C@H](CC(C)C)N(C)C(=O)[C@@H](NC(=O)[C@H](CC(C)C)N(C)C(=O)CN(C)C1=O)C(C)C	CHEMBL
CHEMBL1213326		C[C@H]1COC(=O)[C@@H]([NH3+])CC\C=C\C[C@@H](CC(=O)N(CCO)Cc2ccccc2)C(=O)N1	CHEMBL
CHEMBL1213331		CCC[C@H]1CC[C@@](O)(O[C@@H]1CC)[C@](C)(O)C(=O)N[C@H]1[C@@H](OC(=O)[C@H](C)NC(=O)[C@@H]2C[C@H](O)CNN2C(=O)[C@H]2CCCNN2C(=O)[C@H](C)N(O)C(=O)[C@H]2CCCNN2C1=O)C(C)C	CHEMBL
CHEMBL1213343		C[NH2+][C@H](CC(C)C)C(=O)N[C@@H]1[C@H](O)c2ccc(Oc3cc4cc(Oc5ccc(cc5Cl)[C@@H](O)[C@@H]5NC(=O)[C@H](NC(=O)[C@@H]4NC(=O)[C@H](CC(N)=O)NC1=O)c1ccc(O)c(c1)-c1c(O)cc(O)cc1[C@H](NC5=O)C([O-])=O)c3O[C@H]1O[C@@H](CO)[C@H](O)[C@@H](O)[C@@H]1O[C@@H]1C[C@@](C)([NH2+]Cc3cccc(NC(=O)c4ccc(C)c(OCc5ccccc5)c4[N+]([O-])=O)c3)[C@@H](O)[C@@H](C)O1)c(Cl)c2	CHEMBL
CHEMBL1213344		C[C@H]1O[C@@H](C[C@@](C)([NH2+]Cc2cccc(NC(=O)c3ccc(C)c(OCc4ccccc4)c3[N+]([O-])=O)c2)[C@H]1O)O[C@H]1[C@H](O)[C@@H](O)[C@H](CO)O[C@@H]1Oc1c2Oc3ccc(cc3Cl)[C@@H](O)[C@@H]([NH3+])C(=O)N[C@@H](CC(N)=O)C(=O)N[C@@H]3c(c2)cc1Oc1ccc(cc1Cl)[C@@H](O)[C@@H]1NC(=O)[C@H](NC3=O)c2ccc(O)c(c2)-c2c(O)cc(O)cc2[C@H](NC1=O)C([O-])=O	CHEMBL
CHEMBL1213345		C[C@H]1O[C@@H](C[C@@](C)([NH3+])[C@H]1O)O[C@H]1[C@H](O)[C@@H](O)[C@H](CO)O[C@@H]1Oc1c2Oc3ccc(cc3Cl)[C@@H](O)[C@@H](N)C(=O)N[C@@H](CC(N)=O)C(=O)N[C@@H]3c(c2)cc1Oc1ccc(cc1Cl)[C@@H](O)[C@@H]1NC(=O)[C@H](NC3=O)c2ccc(O)c(c2)-c2c(O)cc(O)cc2[C@H](NC1=O)C([O-])=O	CHEMBL
CHEMBL1214024		CC(C)C[C@H](NC(=O)[C@@H]1CCCN1C(=O)[C@@H]1NC(=O)[C@H](Cc2ccccc2)NC(=O)CNC(=O)[C@@H](NC(=O)[C@@H]([NH3+])Cc2ccc(O)cc2)C(C)(C)SSC1(C)C)C(=O)N[C@@H](Cc1c[nH]c2ccccc12)C(=O)NCc1cc(cc(c1)C(F)(F)F)C(F)(F)F	CHEMBL
CHEMBL1214025		CC(C)C[C@H](NC(=O)[C@@H]1CCCN1C(=O)[C@H]1NC(=O)[C@H](Cc2ccccc2)NC(=O)CNC(=O)[C@@H](NC(=O)[C@@H]([NH3+])Cc2ccc(O)cc2)C(C)(C)SSC1(C)C)C(=O)N[C@@H](Cc1c[nH]c2ccccc12)C(=O)NCc1cc(cc(c1)C(F)(F)F)C(F)(F)F	CHEMBL
CHEMBL1214026		CCCC[C@@H]1NC(=O)[C@H](Cc2ccccc2)NC(=O)CNC(=O)[C@@H](NC(=O)[C@@H]([NH3+])Cc2ccc(O)cc2)C(C)(C)SSC(C)(C)[C@@H](NC(=O)[C@@H]2CCCN2C1=O)C(=O)N1CCC[C@H]1C(=O)N[C@@H](CC(C)C)C(=O)N[C@@H](Cc1c[nH]c2ccccc12)C(=O)NCc1cc(cc(c1)C(F)(F)F)C(F)(F)F	CHEMBL
CHEMBL1214027		CCCC[C@@H]1NC(=O)[C@H](Cc2ccccc2)NC(=O)CNC(=O)[C@@H](NC(=O)[C@@H]([NH3+])Cc2ccc(O)cc2)C(C)(C)SSC(C)(C)[C@H](NC(=O)[C@@H]2CCCN2C1=O)C(=O)N1CCC[C@H]1C(=O)N[C@@H](CC(C)C)C(=O)N[C@@H](Cc1c[nH]c2ccccc12)C(=O)NCc1cc(cc(c1)C(F)(F)F)C(F)(F)F	CHEMBL
CHEMBL1214185		CC[C@H]1OC(=O)[C@H](C)[C@@H](O[C@H]2C[C@@](C)(OC)[C@@H](O)[C@H](C)O2)[C@H](C)[C@@H](O[C@@H]2O[C@H](C)C[C@@H]([C@H]2O)[NH+](C)C)[C@](C)(O)C[C@@H](C)\C(=N/OCOCCOC)[C@H](C)[C@@H](O)[C@]1(C)O	CHEMBL
CHEMBL121470		C[C@@H]1OC(=O)CCCCCCC(=O)N[C@H]([C@@H](O)C(=O)OC2C[C@]1(O)C(C)(C)C([C@@H](O)C(=O)[C@@]1(C)C[C@@]3(CO[C@@H]3C[C@@H]1O)OC(C)=O)=C2C)c1ccccc1	CHEMBL
CHEMBL1214759		CC[C@H]1OC(=O)[C@H](C)C(=O)[C@H](C)[C@@H](O[C@@H]2O[C@H](C)C[C@@H]([C@H]2O)[NH+](C)Cc2ccc(cc2)-c2cn(CCCCCC(=O)NO)nn2)[C@@](C)(C[C@@H](C)C2=NCCN3[C@H]([C@H]2C)[C@]1(C)OC3=O)OC	CHEMBL
CHEMBL1214760		CC[C@H]1OC(=O)[C@H](C)C(=O)[C@H](C)[C@@H](O[C@@H]2O[C@H](C)C[C@@H]([C@H]2O)[NH+](C)Cc2ccc(cc2)-c2cn(CCCCCCC(=O)NO)nn2)[C@@](C)(C[C@@H](C)C2=NCCN3[C@H]([C@H]2C)[C@]1(C)OC3=O)OC	CHEMBL
CHEMBL1214761		CC[C@H]1OC(=O)[C@H](C)C(=O)[C@H](C)[C@@H](O[C@@H]2O[C@H](C)C[C@@H]([C@H]2O)[NH+](C)Cc2ccc(cc2)-c2cn(CCCCCCCC(=O)NO)nn2)[C@@](C)(C[C@@H](C)C2=NCCN3[C@H]([C@H]2C)[C@]1(C)OC3=O)OC	CHEMBL
CHEMBL1214762		CC[C@H]1OC(=O)[C@H](C)C(=O)[C@H](C)[C@@H](O[C@@H]2O[C@H](C)C[C@@H]([C@H]2O)[NH+](C)Cc2ccc(cc2)-c2cn(CCCCCCCCC(=O)NO)nn2)[C@@](C)(C[C@@H](C)C2=NCCN3[C@H]([C@H]2C)[C@]1(C)OC3=O)OC	CHEMBL
CHEMBL1214763		CC[C@H]1OC(=O)[C@H](C)C(=O)[C@H](C)[C@@H](O[C@@H]2O[C@H](C)C[C@@H]([C@H]2O)[NH+](C)Cc2ccc(cc2)-c2cn(CCCCCCCCCC(=O)NO)nn2)[C@@](C)(C[C@@H](C)C2=NCCN3[C@H]([C@H]2C)[C@]1(C)OC3=O)OC	CHEMBL
CHEMBL121571		CSCC[C@@H]1[NH2+]C[C@@H](CC(C)C)NC(=O)CCNC(=O)[C@@H](Cc2ccccc2)NC(=O)[C@H](Cc2c[nH]c3ccccc23)NC(=O)[C@@H](CCC(N)=O)NC1=O	CHEMBL
CHEMBL1215820		CC[C@H]1OC(=O)[C@H](C)C(=O)[C@H](C)[C@@H](O[C@@H]2O[C@H](C)C[C@@H]([C@H]2O)[NH+](C)C)[C@@](C)(C[C@@H](C)NC(=O)[C@H](C)[C@@H](O)[C@]1(C)O)OCC=C	CHEMBL
CHEMBL1215821		CC[C@H]1OC(=O)[C@H](C)C(=O)[C@H](C)[C@@H](O[C@@H]2O[C@H](C)C[C@@H]([C@H]2O)[N+](C)(C)[O-])[C@@](C)(C[C@@H](C)NC(=O)[C@H](C)[C@@H](O)[C@]1(C)O)OCC1CO1	CHEMBL
CHEMBL1215822		CC[C@H]1OC(=O)[C@H](C)C(=O)[C@H](C)[C@@H](O[C@@H]2O[C@H](C)C[C@@H]([C@H]2O)[NH+](C)C)[C@@](C)(C[C@@H](C)NC(=O)[C@H](C)[C@@H](O)[C@]1(C)O)OCC1CO1	CHEMBL
CHEMBL1215823		CC[C@H]1OC(=O)[C@H](C)C(=O)[C@H](C)[C@@H](O[C@@H]2O[C@H](C)C[C@@H]([C@H]2O)[NH+](C)C)[C@@](C)(C[C@@H](C)NC(=O)[C@H](C)[C@@H](O)[C@]1(C)O)OCC(O)C[NH2+]CCc1ccccc1	CHEMBL
CHEMBL1215824		CC[C@H]1OC(=O)[C@H](C)C(=O)[C@H](C)[C@@H](O[C@@H]2O[C@H](C)C[C@@H]([C@H]2O)[NH+](C)C)[C@@](C)(C[C@@H](C)NC(=O)[C@H](C)[C@@H](O)[C@]1(C)O)OCC(O)C[NH2+]CCCc1ccccc1	CHEMBL
CHEMBL1215825		CC[C@H]1OC(=O)[C@H](C)C(=O)[C@H](C)[C@@H](O[C@@H]2O[C@H](C)C[C@@H]([C@H]2O)[NH+](C)C)[C@@](C)(C[C@@H](C)NC(=O)[C@H](C)[C@@H](O)[C@]1(C)O)OCC(O)C[NH2+]CCCCc1ccccc1	CHEMBL
CHEMBL1215826		CC[C@H]1OC(=O)[C@H](C)C(=O)[C@H](C)[C@@H](O[C@@H]2O[C@H](C)C[C@@H]([C@H]2O)[NH+](C)C)[C@@](C)(C[C@@H](C)NC(=O)[C@H](C)[C@@H](O)[C@]1(C)O)OCC(O)C[NH2+][C@H](C)Cc1ccc(OC)cc1	CHEMBL
CHEMBL1215827		CC[C@H]1OC(=O)[C@H](C)C(=O)[C@H](C)[C@@H](O[C@@H]2O[C@H](C)C[C@@H]([C@H]2O)[NH+](C)C)[C@@](C)(C[C@@H](C)NC(=O)[C@H](C)[C@@H](O)[C@]1(C)O)OCC(O)C[NH2+]CCc1ccc(cc1)[N+]([O-])=O	CHEMBL
CHEMBL1215828		CC[C@H]1OC(=O)[C@H](C)C(=O)[C@H](C)[C@@H](O[C@@H]2O[C@H](C)C[C@@H]([C@H]2O)[NH+](C)C)[C@@](C)(C[C@@H](C)NC(=O)[C@H](C)[C@@H](O)[C@]1(C)O)OCC(O)C[NH2+][C@H](C)Cc1ccc(cc1)[N+]([O-])=O	CHEMBL
CHEMBL1215829		CC[C@H]1OC(=O)[C@H](C)C(=O)[C@H](C)[C@@H](O[C@@H]2O[C@H](C)C[C@@H]([C@H]2O)[NH+](C)C)[C@@](C)(C[C@@H](C)NC(=O)[C@H](C)[C@@H](O)[C@]1(C)O)OCC(O)C[NH2+]CCc1cccnc1	CHEMBL
CHEMBL1215830		CC[C@H]1OC(=O)[C@H](C)C(=O)[C@H](C)[C@@H](O[C@@H]2O[C@H](C)C[C@@H]([C@H]2O)[NH+](C)C)[C@@](C)(C[C@@H](C)NC(=O)[C@H](C)[C@@H](O)[C@]1(C)O)OCC(O)C[NH2+]CCCc1cccnc1	CHEMBL
CHEMBL1215831		CC[C@H]1OC(=O)[C@H](C)C(=O)[C@H](C)[C@@H](O[C@@H]2O[C@H](C)C[C@@H]([C@H]2O)[NH+](C)C)[C@@](C)(C[C@@H](C)NC(=O)[C@H](C)[C@@H](O)[C@]1(C)O)OCC(O)C[NH2+]CCCCc1cccnc1	CHEMBL
CHEMBL1215832		CC[C@H]1OC(=O)[C@H](C)C(=O)[C@H](C)[C@@H](O[C@@H]2O[C@H](C)C[C@@H]([C@H]2O)[NH+](C)C)[C@@](C)(C[C@@H](C)NC(=O)[C@H](C)[C@@H](O)[C@]1(C)O)OCC(O)C[NH2+]CCCCc1ccccn1	CHEMBL
CHEMBL1215833		CC[C@H]1OC(=O)[C@H](C)C(=O)[C@H](C)[C@@H](O[C@@H]2O[C@H](C)C[C@@H]([C@H]2O)[NH+](C)C)[C@@](C)(C[C@@H](C)NC(=O)[C@H](C)[C@@H](O)[C@]1(C)O)OCC(O)C[NH+]1CCN(CC1)c1ccc(F)cc1	CHEMBL
CHEMBL1215834		CC[C@H]1OC(=O)[C@H](C)C(=O)[C@H](C)[C@@H](O[C@@H]2O[C@H](C)C[C@@H]([C@H]2O)[NH+](C)C)[C@@](C)(C[C@@H](C)NC(=O)[C@H](C)[C@@H](O)[C@]1(C)O)OCC(O)C[NH+]1CCN(CC1)c1cccc(c1)C(F)(F)F	CHEMBL
CHEMBL1215835		CC[C@H]1OC(=O)[C@H](C)C(=O)[C@H](C)[C@@H](O[C@@H]2O[C@H](C)C[C@@H]([C@H]2O)[NH+](C)C)[C@@](C)(C[C@@H](C)NC(=O)[C@H](C)[C@@H](O)[C@]1(C)O)OCC(O)C[NH+]1CCN(CC1)c1ccc(cc1)[N+]([O-])=O	CHEMBL
CHEMBL1215836		CC[C@H]1OC(=O)[C@H](C)C(=O)[C@H](C)[C@@H](O[C@@H]2O[C@H](C)C[C@@H]([C@H]2O)[NH+](C)C)[C@@](C)(C[C@@H](C)NC(=O)[C@H](C)[C@@H](O)[C@]1(C)O)OCC(O)C[NH+]1CCN(CC1)c1ccc(cc1)C(C)=O	CHEMBL
CHEMBL1215837		CCOc1ccccc1N1CC[NH+](CC(O)CO[C@]2(C)C[C@@H](C)NC(=O)[C@H](C)[C@@H](O)[C@](C)(O)[C@@H](CC)OC(=O)[C@H](C)C(=O)[C@H](C)[C@H]2O[C@@H]2O[C@H](C)C[C@@H]([C@H]2O)[NH+](C)C)CC1	CHEMBL
CHEMBL1215838		CC[C@H]1OC(=O)[C@H](C)C(=O)[C@H](C)[C@@H](O[C@@H]2O[C@H](C)C[C@@H]([C@H]2O)[NH+](C)C)[C@@](C)(C[C@@H](C)NC(=O)[C@H](C)[C@@H](O)[C@]1(C)O)OCC(O)CNc1cnc2ccccc2c1	CHEMBL
CHEMBL1215839		CC[C@H]1OC(=O)[C@H](C)C(=O)[C@H](C)[C@@H](O[C@@H]2O[C@H](C)C[C@@H]([C@H]2O)[NH+](C)C)[C@@](C)(C[C@@H](C)NC(=O)[C@H](C)[C@@H](O)[C@]1(C)O)OCC(O)CNc1ccc2ncccc2c1	CHEMBL
CHEMBL1215840		CC[C@H]1OC(=O)[C@H](C)C(=O)[C@H](C)[C@@H](O[C@@H]2O[C@H](C)C[C@@H]([C@H]2O)[NH+](C)C)[C@@](C)(C[C@@H](C)NC(=O)[C@H](C)[C@@H](O)[C@]1(C)O)OCC(O)C[NH2+]Cc1cnc2ccccc2c1	CHEMBL
CHEMBL1215841		CC[C@H]1OC(=O)[C@H](C)C(=O)[C@H](C)[C@@H](O[C@@H]2O[C@H](C)C[C@@H]([C@H]2O)[NH+](C)C)[C@@](C)(C[C@@H](C)NC(=O)[C@H](C)[C@@H](O)[C@]1(C)O)OCC(O)C[NH2+]Cc1ccc2ncccc2c1	CHEMBL
CHEMBL1215842		CC[C@H]1OC(=O)[C@H](C)C(=O)[C@H](C)[C@@H](O[C@@H]2O[C@H](C)C[C@@H]([C@H]2O)[NH+](C)C)[C@@](C)(C[C@@H](C)NC(=O)[C@H](C)[C@@H](O)[C@]1(C)O)OCC(O)C[NH2+]CCNc1cnc2ccccc2c1	CHEMBL
CHEMBL1215843		CC[C@H]1OC(=O)[C@H](C)C(=O)[C@H](C)[C@@H](O[C@@H]2O[C@H](C)C[C@@H]([C@H]2O)[NH+](C)C)[C@@](C)(C[C@@H](C)NC(=O)[C@H](C)[C@@H](O)[C@]1(C)O)OC[C@@H](O)C[NH2+]CCNc1ccc2ncccc2c1	CHEMBL
CHEMBL1215844		CC[C@H]1OC(=O)[C@H](C)C(=O)[C@H](C)[C@@H](O[C@@H]2O[C@H](C)C[C@@H]([C@H]2O)[NH+](C)C)[C@@](C)(C[C@@H](C)NC(=O)[C@H](C)[C@@H](O)[C@]1(C)O)OC[C@H](O)C[NH2+]CCNc1ccc2ncccc2c1	CHEMBL
CHEMBL1215845		CC[C@H]1OC(=O)[C@H](C)C(=O)[C@H](C)[C@@H](O[C@@H]2O[C@H](C)C[C@@H]([C@H]2O)[NH+](C)C)[C@@](C)(C[C@@H](C)NC(=O)[C@H](C)[C@@H](O)[C@]1(C)O)OCC(O)C[NH+]1CCN(CC1)c1cnc2ccccc2c1	CHEMBL
CHEMBL1215846		CC[C@H]1OC(=O)[C@H](C)C(=O)[C@H](C)[C@@H](O[C@@H]2O[C@H](C)C[C@@H]([C@H]2O)[NH+](C)C)[C@@](C)(C[C@@H](C)NC(=O)[C@H](C)[C@@H](O)[C@]1(C)O)OCC(O)C[NH+]1CCN(CC1)c1ccc2ncccc2c1	CHEMBL
CHEMBL1215848		CC[C@H]1OC(=O)[C@H](C)C(=O)[C@H](C)[C@@H](O[C@@H]2O[C@H](C)C[C@@H]([C@H]2O)[NH+](C)C)[C@@](C)(C[C@@H](C)C(=O)[C@H](C)[C@@H]2N(CCCCn3cnc(c3)-c3cccnc3)C(=O)O[C@]12C)OC	CHEMBL
CHEMBL1215858		CCC[C@@H](C)[C@H](O)[C@H](C)[C@H]1OC(=O)[C@@H](NC(=O)[C@@H](OC(=O)[C@H](C)[C@H](O)[C@@H](NC(=O)[C@@]2(C)CSC(=N2)[C@@]2(C)CSC(=N2)c2csc(C[C@H](OC)[C@@H]1C)n2)[C@@H](C)CC)C(C)C)[C@@H](C)O	CHEMBL
CHEMBL1215859		CCC[C@@H](C)[C@H](O)[C@H](C)[C@H]1OC(=O)[C@@H](NC(=O)[C@@H](OC(=O)[C@H](C)[C@H](O)[C@@H](NC(=O)[C@@]2(C)CSC(=N2)[C@@]2(C)CSC(=N2)c2csc(C[C@H](OC)[C@@H]1C)n2)[C@@H](C)CC)[C@@H](C)CC)[C@@H](C)O	CHEMBL
CHEMBL1215861		CCC[C@@H](C)[C@H](OC(=O)c1ccc(Br)cc1)[C@H](C)[C@H]1OC(=O)[C@@H](NC(=O)[C@@H](OC(=O)[C@H](C)[C@H](O)[C@@H](NC(=O)[C@@]2(C)CSC(=N2)[C@@]2(C)CSC(=N2)c2csc(C[C@H](OC)[C@@H]1C)n2)[C@@H](C)CC)C(C)C)[C@@H](C)O	CHEMBL
CHEMBL1215862		CCC[C@@H](C)[C@H](OC(C)=O)[C@H](C)[C@H]1OC(=O)[C@@H](NC(=O)[C@@H](OC(=O)[C@H](C)[C@H](OC(C)=O)[C@@H](NC(=O)[C@@]2(C)CSC(=N2)[C@@]2(C)CSC(=N2)c2csc(C[C@H](OC)[C@@H]1C)n2)[C@@H](C)CC)C(C)C)[C@@H](C)OC(C)=O	CHEMBL
CHEMBL121707		[NH3+]CCC[NH2+]CCNCCC[NH2+]Cc1ccc(CN2CCC[NH2+]CCNCCC[NH2+]CC2)cc1	CHEMBL
CHEMBL121731		O[C@@H]1[C@H](CC2CCCCC2)NC(=O)[C@H](COC(=O)CCC[C@H](CN2CCOCC2)OC1=O)NC(=O)\C=C\c1ccccc1	CHEMBL
CHEMBL121973		C1Nc2cc[n+](Cc3cccc(C[n+]4ccc(NCc5cccc1c5)cc4)c3)cc2	CHEMBL
CHEMBL12204		CC[C@H]1OC(=O)[C@H](C)[C@@H](OC(=O)N2CCOC2)[C@H](C)[C@@H](OC2O[C@H](C)C[C@@H]([C@H]2O)[NH+](C)C(C)C)[C@](C)(C[C@@H](C)C(=O)[C@H](C)[C@H]2N(CCc3ccc(Cl)cc3)C(=O)O[C@]12C)OC	CHEMBL
CHEMBL122045		CC[C@H]1OC(=O)[C@H](C)C(=O)[C@H](C)[C@@H](O[C@@H]2O[C@H](C)C[C@@H]([C@H]2O)[NH+](C)C)[C@](C)(C[C@@H](C)\C(=N/OCC[NH2+]CCCOCCC[NH2+]Cc2cc(Cl)cc(Cl)c2)[C@H](C)[C@@H](O)[C@]1(C)O)OC	CHEMBL
CHEMBL122048		C(N1CCC[NH2+]CCNCCC[NH2+]CC1)c1cccc(C[NH+]2CCCNCC[NH2+]CCNCCC2)c1	CHEMBL
CHEMBL122051		COc1ccc(C[C@H]2NC(=O)\C=C\C[C@H](OC(=O)[C@H](CC(C)C)OC(=O)C3(CCCCC3)CNC2=O)[C@H](C)[C@@H](O)[C@@H](Cl)c2ccccc2)cc1Cl	CHEMBL
CHEMBL122085		COc1ccc(C[C@H]2NC(=O)\C=C\C[C@H](OC(=O)[C@H](CC(C)C)OC(=O)C3(CC3)CNC2=O)[C@H](C)[C@H]2O[C@@H]2c2ccccc2)cc1Cl	CHEMBL
CHEMBL1221447		CO[C@@H]1CC(=N[C@]11O[C@@H](C)C[C@@H]2CCCCCCCc3ccc([nH]3)[C@@H]12)c1ccc[nH]1	CHEMBL
CHEMBL1221911		C[C@@H](\C=C(/C)[C@@H]1OC(=O)\C=C\CC\C=C\C=C/[C@@H]1C)C(=O)C[C@H](O)CC1CC(=O)NC(=O)C1	CHEMBL
CHEMBL1221912		CO[C@H]1\C=C\CC\C=C\C(=O)O[C@H]([C@@H](C)[C@@H]1O)C(\C)=C\[C@H](C)C(=O)CCCC1CC(=O)NC(=O)C1	CHEMBL
CHEMBL1221966		C[C@H]1C\C(C)=C\C=C/C(=O)O[C@@H](Cc2nc(cs2)[C@@H](C)C[C@@H]([NH3+])CC(=O)O1)\C=C(/C)\C=C\C(\C)=C\C[NH+](C)C	CHEMBL
CHEMBL1222014		C[C@@H](\C=C(/C)[C@@H]1OC(=O)CCCC\C=C\C=C/[C@@H]1C)C(=O)C[C@H](O)CC1CC(=O)NC(=O)C1	CHEMBL
CHEMBL1222015		CO[C@H]1\C=C\CC\C=C\C(=O)O[C@H]([C@@H](C)[C@@H]1O)C(\C)=C\[C@H](C)C(=O)\C=C\CC1CC(=O)NC(=O)C1	CHEMBL
CHEMBL1222123		CCO\N=C1/[C@H](C)C[C@@](C)(O)[C@H](O[C@@H]2O[C@H](C)C[C@@H]([C@H]2O)[NH+](C)C)[C@@H](C)[C@H](O[C@@H]2O[C@@H](C)C[C@](C)(OC)[C@H]2OC(=O)CCOCCOCCCc2ccc3N(CC)C=C(C([O-])=O)C(=O)c3c2)[C@@H](C)C(=O)O[C@H](CC)[C@@](C)(O)[C@H](O)[C@H]1C	CHEMBL
CHEMBL1222124		CC[C@H]1OC(=O)[C@H](C)[C@@H](O[C@H]2C[C@@](C)(OC)[C@@H](OC(=O)CCOCCOCCCc3ccc4N(CC)C=C(C([O-])=O)C(=O)c4c3)[C@H](C)O2)[C@H](C)[C@@H](O[C@@H]2O[C@H](C)C[C@@H]([C@H]2O)[NH+](C)C)[C@](C)(O)C[C@@H](C)C[NH+](C)[C@H](C)[C@@H](O)[C@]1(C)O	CHEMBL
CHEMBL1222125		CC[C@H]1OC(=O)[C@H](C)[C@@H](O[C@H]2C[C@@](C)(OC)[C@@H](OC(=O)CCOCCOCCCc3ccc4N(C=C(C([O-])=O)C(=O)c4c3)C3CC3)[C@H](C)O2)[C@H](C)[C@@H](O[C@@H]2O[C@H](C)C[C@@H]([C@H]2O)[NH+](C)C)[C@](C)(O)C[C@@H](C)C[NH+](C)[C@H](C)[C@@H](O)[C@]1(C)O	CHEMBL
CHEMBL1222126		CCCN1C=C(C([O-])=O)C(=O)c2cc(CCCOCCOCCC(=O)O[C@H]3[C@H](C)O[C@H](C[C@@]3(C)OC)O[C@H]3[C@H](C)[C@@H](O[C@@H]4O[C@H](C)C[C@@H]([C@H]4O)[NH+](C)C)[C@](C)(O)C[C@@H](C)C[NH+](C)[C@H](C)[C@@H](O)[C@](C)(O)[C@@H](CC)OC(=O)[C@@H]3C)ccc12	CHEMBL
CHEMBL1222127		CC[C@H]1OC(=O)[C@H](C)[C@@H](O[C@@H]2O[C@@H](C)C[C@](C)(OC)[C@H]2OC(=O)CCOCCOCCCc2ccc3N(CC)C=C(C([O-])=O)C(=O)c3c2)[C@H](C)[C@@H](O[C@@H]2O[C@H](C)C[C@@H]([C@H]2O)[NH+](C)C)[C@@](C)(C[C@@H](C)C(=O)[C@H](C)[C@@H](O)[C@]1(C)O)OC	CHEMBL
CHEMBL1222174		CC[C@H](C)[C@H](NC(=O)[C@H](Cc1ccccc1)NC(=O)[C@H](CCC([O-])=O)NC(=O)[C@@H]1CCCCNC(=O)CC[C@H](NC(=O)[C@H](CC([O-])=O)NC(=O)[C@H](CC(C)C)NC(=O)[C@H](Cc2ccc(O)cc2)NC(=O)[C@H](CCCC[NH3+])NC(=O)[C@H](CO)NC(=O)[C@H](Cc2ccc(O)cc2)NC(=O)[C@H](CC([O-])=O)NC(=O)[C@H](CO)NC(=O)[C@@H](NC(=O)[C@H](Cc2ccccc2)NC(=O)[C@@H](NC(=O)CNC(=O)[C@H](CCC(N)=O)NC(=O)C(C)C[NH2+][C@@H](Cc2cnc[nH]2)C([O-])=O)[C@@H](C)O)[C@@H…	CHEMBL
CHEMBL1222177		CC[C@H]1OC(=O)[C@H](C)[C@@H](O[C@H]2C[C@@](C)(OC)[C@@H](OC(=O)CCOCCOCCCc3ccc4N(CC)C=C(C([O-])=O)C(=O)c4c3)[C@H](C)O2)[C@H](C)[C@@H](O[C@@H]2O[C@H](C)C[C@@H]([C@H]2O)[NH+](C)C)[C@](C)(O)C[C@@H](C)NC(=O)[C@H](C)[C@@H](O)[C@]1(C)O	CHEMBL
CHEMBL1222178		CC[C@H]1OC(=O)[C@H](C)[C@@H](O[C@@H]2O[C@@H](C)C[C@](C)(OC)[C@H]2OC(=O)CCOCCOCCCc2ccc3N(CC)C=C(C([O-])=O)C(=O)c3c2)[C@H](C)[C@@H](O[C@@H]2O[C@H](C)C[C@@H]([C@H]2O)[NH+](C)C)[C@@](C)(C[C@@H](C)C(=O)[C@H](C)[C@H]2N(C)C(=O)O[C@]12C)OC	CHEMBL
CHEMBL1222179		CC[C@H]1OC(=O)[C@H](C)[C@@H](O[C@@H]2O[C@@H](C)C[C@](C)(OC)[C@H]2OC(=O)CCOCCOCCCc2ccc3N(CC)C=C(C([O-])=O)C(=O)c3c2)[C@H](C)[C@@H](O[C@@H]2O[C@H](C)C[C@@H]([C@H]2O)[NH+](C)C)[C@](C)(O)C[C@@H](C)\C(=N/OCOCCOC)[C@H](C)[C@@H](O)[C@]1(C)O	CHEMBL
CHEMBL1222180		CC[C@H]1OC(=O)[C@H](C)[C@@H](O[C@@H]2O[C@@H](C)C[C@](C)(OC)[C@H]2OC(=O)CCOCCOCCCc2ccc3N(CC)C=C(C([O-])=O)C(=O)c3c2)[C@H](C)[C@@H](O[C@@H]2O[C@H](C)C[C@@H]([C@H]2O)[NH+](C)C)[C@@](C)(C[C@@H](C)C(=O)[C@H](C)[C@H]2NC(=O)O[C@]12C)OC	CHEMBL
CHEMBL1222181		CC[C@H]1OC(=O)[C@H](C)[C@@H](O[C@@H]2C[C@@](C)(OC)[C@@H](O)[C@H](C)O2)[C@H](C)[C@@H](O[C@H]2O[C@H](C)C[C@@H]([C@H]2O)[NH+](C)C)[C@](C)(O)C[C@@H](C)C[NH2+][C@H](C)[C@@H](O)[C@]1(C)O	CHEMBL
CHEMBL1222189		CC[C@H]1OC(=O)[C@H](C)[C@@H](O[C@H]2C[C@@](C)(OC)[C@@H](OC(=O)CC[NH2+]CCNc3cc4N(C=C(C([O-])=O)C(=O)c4cc3F)C3CC3)[C@H](C)O2)[C@H](C)[C@@H](O[C@@H]2O[C@H](C)C[C@@H]([C@H]2O)[NH+](C)C)[C@](C)(O)C[C@@H](C)C(=O)[C@H](C)[C@@H](O)[C@]1(C)O	CHEMBL
CHEMBL1222190		CC[C@H]1OC(=O)[C@H](C)[C@@H](O[C@H]2C[C@@](C)(OC)[C@@H](OC(=O)CC[NH2+]CCCCNc3cc4N(C=C(C([O-])=O)C(=O)c4cc3F)C3CC3)[C@H](C)O2)[C@H](C)[C@@H](O[C@@H]2O[C@H](C)C[C@@H]([C@H]2O)[NH+](C)C)[C@](C)(O)C[C@@H](C)C(=O)[C@H](C)[C@@H](O)[C@]1(C)O	CHEMBL
CHEMBL1222191		CC[C@H]1OC(=O)[C@H](C)[C@@H](O[C@H]2C[C@@](C)(OC)[C@@H](OC(=O)CC[NH2+]CCNc3cc4C(=O)C(=CN(C5CC5)c4cc3Cl)C([O-])=O)[C@H](C)O2)[C@H](C)[C@@H](O[C@@H]2O[C@H](C)C[C@@H]([C@H]2O)[NH+](C)C)[C@](C)(O)C[C@@H](C)C(=O)[C@H](C)[C@@H](O)[C@]1(C)O	CHEMBL
CHEMBL1222192		CC[C@H]1OC(=O)[C@H](C)[C@@H](O[C@H]2C[C@@](C)(OC)[C@@H](OC(=O)CC[NH2+]CCNc3ccc4N(C=C(C([O-])=O)C(=O)c4c3)C3CC3)[C@H](C)O2)[C@H](C)[C@@H](O[C@@H]2O[C@H](C)C[C@@H]([C@H]2O)[NH+](C)C)[C@](C)(O)C[C@@H](C)C(=O)[C@H](C)[C@@H](O)[C@]1(C)O	CHEMBL
CHEMBL1222193		CC[C@H]1OC(=O)[C@H](C)[C@@H](O[C@H]2C[C@@](C)(OC)[C@@H](OC(=O)CC[NH2+]CCCNc3cc4N(C=C(C([O-])=O)C(=O)c4cc3F)C3CC3)[C@H](C)O2)[C@H](C)[C@@H](O[C@@H]2O[C@H](C)C[C@@H]([C@H]2O)[NH+](C)C)[C@](C)(O)C[C@@H](C)C(=O)[C@H](C)[C@@H](O)[C@]1(C)O	CHEMBL
CHEMBL1222194		CC[C@H]1OC(=O)[C@H](C)[C@@H](O[C@H]2C[C@@](C)(OC)[C@@H](OC(=O)CC[NH2+]CCNc3cc4C(=O)C(=CN(C5CC5)c4cc3Cl)C(=O)OC)[C@H](C)O2)[C@H](C)[C@@H](O[C@@H]2O[C@H](C)C[C@@H]([C@H]2O)[NH+](C)C)[C@](C)(O)C[C@@H](C)C(=O)[C@H](C)[C@@H](O)[C@]1(C)O	CHEMBL
CHEMBL1222195		CC[C@H]1OC(=O)[C@H](C)[C@@H](O[C@H]2C[C@@](C)(OC)[C@@H](OC(=O)CC[NH2+]CCNc3ccc4C(=O)C(=CN(C)c4c3)C([O-])=O)[C@H](C)O2)[C@H](C)[C@@H](O[C@@H]2O[C@H](C)C[C@@H]([C@H]2O)[NH+](C)C)[C@](C)(O)C[C@@H](C)C(=O)[C@H](C)[C@@H](O)[C@]1(C)O	CHEMBL
CHEMBL1222196		CC[C@H]1OC(=O)[C@H](C)[C@@H](O[C@H]2C[C@@](C)(OC)[C@@H](OC(=O)CC[NH2+]CCNc3ccc4C(=O)C(=CN(CC)c4c3)C([O-])=O)[C@H](C)O2)[C@H](C)[C@@H](O[C@@H]2O[C@H](C)C[C@@H]([C@H]2O)[NH+](C)C)[C@](C)(O)C[C@@H](C)C(=O)[C@H](C)[C@@H](O)[C@]1(C)O	CHEMBL
CHEMBL1222197		CC[C@H]1OC(=O)[C@H](C)[C@@H](O[C@H]2C[C@@](C)(OC)[C@@H](OC(=O)CC[NH2+]CCNc3ccc4C(=O)C(=CN(C5CC5)c4c3)C([O-])=O)[C@H](C)O2)[C@H](C)[C@@H](O[C@@H]2O[C@H](C)C[C@@H]([C@H]2O)[NH+](C)C)[C@](C)(O)C[C@@H](C)C(=O)[C@H](C)[C@@H](O)[C@]1(C)O	CHEMBL
CHEMBL1222198		CC[C@H]1OC(=O)[C@H](C)[C@@H](O[C@H]2C[C@@](C)(OC)[C@@H](OC(=O)CC[NH2+]CCCCNc3ccc4C(=O)C(=CN(C)c4c3)C([O-])=O)[C@H](C)O2)[C@H](C)[C@@H](O[C@@H]2O[C@H](C)C[C@@H]([C@H]2O)[NH+](C)C)[C@](C)(O)C[C@@H](C)C(=O)[C@H](C)[C@@H](O)[C@]1(C)O	CHEMBL
CHEMBL1222199		CC[C@H]1OC(=O)[C@H](C)[C@@H](O[C@H]2C[C@@](C)(OC)[C@@H](OC(=O)CC[NH2+]CCCCNc3ccc4C(=O)C(=CN(CC)c4c3)C([O-])=O)[C@H](C)O2)[C@H](C)[C@@H](O[C@@H]2O[C@H](C)C[C@@H]([C@H]2O)[NH+](C)C)[C@](C)(O)C[C@@H](C)C(=O)[C@H](C)[C@@H](O)[C@]1(C)O	CHEMBL
CHEMBL1222200		CC[C@H]1OC(=O)[C@H](C)[C@@H](O[C@H]2C[C@@](C)(OC)[C@@H](OC(=O)CC[NH2+]CCCCNc3ccc4C(=O)C(=CN(C5CC5)c4c3)C([O-])=O)[C@H](C)O2)[C@H](C)[C@@H](O[C@@H]2O[C@H](C)C[C@@H]([C@H]2O)[NH+](C)C)[C@](C)(O)C[C@@H](C)C(=O)[C@H](C)[C@@H](O)[C@]1(C)O	CHEMBL
CHEMBL1222201		CC[C@H]1OC(=O)[C@H](C)[C@@H](O[C@H]2C[C@@](C)(OC)[C@@H](OC(=O)CC[NH2+]CCNc3ccc4C(=O)C(=CN(C)c4c3)C([O-])=O)[C@H](C)O2)[C@H](C)[C@@H](O[C@H]2O[C@H](C)C[C@@H]([C@H]2O)[NH+](C)C)[C@](C)(O)C[C@@H](C)C[NH+](C)[C@H](C)[C@@H](O)[C@]1(C)O	CHEMBL
CHEMBL1222202		CC[C@H]1OC(=O)[C@H](C)[C@@H](O[C@H]2C[C@@](C)(OC)[C@@H](OC(=O)CC[NH2+]CCNc3ccc4C(=O)C(=CN(CC)c4c3)C([O-])=O)[C@H](C)O2)[C@H](C)[C@@H](O[C@H]2O[C@H](C)C[C@@H]([C@H]2O)[NH+](C)C)[C@](C)(O)C[C@@H](C)C[NH+](C)[C@H](C)[C@@H](O)[C@]1(C)O	CHEMBL
CHEMBL1222203		CC[C@H]1OC(=O)[C@H](C)[C@@H](O[C@H]2C[C@@](C)(OC)[C@@H](OC(=O)CC[NH2+]CCNc3ccc4C(=O)C(=CN(C5CC5)c4c3)C([O-])=O)[C@H](C)O2)[C@H](C)[C@@H](O[C@H]2O[C@H](C)C[C@@H]([C@H]2O)[NH+](C)C)[C@](C)(O)C[C@@H](C)C[NH+](C)[C@H](C)[C@@H](O)[C@]1(C)O	CHEMBL
CHEMBL1222204		CC[C@H]1OC(=O)[C@H](C)[C@@H](O[C@H]2C[C@@](C)(OC)[C@@H](OC(=O)CC[NH2+]CCCCNc3ccc4C(=O)C(=CN(C)c4c3)C([O-])=O)[C@H](C)O2)[C@H](C)[C@@H](O[C@H]2O[C@H](C)C[C@@H]([C@H]2O)[NH+](C)C)[C@](C)(O)C[C@@H](C)C[NH+](C)[C@H](C)[C@@H](O)[C@]1(C)O	CHEMBL
CHEMBL1222205		CC[C@H]1OC(=O)[C@H](C)[C@@H](O[C@H]2C[C@@](C)(OC)[C@@H](OC(=O)CC[NH2+]CCCCNc3ccc4C(=O)C(=CN(CC)c4c3)C([O-])=O)[C@H](C)O2)[C@H](C)[C@@H](O[C@H]2O[C@H](C)C[C@@H]([C@H]2O)[NH+](C)C)[C@](C)(O)C[C@@H](C)C[NH+](C)[C@H](C)[C@@H](O)[C@]1(C)O	CHEMBL
CHEMBL1222206		CC[C@H]1OC(=O)[C@H](C)[C@@H](O[C@H]2C[C@@](C)(OC)[C@@H](OC(=O)CC[NH2+]CCCCNc3ccc4C(=O)C(=CN(C5CC5)c4c3)C([O-])=O)[C@H](C)O2)[C@H](C)[C@@H](O[C@H]2O[C@H](C)C[C@@H]([C@H]2O)[NH+](C)C)[C@](C)(O)C[C@@H](C)C[NH+](C)[C@H](C)[C@@H](O)[C@]1(C)O	CHEMBL
CHEMBL1222207		CC[C@H]1OC(=O)[C@H](C)[C@@H](O[C@H]2C[C@@](C)(OC)[C@@H](OC(=O)CC[NH2+]CCNc3cc4C(=O)C(=CN(C5CC5)c4cc3Cl)C([O-])=O)[C@H](C)O2)[C@H](C)[C@@H](O[C@H]2O[C@H](C)C[C@@H]([C@H]2O)[NH+](C)C)[C@](C)(O)C[C@@H](C)C[NH+](C)[C@H](C)[C@@H](O)[C@]1(C)O	CHEMBL
CHEMBL1222208		CC[C@H]1OC(=O)[C@H](C)[C@@H](O[C@H]2C[C@@](C)(OC)[C@@H](OC(=O)CC[NH2+]CCNc3cc4N(C=C(C([O-])=O)C(=O)c4cc3F)C3CC3)[C@H](C)O2)[C@H](C)[C@@H](O[C@H]2O[C@H](C)C[C@@H]([C@H]2O)[NH+](C)C)[C@](C)(O)C[C@@H](C)C[NH+](C)[C@H](C)[C@@H](O)[C@]1(C)O	CHEMBL
CHEMBL1222209		CC[C@H]1OC(=O)[C@H](C)[C@@H](O[C@H]2C[C@@](C)(OC)[C@@H](OC(=O)CC[NH2+]CCNc3cc4C(=O)C(=CN(C5CC5)c4cc3Cl)C(=O)OC)[C@H](C)O2)[C@H](C)[C@@H](O[C@H]2O[C@H](C)C[C@@H]([C@H]2O)[NH+](C)C)[C@](C)(O)C[C@@H](C)C[NH+](C)[C@H](C)[C@@H](O)[C@]1(C)O	CHEMBL
CHEMBL1222210		CC[C@H]1OC(=O)[C@H](C)[C@@H](O[C@H]2C[C@@](C)(OC)[C@@H](OC(=O)CC[NH2+]CCNc3ccc4N(C=C(C([O-])=O)C(=O)c4c3)C3CC3)[C@H](C)O2)[C@H](C)[C@@H](O[C@H]2O[C@H](C)C[C@@H]([C@H]2O)[NH+](C)C)[C@](C)(O)C[C@@H](C)C[NH+](C)[C@H](C)[C@@H](O)[C@]1(C)O	CHEMBL
CHEMBL1222211		CC[C@H]1OC(=O)[C@H](C)[C@@H](O[C@H]2C[C@@](C)(OC)[C@@H](OC(=O)CC[NH+](C)CCNc3cc4C(=O)C(=CN(C5CC5)c4cc3Cl)C([O-])=O)[C@H](C)O2)[C@H](C)[C@@H](O[C@H]2O[C@H](C)C[C@@H]([C@H]2O)[NH+](C)C)[C@](C)(O)C[C@@H](C)C[NH+](C)[C@H](C)[C@@H](O)[C@]1(C)O	CHEMBL
CHEMBL1222212		CC[C@H]1OC(=O)[C@H](C)[C@@H](O[C@H]2C[C@@](C)(OC)[C@@H](OC(=O)CC[NH+](C)CCNc3cc4N(C=C(C([O-])=O)C(=O)c4cc3F)C3CC3)[C@H](C)O2)[C@H](C)[C@@H](O[C@H]2O[C@H](C)C[C@@H]([C@H]2O)[NH+](C)C)[C@](C)(O)C[C@@H](C)C[NH+](C)[C@H](C)[C@@H](O)[C@]1(C)O	CHEMBL
CHEMBL1222213		CC[C@H]1OC(=O)[C@H](C)[C@@H](O[C@H]2C[C@@](C)(OC)[C@@H](OC(=O)CC[NH+](C)CCNc3cc4C(=O)C(=CN(C5CC5)c4cc3Cl)C(=O)OC)[C@H](C)O2)[C@H](C)[C@@H](O[C@H]2O[C@H](C)C[C@@H]([C@H]2O)[NH+](C)C)[C@](C)(O)C[C@@H](C)C[NH+](C)[C@H](C)[C@@H](O)[C@]1(C)O	CHEMBL
CHEMBL1222214		CC[C@H]1OC(=O)[C@H](C)[C@@H](O[C@H]2C[C@@](C)(OC)[C@@H](OC(=O)CC[NH+](C)CCNc3ccc4N(C=C(C([O-])=O)C(=O)c4c3)C3CC3)[C@H](C)O2)[C@H](C)[C@@H](O[C@H]2O[C@H](C)C[C@@H]([C@H]2O)[NH+](C)C)[C@](C)(O)C[C@@H](C)C[NH+](C)[C@H](C)[C@@H](O)[C@]1(C)O	CHEMBL
CHEMBL1222215		CC[C@H]1OC(=O)[C@H](C)[C@@H](O[C@H]2C[C@@](C)(OC)[C@@H](OC(=O)CC[NH2+]CCNc3ccc4N(C=C(C([O-])=O)C(=O)c4c3)C3CC3)[C@H](C)O2)[C@H](C)[C@@H](O[C@H]2O[C@H](C)C[C@@H]([C@H]2O)[NH+](C)C)[C@](C)(O)C[C@@H](C)C[NH+](C)[C@H](C)[C@H]2OC(=O)O[C@]12C	CHEMBL
CHEMBL1222216		CC[C@H]1OC(=O)[C@H](C)[C@@H](O[C@H]2C[C@@](C)(OC)[C@@H](OC(=O)CC[NH+](C)CCNc3cc4C(=O)C(=CN(C5CC5)c4cc3Cl)C([O-])=O)[C@H](C)O2)[C@H](C)[C@@H](O[C@H]2O[C@H](C)C[C@@H]([C@H]2O)[NH+](C)C)[C@](C)(O)C[C@@H](C)C[NH+](C)[C@H](C)[C@H]2OC(=O)O[C@]12C	CHEMBL
CHEMBL1222217		CC[C@H]1OC(=O)[C@H](C)[C@@H](O[C@H]2C[C@@](C)(OC)[C@@H](OC(=O)CC[NH+](C)CCNc3cc4N(C=C(C([O-])=O)C(=O)c4cc3F)C3CC3)[C@H](C)O2)[C@H](C)[C@@H](O[C@H]2O[C@H](C)C[C@@H]([C@H]2O)[NH+](C)C)[C@](C)(O)C[C@@H](C)C[NH+](C)[C@H](C)[C@H]2OC(=O)O[C@]12C	CHEMBL
CHEMBL1222218		CC[C@H]1OC(=O)[C@H](C)[C@@H](O[C@H]2C[C@@](C)(OC)[C@@H](OC(=O)CC[NH+](C)CCNc3ccc4N(C=C(C([O-])=O)C(=O)c4c3)C3CC3)[C@H](C)O2)[C@H](C)[C@@H](O[C@H]2O[C@H](C)C[C@@H]([C@H]2O)[NH+](C)C)[C@](C)(O)C[C@@H](C)C[NH+](C)[C@H](C)[C@H]2OC(=O)O[C@]12C	CHEMBL
CHEMBL1222219		CC[C@H]1OC(=O)[C@H](C)[C@@H](O[C@H]2C[C@@](C)(OC)[C@@H](OC(=O)CC[NH2+]CCNc3cc4C(=O)C(=CN(C5CC5)c4cc3Cl)C([O-])=O)[C@H](C)O2)[C@H](C)[C@@H](O[C@H]2O[C@H](C)C[C@@H]([C@H]2O)[NH+](C)C)[C@](C)(O)C[C@@H](C)C[NH+](C)[C@H](C)[C@H]2OC(=O)O[C@]12C	CHEMBL
CHEMBL1222220		CC[C@H]1OC(=O)[C@H](C)[C@@H](O[C@H]2C[C@@](C)(OC)[C@@H](OC(=O)CC[NH2+]CCNc3cc4N(C=C(C([O-])=O)C(=O)c4cc3F)C3CC3)[C@H](C)O2)[C@H](C)[C@@H](O[C@H]2O[C@H](C)C[C@@H]([C@H]2O)[NH+](C)C)[C@](C)(O)C[C@@H](C)C[NH+](C)[C@H](C)[C@H]2OC(=O)O[C@]12C	CHEMBL
CHEMBL1222221		CC[C@H]1OC(=O)[C@H](C)[C@@H](O[C@H]2C[C@@](C)(OC)[C@@H](OC(=O)CC[NH+](C)CCNc3ccc4C(=O)C(=CN(C5CC5)c4c3)C([O-])=O)[C@H](C)O2)[C@H](C)[C@@H](O[C@H]2O[C@H](C)C[C@@H]([C@H]2O)[NH+](C)C)[C@](C)(O)C[C@@H](C)C[NH+](C)[C@H](C)[C@H]2OC(=O)O[C@]12C	CHEMBL
CHEMBL122226		Cc1ccc(CN2CCC[NH2+]CCNCCC[NH2+]CC2)cc1	CHEMBL
CHEMBL1222318		CO[C@H]1C[C@@H]2C[C@H](C[C@H](CC(=O)O[C@H](C[C@@H]3CC[C@H](C)[C@@H](C1)O3)\C=C\CC(C)C)O2)OC(=O)\C=C/CCc1coc(\C=C/CNC(=O)OC)n1	CHEMBL
CHEMBL1222319		CCCCC[C@H]1C[C@@H]2CCC[C@@H](C[C@H](C[C@@H]3C[C@H](C[C@H](CC(=O)O1)O3)OC(=O)\C=C/CCc1coc(\C=C/CNC(=O)OC)n1)OC)O2	CHEMBL
CHEMBL122232		CCCC1(CCC)CNC(=O)[C@@H](Cc2ccc(OC)c(Cl)c2)NC(=O)\C=C\C[C@H](OC(=O)[C@H](CC(C)C)OC1=O)[C@H](C)[C@@H](O)[C@@H](Cl)c1ccccc1	CHEMBL
CHEMBL1222446		CC[C@H]1OC(=O)[C@H](C)[C@@H](O[C@H]2C[C@@](C)(OC)[C@@H](OC(=O)CCCCOC#Cc3ccc4N(CC)C=C(C([O-])=O)C(=O)c4c3)[C@H](C)O2)[C@H](C)[C@@H](O[C@@H]2O[C@H](C)C[C@@H]([C@H]2O)[NH+](C)C)[C@](C)(O)C[C@@H](C)C[NH+](C)[C@H](C)[C@@H](O)[C@]1(C)O	CHEMBL
CHEMBL1222510		CC[C@H]1OC(=O)[C@H](C)[C@@H](O[C@H]2C[C@@](C)(OC)[C@@H](OC(=O)CCCCCOCCCc3ccc4N(CC)C=C(C([O-])=O)C(=O)c4c3)[C@H](C)O2)[C@H](C)[C@@H](O[C@@H]2O[C@H](C)C[C@@H]([C@H]2O)[NH+](C)C)[C@](C)(O)C[C@@H](C)C[NH+](C)[C@H](C)[C@@H](O)[C@]1(C)O	CHEMBL
CHEMBL1222511		CC[C@H]1OC(=O)[C@H](C)[C@@H](O[C@H]2C[C@@](C)(OC)[C@@H](OC(=O)CCCCCOC#Cc3ccc4N(CC)C=C(C([O-])=O)C(=O)c4c3)[C@H](C)O2)[C@H](C)[C@@H](O[C@@H]2O[C@H](C)C[C@@H]([C@H]2O)[NH+](C)C)[C@](C)(O)C[C@@H](C)C[NH+](C)[C@H](C)[C@@H](OC)[C@]1(C)O	CHEMBL
CHEMBL1222512		CC[C@H]1OC(=O)[C@H](C)[C@@H](O[C@H]2C[C@@](C)(OC)[C@@H](OC(=O)CCCCCOCCCc3ccc4N(CC)C=C(C([O-])=O)C(=O)c4c3)[C@H](C)O2)[C@H](C)[C@@H](O[C@@H]2O[C@H](C)C[C@@H]([C@H]2O)[NH+](C)C)[C@](C)(O)C[C@@H](C)C[NH+](C)[C@H](C)[C@@H](OC)[C@]1(C)O	CHEMBL
CHEMBL1222513		CC[C@H]1OC(=O)[C@H](C)[C@@H](O[C@H]2C[C@@](C)(OC)[C@@H](OC(=O)CCCCOCC#Cc3ccc4N(CC)C=C(C([O-])=O)C(=O)c4c3)[C@H](C)O2)[C@H](C)[C@@H](O[C@@H]2O[C@H](C)C[C@@H]([C@H]2O)[NH+](C)C)[C@](C)(O)C[C@@H](C)C[NH+](C)[C@H](C)[C@@H](O)[C@]1(C)O	CHEMBL
CHEMBL1222514		CC[C@H]1OC(=O)[C@H](C)[C@@H](O[C@H]2C[C@@](C)(OC)[C@@H](OC(=O)CCCCOCCCc3ccc4N(CC)C=C(C([O-])=O)C(=O)c4c3)[C@H](C)O2)[C@H](C)[C@@H](O[C@@H]2O[C@H](C)C[C@@H]([C@H]2O)[NH+](C)C)[C@](C)(O)C[C@@H](C)C[NH+](C)[C@H](C)[C@@H](O)[C@]1(C)O	CHEMBL
CHEMBL1222515		CC[C@H]1OC(=O)[C@H](C)[C@@H](O[C@H]2C[C@@](C)(OC)[C@@H](OC(=O)CCCCCOCC#Cc3ccc4N(CC)C=C(C([O-])=O)C(=O)c4c3)[C@H](C)O2)[C@H](C)[C@@H](O[C@@H]2O[C@H](C)C[C@@H]([C@H]2O)[NH+](C)C)[C@@](C)(C[C@@H](C)C(=O)[C@H](C)[C@@H](O)[C@]1(C)O)OC	CHEMBL
CHEMBL1222516		CC[C@H]1OC(=O)[C@H](C)[C@@H](O[C@H]2C[C@@](C)(OC)[C@@H](OC(=O)CCCCCOCCCc3ccc4N(CC)C=C(C([O-])=O)C(=O)c4c3)[C@H](C)O2)[C@H](C)[C@@H](O[C@@H]2O[C@H](C)C[C@@H]([C@H]2O)[NH+](C)C)[C@@](C)(C[C@@H](C)C(=O)[C@H](C)[C@@H](O)[C@]1(C)O)OC	CHEMBL
CHEMBL1222517		CC[C@H]1OC(=O)[C@H](C)[C@@H](O[C@H]2C[C@@](C)(OC)[C@@H](OC(=O)CCCCOCC#Cc3ccc4N(CC)C=C(Cc4c3)C([O-])=O)[C@H](C)O2)[C@H](C)[C@@H](O[C@@H]2O[C@H](C)C[C@@H]([C@H]2O)[NH+](C)C)[C@@](C)(C[C@@H](C)C(=O)[C@H](C)[C@@H](O)[C@]1(C)O)OC	CHEMBL
CHEMBL1222518		CC[C@H]1OC(=O)[C@H](C)[C@@H](O[C@H]2C[C@@](C)(OC)[C@@H](OC(=O)CCCCOCCCc3ccc4N(CC)C=C(Cc4c3)C([O-])=O)[C@H](C)O2)[C@H](C)[C@@H](O[C@@H]2O[C@H](C)C[C@@H]([C@H]2O)[NH+](C)C)[C@@](C)(C[C@@H](C)C(=O)[C@H](C)[C@@H](O)[C@]1(C)O)OC	CHEMBL
CHEMBL1222575		COc1ccc(cc1)[C@H]1CC(=O)O[C@@H](C)C[C@@H](C)\C=C(C)\C[C@H](C)C(=O)N[C@@H](C)C(=O)N(C)[C@H](Cc2c(Br)[nH]c3ccccc23)C(=O)N1	CHEMBL
CHEMBL1222576		COc1ccc(cc1)[C@H]1CC(=O)O[C@@H](C)C[C@@H](C)\C=C(C)\C[C@@H](C)C(=O)N[C@@H](C)C(=O)N(C)[C@H](Cc2c(Br)[nH]c3ccccc23)C(=O)N1	CHEMBL
CHEMBL1222577		COc1ccc(cc1)[C@H]1CC(=O)O[C@@H](C)C[C@@H](C)\C=C(C)\CCC(=O)N[C@@H](C)C(=O)N(C)[C@H](Cc2c(Br)[nH]c3ccccc23)C(=O)N1	CHEMBL
CHEMBL1222578		C[C@H]1C[C@@H](C)\C=C(C)\CCC(=O)N[C@@H](C)C(=O)N(C)[C@H](Cc2c(Br)[nH]c3ccccc23)C(=O)N[C@H](CC(=O)O1)c1ccccc1	CHEMBL
CHEMBL1222579		COc1ccc(cc1)[C@H]1CC(=O)O[C@@H](C)C[C@@H](C)\C=C(C)\CCC(=O)N[C@@H](C)C(=O)N[C@H](Cc2c(Br)[nH]c3ccccc23)C(=O)N1	CHEMBL
CHEMBL1222580		COc1ccc(cc1)[C@H]1CC(=O)O[C@@H](C)C[C@@H](C)\C=C(C)\CCC(=O)N[C@@H](C)C(=O)N(C)[C@H](Cc2c[nH]c3ccccc23)C(=O)N1	CHEMBL
CHEMBL1222581		COc1ccc(cc1)[C@H]1CC(=O)O[C@@H](C)C[C@@H](C)\C=C(C)\CCC(=O)NCC(=O)N(C)[C@H](Cc2c(Br)[nH]c3ccccc23)C(=O)N1	CHEMBL
CHEMBL1222582		COc1ccc(cc1)[C@H]1CC(=O)NC(C)C[C@@H](C)\C=C(C)\CCC(=O)N[C@@H](C)C(=O)N(C)[C@H](Cc2c(Br)[nH]c3ccccc23)C(=O)N1	CHEMBL
CHEMBL122277		C(N1CCC[NH2+]CCNCCC[NH2+]CC1)c1ccccc1CN1CCC[NH2+]CCNCCC[NH2+]CC1	CHEMBL
CHEMBL122283		CC[C@H]1OC(=O)[C@H](C)C(=O)[C@H](C)[C@@H](O[C@@H]2O[C@H](C)C[C@@H]([C@H]2O)[NH+](C)C)[C@](C)(C[C@@H](C)\C(=N/OCC[NH2+]CCCOCCC[NH2+]Cc2ccccc2)[C@H](C)[C@@H](O)[C@]1(C)O)OC	CHEMBL
CHEMBL122321		[NH3+][C@@H](Cc1ccc(O)cc1)C(=O)N[C@@H]1CSC[C@@H](NC(=O)[C@H](Cc2ccccc2)NC(=O)CNC1=O)C([O-])=O	CHEMBL
CHEMBL1223226		C[C@@H](O)[C@@H](CO)NC(=O)[C@@H]1C\C=C/C[C@H](NC(=O)[C@H]([NH3+])Cc2ccccc2)C(=O)N[C@@H](Cc2ccccc2)C(=O)N[C@H](Cc2cc3ccccc3[nH]2)C(=O)N[C@@H](CCCC[NH3+])C(=O)N[C@@H]([C@@H](C)O)C(=O)N1	CHEMBL
CHEMBL1223227		C[C@@H](O)[C@@H](CO)NC(=O)[C@@H]1C\C=C\C[C@H](NC(=O)[C@H]([NH3+])Cc2ccccc2)C(=O)N[C@@H](Cc2ccccc2)C(=O)N[C@H](Cc2cc3ccccc3[nH]2)C(=O)N[C@@H](CCCC[NH3+])C(=O)N[C@@H](Cc2ccc(OC(=O)c3ccccc3)cc2)C(=O)N1	CHEMBL
CHEMBL1223228		C[C@@H](O)[C@@H](CO)NC(=O)[C@@H]1C\C=C/C[C@H](NC(=O)[C@H]([NH3+])Cc2ccccc2)C(=O)N[C@@H](Cc2ccccc2)C(=O)N[C@H](Cc2cc3ccccc3[nH]2)C(=O)N[C@@H](CCCC[NH3+])C(=O)N[C@@H](Cc2ccc(OC(=O)c3ccccc3)cc2)C(=O)N1	CHEMBL
CHEMBL1223229		C[C@@H](O)[C@@H](CO)NC(=O)[C@@H]1C\C=C/C[C@H](NC(=O)[C@H]([NH3+])Cc2ccccc2)C(=O)N[C@@H](Cc2cccc3ccccc23)C(=O)N[C@H](Cc2cc3ccccc3[nH]2)C(=O)N[C@@H](CCCC[NH3+])C(=O)N[C@@H]([C@@H](C)O)C(=O)N1	CHEMBL
CHEMBL1223230		C[C@@H](O)[C@@H](CO)NC(=O)[C@@H]1C\C=C\C[C@H](NC(=O)[C@H]([NH3+])Cc2ccccc2)C(=O)N[C@@H](Cc2ccccc2)C(=O)N[C@H](Cc2cc3ccccc3[nH]2)C(=O)N[C@@H](CCCC[NH3+])C(=O)N[C@@H](Cc2ccc(O)cc2)C(=O)N1	CHEMBL
CHEMBL1223231		C[C@@H](O)[C@@H](CO)NC(=O)[C@@H]1C\C=C/C[C@H](NC(=O)[C@H]([NH3+])Cc2ccccc2)C(=O)N[C@@H](Cc2ccccc2)C(=O)N[C@H](Cc2cc3ccccc3[nH]2)C(=O)N[C@@H](CCCC[NH3+])C(=O)N[C@@H](Cc2ccc(O)cc2)C(=O)N1	CHEMBL
CHEMBL1223232		C[C@@H](O)[C@@H](CO)NC(=O)[C@@H]1C\C=C/C[C@H](NC(=O)[C@H]([NH3+])Cc2ccccc2)C(=O)N[C@@H](Cc2cccc3ccccc23)C(=O)N[C@H](Cc2cc3ccccc3[nH]2)C(=O)N[C@@H](CCCC[NH3+])C(=O)N[C@@H](Cc2ccc(OC(=O)c3ccccc3)cc2)C(=O)N1	CHEMBL
CHEMBL1223734		CO[C@H]1[C@H](C)O[C@@H](O[C@@H]2C[C@H]3O[C@@](O)(C2)[C@H](C)C(=O)O[C@H](C[C@@H](C)\C=C/C[C@H](O)[C@@H]3C)\C=C\C=C\Br)[C@H](OC)[C@@H]1OC	CHEMBL
CHEMBL1223735		CO[C@H]1[C@H](C)O[C@@H](O[C@@H]2C[C@H]3O[C@@](O)(C2)[C@@H](C)C(=O)O[C@H](C[C@@H](C)\C=C/C[C@H](O)[C@@H]3C)\C=C\C=C\Br)[C@H](OC)[C@@H]1OC	CHEMBL
CHEMBL1223736		CO[C@H]1[C@H](C)O[C@@H](O[C@@H]2C[C@@H]3CC[C@@H](C)[C@H](O)C[C@@](C)(CC\C=C\C=C\Br)OC(=O)C[C@](O)(C2)O3)[C@H](OC)[C@@H]1OC	CHEMBL
CHEMBL1223737		CO[C@H]1[C@H](C)O[C@@H](O[C@@H]2C[C@@H]3CC[C@@H](C)[C@H](O)C[C@@](C)(CC\C=C\C=C/Br)OC(=O)C[C@](O)(C2)O3)[C@H](OC)[C@@H]1OC	CHEMBL
CHEMBL1223738		CC[C@H](C)[C@H]1NC(=O)CNC(=O)c2csc(n2)[C@@H](OC(=O)C(C)(C)[C@H](CCCC(C)(Cl)Cl)OC(=O)c2csc1n2)C(C)C	CHEMBL
CHEMBL1223739		CCCC(=O)N[C@@H](C(C)C)[C@@H](CC(=O)O[C@@H]1COC(=O)c2csc(n2)[C@H](OC(=O)[C@@H](C)[C@H](CCCC(C)(Cl)Cl)OC(=O)c2csc1n2)[C@@](C)(O)CC)OC(C)=O	CHEMBL
CHEMBL1224006		CC[C@H]1OC(=O)[C@H](C)[C@@H](O[C@H]2C[C@@](C)(OC)[C@@H](OCCCOCCCCc3cc4OCC(C)(C)N5C=C(C([O-])=O)C(=O)c(c3)c45)[C@H](C)O2)[C@H](C)[C@@H](O[C@H]2O[C@H](C)C[C@@H]([C@H]2O)[NH+](C)C)[C@](C)(O)C[C@@H](C)C[NH+](C)[C@H](C)[C@@H](O)[C@]1(C)O	CHEMBL
CHEMBL1224007		CC[C@H]1OC(=O)[C@H](C)[C@@H](O[C@H]2C[C@@](C)(OC)[C@@H](OCCCOCCCc3cc4OCC(C)(C)N5C=C(C([O-])=O)C(=O)c(c3)c45)[C@H](C)O2)[C@H](C)[C@@H](O[C@H]2O[C@H](C)C[C@@H]([C@H]2O)[NH+](C)C)[C@](C)(O)C[C@@H](C)C[NH+](C)[C@H](C)[C@@H](O)[C@]1(C)O	CHEMBL
CHEMBL1224008		CC[C@H]1OC(=O)[C@H](C)[C@@H](O[C@H]2C[C@@](C)(OC)[C@@H](OCCCOCCCc3cc4COCN5C=C(C([O-])=O)C(=O)c(c3)c45)[C@H](C)O2)[C@H](C)[C@@H](O[C@H]2O[C@H](C)C[C@@H]([C@H]2O)[NH+](C)C)[C@](C)(O)C[C@@H](C)C[NH+](C)[C@H](C)[C@@H](O)[C@]1(C)O	CHEMBL
CHEMBL1224009		CC[C@H]1OC(=O)[C@H](C)[C@@H](O[C@H]2C[C@@](C)(OC)[C@@H](OCCCOCCCc3cc4COC(C)(C)N5C=C(C([O-])=O)C(=O)c(c3)c45)[C@H](C)O2)[C@H](C)[C@@H](O[C@H]2O[C@H](C)C[C@@H]([C@H]2O)[NH+](C)C)[C@](C)(O)C[C@@H](C)C[NH+](C)[C@H](C)[C@@H](O)[C@]1(C)O	CHEMBL
CHEMBL1224010		CC[C@H]1OC(=O)[C@H](C)[C@@H](O[C@H]2C[C@@](C)(OC)[C@@H](OCCCOCCCCCc3ccc4N(C=C(C([O-])=O)C(=O)c4c3)N(C)C)[C@H](C)O2)[C@H](C)[C@@H](O[C@H]2O[C@H](C)C[C@@H]([C@H]2O)[NH+](C)C)[C@](C)(O)C[C@@H](C)C[NH+](C)[C@H](C)[C@@H](O)[C@]1(C)O	CHEMBL
CHEMBL1224011		CC[C@H]1OC(=O)[C@H](C)[C@@H](O[C@H]2C[C@@](C)(OC)[C@@H](OCCCOCCCCCc3ccc4N(CC)C=C(C([O-])=O)C(=O)c4c3)[C@H](C)O2)[C@H](C)[C@@H](O[C@H]2O[C@H](C)C[C@@H]([C@H]2O)[NH+](C)C)[C@](C)(O)C[C@@H](C)C[NH+](C)[C@H](C)[C@@H](O)[C@]1(C)O	CHEMBL
CHEMBL1224012		CC[C@H]1OC(=O)[C@H](C)[C@@H](O[C@H]2C[C@@](C)(OC)[C@@H](OCCCOCCCCc3ccc4N(C=C(C([O-])=O)C(=O)c4c3)N(C)C)[C@H](C)O2)[C@H](C)[C@@H](O[C@H]2O[C@H](C)C[C@@H]([C@H]2O)[NH+](C)C)[C@](C)(O)C[C@@H](C)C[NH+](C)[C@H](C)[C@@H](O)[C@]1(C)O	CHEMBL
CHEMBL1224013		CC[C@H]1OC(=O)[C@H](C)[C@@H](O[C@H]2C[C@@](C)(OC)[C@@H](OCCCOCCCCc3ccc4N(CC)C=C(C([O-])=O)C(=O)c4c3)[C@H](C)O2)[C@H](C)[C@@H](O[C@H]2O[C@H](C)C[C@@H]([C@H]2O)[NH+](C)C)[C@](C)(O)C[C@@H](C)C[NH+](C)[C@H](C)[C@@H](O)[C@]1(C)O	CHEMBL
CHEMBL1224014		CC[C@H]1OC(=O)[C@H](C)[C@@H](O[C@H]2C[C@@](C)(OC)[C@@H](OCCCOCCCCc3ccc4N(C=C(C([O-])=O)C(=O)c4c3)C3CC3)[C@H](C)O2)[C@H](C)[C@@H](O[C@H]2O[C@H](C)C[C@@H]([C@H]2O)[NH+](C)C)[C@](C)(O)C[C@@H](C)C[NH+](C)[C@H](C)[C@@H](O)[C@]1(C)O	CHEMBL
CHEMBL1224015		CCCCN1C=C(C([O-])=O)C(=O)c2cc(CCCOCCCO[C@H]3[C@H](C)O[C@H](C[C@@]3(C)OC)O[C@H]3[C@H](C)[C@@H](O[C@H]4O[C@H](C)C[C@@H]([C@H]4O)[NH+](C)C)[C@](C)(O)C[C@@H](C)C[NH+](C)[C@H](C)[C@@H](O)[C@](C)(O)[C@@H](CC)OC(=O)[C@@H]3C)ccc12	CHEMBL
CHEMBL1224016		CCCN1C=C(C([O-])=O)C(=O)c2cc(CCCOCCCO[C@H]3[C@H](C)O[C@H](C[C@@]3(C)OC)O[C@H]3[C@H](C)[C@@H](O[C@H]4O[C@H](C)C[C@@H]([C@H]4O)[NH+](C)C)[C@](C)(O)C[C@@H](C)C[NH+](C)[C@H](C)[C@@H](O)[C@](C)(O)[C@@H](CC)OC(=O)[C@@H]3C)ccc12	CHEMBL
CHEMBL1224017		CC[C@H]1OC(=O)[C@H](C)[C@@H](O[C@H]2C[C@@](C)(OC)[C@@H](OCCCOCCCc3ccc4N(CC[NH+](C)C)C=C(C([O-])=O)C(=O)c4c3)[C@H](C)O2)[C@H](C)[C@@H](O[C@H]2O[C@H](C)C[C@@H]([C@H]2O)[NH+](C)C)[C@](C)(O)C[C@@H](C)C[NH+](C)[C@H](C)[C@@H](O)[C@]1(C)O	CHEMBL
CHEMBL1224018		CC[C@H]1OC(=O)[C@H](C)[C@@H](O[C@H]2C[C@@](C)(OC)[C@@H](OCCCOCCCc3ccc4N(C=C(C([O-])=O)C(=O)c4c3)C(C)C)[C@H](C)O2)[C@H](C)[C@@H](O[C@H]2O[C@H](C)C[C@@H]([C@H]2O)[NH+](C)C)[C@](C)(O)C[C@@H](C)C[NH+](C)[C@H](C)[C@@H](O)[C@]1(C)O	CHEMBL
CHEMBL1224019		CC[C@H]1OC(=O)[C@H](C)[C@@H](O[C@H]2CC(C)(OC)[C@@H](OCCCOCCCc3ccc4N(C=C(C([O-])=O)C(=O)c4c3)C(C)(C)C)[C@H](C)O2)[C@H](C)[C@@H](O[C@H]2O[C@H](C)C[C@@H]([C@H]2O)[NH+](C)C)[C@](C)(O)C[C@@H](C)C[NH+](C)[C@H](C)[C@@H](O)[C@]1(C)O	CHEMBL
CHEMBL1224020		CC[C@H]1OC(=O)[C@H](C)[C@@H](O[C@H]2C[C@@](C)(OC)[C@@H](OCCCOCCCc3ccc4N(C=C(C([O-])=O)C(=O)c4c3)N(C)C)[C@H](C)O2)[C@H](C)[C@@H](O[C@H]2O[C@H](C)C[C@@H]([C@H]2O)[NH+](C)C)[C@](C)(O)C[C@@H](C)C[NH+](C)[C@H](C)[C@@H](O)[C@]1(C)O	CHEMBL
CHEMBL1224021		CC[C@H]1OC(=O)[C@H](C)[C@@H](O[C@H]2C[C@@](C)(OC)[C@@H](OCCCOCCCc3ccc4N(CCOC)C=C(C([O-])=O)C(=O)c4c3)[C@H](C)O2)[C@H](C)[C@@H](O[C@H]2O[C@H](C)C[C@@H]([C@H]2O)[NH+](C)C)[C@](C)(O)C[C@@H](C)C[NH+](C)[C@H](C)[C@@H](O)[C@]1(C)O	CHEMBL
CHEMBL1224022		CC[C@H]1OC(=O)[C@H](C)[C@@H](O[C@H]2C[C@@](C)(OC)[C@@H](OCCCOCCCc3ccc4N(CC)C=C(C([O-])=O)C(=O)c4c3)[C@H](C)O2)[C@H](C)[C@@H](O[C@H]2O[C@H](C)C[C@@H]([C@H]2O)[NH+](C)C)[C@](C)(O)C[C@@H](C)C[NH+](C)[C@H](C)[C@@H](O)[C@]1(C)O	CHEMBL
CHEMBL1224023		CC[C@H]1OC(=O)[C@H](C)[C@@H](O[C@H]2C[C@@](C)(OC)[C@@H](OCCCOCCCc3ccc4N(C=C(C([O-])=O)C(=O)c4c3)C3CC3)[C@H](C)O2)[C@H](C)[C@@H](O[C@H]2O[C@H](C)C[C@@H]([C@H]2O)[NH+](C)C)[C@](C)(O)C[C@@H](C)C[NH+](C)[C@H](C)[C@@H](O)[C@]1(C)O	CHEMBL
CHEMBL122437		O[C@@H]1[C@H](CC2CCCCC2)NC(=O)[C@H](COC(=O)CCC[C@H](CN2CCOCC2)OC1=O)NC(=O)[C@H](Cc1ccccc1)[NH2+]C1CN2CCC1CC2	CHEMBL
CHEMBL1224584		CCCCCCCCO[C@H]1O[C@@H]2COC(=O)CCCCCCC(=O)O[C@H]2[C@H](O)[C@H]1O	CHEMBL
CHEMBL1224585		CCCCCCCCO[C@H]1O[C@@H]2COC(=O)CC[C@@H]3O[C@@H]3CCC(=O)O[C@H]2[C@H](O)[C@H]1O	CHEMBL
CHEMBL1224587		CCCCCCCCO[C@H]1O[C@@H]2COC(=O)CC\C=C\CCC(=O)O[C@H]2[C@H](OC)[C@H]1OC	CHEMBL
CHEMBL1224588		CCCCCCCCO[C@H]1O[C@@H]2COC(=O)CC\C=C\CCC(=O)O[C@H]2[C@H](OCc2ccccc2)[C@H]1OCc1ccccc1	CHEMBL
CHEMBL1224598		CC[C@H]1OC(=O)[C@H](C)[C@@H](O[C@H]2C[C@@](C)(OC)[C@@H](O[C@@H]3O[C@H](CO)[C@@H](O)[C@H](O)[C@H]3O)[C@H](C)O2)[C@H](C)[C@@H](O[C@@H]2O[C@H](C)C[C@@H]([C@H]2O)[NH+](C)C)[C@@](C)(C[C@@H](C)C(=O)[C@H](C)[C@@H](O)[C@]1(C)O)OC	CHEMBL
CHEMBL1224599		CC[C@H]1OC(=O)[C@H](C)[C@@H](O[C@H]2C[C@@](C)(OC)[C@@H](O[C@@H]3O[C@H](CO)[C@@H](O)[C@H](O)[C@H]3OC(C)=O)[C@H](C)O2)[C@H](C)[C@@H](O[C@@H]2O[C@H](C)C[C@@H]([C@H]2O)[NH+](C)C)[C@@](C)(C[C@@H](C)C(=O)[C@H](C)[C@@H](O)[C@]1(C)O)OC	CHEMBL
CHEMBL1224600		CC[C@H]1OC(=O)[C@H](C)[C@@H](O[C@H]2C[C@@](C)(OC)[C@@H](O[C@@H]3O[C@H](COC(=O)c4ccccc4)[C@@H](OC(=O)c4ccccc4)[C@H](OC(C)=O)[C@H]3OC(C)=O)[C@H](C)O2)[C@H](C)[C@@H](O[C@@H]2O[C@H](C)C[C@@H]([C@H]2O)[NH+](C)C)[C@@](C)(C[C@@H](C)C(=O)[C@H](C)[C@@H](O)[C@]1(C)O)OC	CHEMBL
CHEMBL1224601		CC[C@H]1OC(=O)[C@H](C)[C@@H](O[C@H]2C[C@@](C)(OC)[C@@H](O[C@@H]3O[C@H](COC(=O)c4ccccc4)[C@@H](O)[C@H](O)[C@H]3OC(C)=O)[C@H](C)O2)[C@H](C)[C@@H](O[C@@H]2O[C@H](C)C[C@@H]([C@H]2O)[NH+](C)C)[C@@](C)(C[C@@H](C)C(=O)[C@H](C)[C@@H](O)[C@]1(C)O)OC	CHEMBL
CHEMBL1224602		CC[C@H]1OC(=O)[C@H](C)[C@@H](O[C@H]2C[C@@](C)(OC)[C@@H](O[C@H]3O[C@H](COC(C)=O)[C@@H](OC(=O)c4ccccc4)[C@H](OC(C)=O)[C@H]3OC(C)=O)[C@H](C)O2)[C@H](C)[C@@H](O[C@@H]2O[C@H](C)C[C@@H]([C@H]2O)[NH+](C)C)[C@@](C)(C[C@@H](C)C(=O)[C@H](C)[C@@H](O)[C@]1(C)O)OC	CHEMBL
CHEMBL1224603		CC[C@H]1OC(=O)[C@H](C)[C@@H](O[C@H]2C[C@@](C)(OC)[C@@H](O[C@@H]3O[C@H](CO)[C@@H](O[C@H]4O[C@@H](CO)[C@H](O)[C@@H](O)[C@@H]4O)[C@H](O)[C@H]3O)[C@H](C)O2)[C@H](C)[C@@H](O[C@@H]2O[C@H](C)C[C@@H]([C@H]2O)[NH+](C)C)[C@@](C)(C[C@@H](C)C(=O)[C@H](C)[C@@H](O)[C@]1(C)O)OC	CHEMBL
CHEMBL1224604		CC[C@H]1OC(=O)[C@H](C)[C@@H](O[C@H]2C[C@@](C)(OC)[C@@H](O[C@@H]3O[C@H](CO)[C@@H](O)[C@H](O)[C@H]3O)[C@H](C)O2)[C@H](C)[C@@H](O[C@@H]2O[C@H](C)C[C@@H]([C@H]2O)[NH+](C)C)[C@@](C)(C[C@@H](C)C(=O)[C@H](C)[C@H]2N(CCCCn3cnc4cccnc34)C(=O)O[C@]12C)OC	CHEMBL
CHEMBL1224605		CC[C@H]1OC(=O)[C@H](C)[C@@H](O[C@H]2C[C@@](C)(OC)[C@@H](O[C@@H]3O[C@@H]4COC(O[C@H]4[C@H](O)[C@H]3O)c3ccccc3)[C@H](C)O2)[C@H](C)[C@@H](O[C@@H]2O[C@H](C)C[C@@H]([C@H]2O)[NH+](C)C)[C@@](C)(C[C@@H](C)C(=O)[C@H](C)[C@H]2N(CCCCn3cnc4cccnc34)C(=O)O[C@]12C)OC	CHEMBL
CHEMBL1224606		CC[C@H]1OC(=O)[C@H](C)[C@@H](O[C@H]2C[C@@](C)(OC)[C@@H](O[C@@H]3O[C@H](CO)[C@@H](O)[C@H](O)[C@H]3O)[C@H](C)O2)[C@H](C)[C@@H](O[C@@H]2O[C@H](C)C[C@@H]([C@H]2O)[NH+](C)C)[C@@](C)(C[C@@H](C)C(=O)[C@H](C)[C@H]2N(CCCCn3cnc4ncccc34)C(=O)O[C@]12C)OC	CHEMBL
CHEMBL1224607		CC[C@H]1OC(=O)[C@H](C)[C@@H](O[C@H]2C[C@@](C)(OC)[C@@H](O[C@@H]3O[C@@H]4COC(O[C@H]4[C@H](O)[C@H]3O)c3ccccc3)[C@H](C)O2)[C@H](C)[C@@H](O[C@@H]2O[C@H](C)C[C@@H]([C@H]2O)[NH+](C)C)[C@@](C)(C[C@@H](C)C(=O)[C@H](C)[C@H]2N(CCCCn3cnc4ncccc34)C(=O)O[C@]12C)OC	CHEMBL
CHEMBL1224775		CCCCC(C)C1CC(O)CCC[C@H](O)C[C@@H](O)C[C@@H](O)CCCC(O)CCCC(O)CCCC(O)CCC[C@@H](O)C[C@@H](O)CCC\C(C)=C\C(=O)O1	CHEMBL
CHEMBL1224777		CCCCC(C)C1C[C@@H](O)CCC[C@H](O)C[C@@H](O)C[C@@H](O)CCCC(O)CCCC(O)CCCC(O)CCCC(O)CC(O)CCC\C(C)=C\C(=O)O1	CHEMBL
CHEMBL1224858		C[C@H]1CCCC[C@H](CCCC(Cl)Cl)c2c(O)cc(cc2O)[C@H](O)[C@@H](C)CCCC[C@H](CCCC(Cl)Cl)c2c(O)cc(cc2O)[C@@H]1O	CHEMBL
CHEMBL1224859		C[C@H]1CCCC[C@H](CCCCCl)c2c(O)cc(cc2O)[C@H](O)[C@@H](C)CCCC[C@H](CCCC(Cl)Cl)c2c(O)cc(cc2O)[C@@H]1O	CHEMBL
CHEMBL1224860		CCCC[C@H]1CCCC[C@H](C)[C@@H](O)c2cc(O)c([C@@H](CCCC(Cl)Cl)CCCC[C@H](C)[C@@H](O)c3cc(O)c1c(O)c3)c(O)c2	CHEMBL
CHEMBL1224861		CCCC[C@H]1CCCC[C@H](C)[C@@H](O)c2cc(O)c([C@@H](CCCCCl)CCCC[C@H](C)[C@@H](O)c3cc(O)c1c(O)c3)c(O)c2	CHEMBL
CHEMBL1224862		C[C@H]1CCCC[C@H](CCCC(Cl)Cl)c2c(O)cc(cc2O)[C@H](O)[C@@H](C)CCCC[C@H](CCCC(Cl)Cl)c2c(O)cc(C1)cc2O	CHEMBL
CHEMBL1224863		CCCC[C@H]1CCCC[C@H](C)Cc2cc(O)c([C@@H](CCCC(Cl)Cl)CCCC[C@H](C)[C@@H](O)c3cc(O)c1c(O)c3)c(O)c2	CHEMBL
CHEMBL1224864		C[C@H]1CCCC[C@H](CCCC(Cl)Cl)c2c(O)cc(C[C@@H](C)CCCC[C@H](CCCC(Cl)Cl)c3c(O)cc(C1)cc3O)cc2O	CHEMBL
CHEMBL1224865		C[C@H]1CCCC[C@H](CCCC(Br)Br)c2c(O)cc(cc2O)[C@H](O)[C@@H](C)CCCC[C@H](CCCC(Br)Br)c2c(O)cc(cc2O)[C@@H]1O	CHEMBL
CHEMBL1224866		CCCC[C@H]1CCCC[C@H](C)[C@@H](O)c2cc(O)c([C@@H](CCCC)CCCC[C@H](C)[C@@H](O)c3cc(O)c1c(O)c3)c(O)c2	CHEMBL
CHEMBL1224867		CCCC[C@H]1CCCC[C@H](C)[C@@H](O)c2cc(O)c([C@@H](CCCC)CCCC[C@H](C)Cc3cc(O)c1c(O)c3)c(O)c2	CHEMBL
CHEMBL1224868		CCCC[C@H]1CCCC[C@H](C)Cc2cc(O)c([C@@H](CCCC)CCCC[C@H](C)Cc3cc(O)c1c(O)c3)c(O)c2	CHEMBL
CHEMBL122487		C(N1CCC[NH2+]CCNCCC[NH2+]CC1)c1ccc(C[NH+]2CCCNCC[NH2+]CCNCCC2)cc1	CHEMBL
CHEMBL122501		C(CN1CCC[NH2+]CCNCCCNCC1)Cc1ccc(CCC[NH+]2CCCNCC[NH2+]CCC[NH2+]CC2)cc1	CHEMBL
CHEMBL122537		Cc1cc(CN2CCC[NH2+]CCNCCC[NH2+]CC2)c(C)cc1CN1CCC[NH2+]CCNCCC[NH2+]CC1	CHEMBL
CHEMBL12265		CC[C@H]1OC(=O)[C@H](C)[C@@H](O)[C@H](C)[C@@H](OC2O[C@H](C)C[C@@H]([C@H]2O)[NH+](C)C(C)C)[C@](C)(C[C@@H](C)C(=O)[C@H](C)[C@H]2N(CCc3ccc(Cl)cc3)C(=O)O[C@]12C)OC	CHEMBL
CHEMBL122692		C(N1CCC[NH2+]CCCNCCC[NH2+]CCC1)c1ccc(C[NH+]2CCCNCCC[NH2+]CCC[NH2+]CCC2)cc1	CHEMBL
CHEMBL122773		CCC1CC(=O)N[C@@H](Cc2ccc3ccccc3c2)C(=O)N[C@@H](CCC[NH+]=C(N)N)C(=O)N[C@H](Cc2c[nH]c3ccccc23)C(=O)N[C@H](CCCCNC1=O)C(N)=O	CHEMBL
CHEMBL12282		CC[C@H]1OC(=O)[C@H](C)[C@@H](OC(=O)N2[C@@H](C)COC2=O)[C@H](C)[C@@H](OC2O[C@H](C)C[C@@H]([C@H]2O)[NH+](C)CC2CC2)[C@](C)(C[C@@H](C)C(=O)[C@H](C)[C@H]2N(CCc3ccc(F)c(Cl)c3)C(=O)O[C@]12C)OC	CHEMBL
CHEMBL1229169		[NH3+]Cc1cc2oc1CNC(=O)c1cc(C[NH3+])c(CNC(=O)c3cc(C[NH3+])c(CNC2=O)o3)o1	CHEMBL
CHEMBL1229170		[NH3+]CCC(=O)NCc1cc2oc1CNC(=O)c1cc(CNC(=O)CC[NH3+])c(CNC(=O)c3cc(CNC(=O)CC[NH3+])c(CNC2=O)o3)o1	CHEMBL
CHEMBL122919		O[C@@H]1[C@H](CC2CCCCC2)NC(=O)[C@H](COC(=O)CCC[C@H](CN2CCOCC2)OC1=O)NC(=O)COc1ccccc1	CHEMBL
CHEMBL122946		CCC(C)[C@H]1O[C@@]2(C[C@@H]3C[C@@H](C\C=C(C)\[C@@H](O[C@H]4C[C@H](OC)[C@@H](O[C@H]5C[C@H](OC)[C@H](O)[C@H](C)O5)[C@H](C)O4)[C@@H](C)\C=C\C=C4/CO[C@@H]5[C@H](O)C(C)=C[C@@H](C(=O)O3)[C@]45O)O2)C=C[C@@H]1C	CHEMBL
CHEMBL122981		CC1(C)SC[C@@H](NC(=O)[C@H](Cc2ccccc2)NC(=O)CNC(=O)[C@@H]1NC(=O)[C@@H]([NH3+])Cc1ccc(O)cc1)C([O-])=O	CHEMBL
CHEMBL1229884		Nc1ncnc2n(cnc12)[C@@H]1O[C@@H]2COP([O-])(=O)O[C@@H]3[C@@H](COP([O-])(=O)O[C@H]2[C@H]1O)O[C@H]([C@@H]3O)n1cnc2c(N)ncnc12	CHEMBL
CHEMBL123004		CC(C)[C@H]1NC(=O)[C@@H](CCCCCCCC[C@H](CO)NC1=O)NC(=O)OC(C)(C)C	CHEMBL
CHEMBL1231055		CC(C)CCCCCCCCC(=O)N(C)[C@H](CO)C(=O)N[C@H](C)C(=O)NCC(=O)N(C)[C@H]1c2ccc(O)c(c2)-c2cc(C[C@H](NC(=O)[C@H](C)NC1=O)C([O-])=O)ccc2O	CHEMBL
CHEMBL1231352		CN(C)c1[nH+]c2CCCn3cc(C4=C(C(=O)NC4=O)c4cn(CCCCc1cc2)c1ccccc41)c1ccccc31	CHEMBL
CHEMBL1231573		NC1=Nc2c(ncn2[C@@H]2O[C@@H]3COP([O-])(=O)O[C@@H]4[C@@H](COP([O-])(=O)O[C@H]3[C@H]2O)O[C@H]([C@@H]4O)n2cnc3c2N=C(N)NC3=O)C(=O)N1	CHEMBL
CHEMBL1231649		CO[C@H]1[C@@H](CC(=O)O[C@H](C)C[C@@H]2O[C@H]2\C=C\C(=O)[C@H](C)C[C@H](CC=O)[C@@H]1O[C@@H]1O[C@H](C)[C@@H](O[C@H]2C[C@@](C)(O)[C@@H](OC(=O)CC(C)C)[C@H](C)O2)[C@@H]([C@H]1O)[NH+](C)C)OC(C)=O	CHEMBL
CHEMBL1231891		Cc1c2Cc3[nH]c(Cc4[nH]c(Cc5[nH]c(Cc([nH]2)c1CCC([O-])=O)c(C)c5CCC([O-])=O)c(C)c4CCC([O-])=O)c(CCC([O-])=O)c3C	CHEMBL
CHEMBL1232357		CC[C@H](C)[C@@H]1NC(=O)[C@H](Cc2ccc(OCCCNC1=O)cc2)NC(=O)[C@@H]1Cc2ccc(OCCCCC(=O)N[C@@H](C(C)C)C(=O)N1)cc2	CHEMBL
CHEMBL1232510		CC[C@H]1OC(=O)[C@@](C)(F)C(=O)[C@H](C)[C@@H](O[C@@H]2O[C@H](C)C[C@@H]([C@H]2O)[NH+](C)C)[C@@](C)(C[C@@H](C)C(=O)[C@H](C)[C@H]2N(CCCCn3cc(nn3)-c3cccc(N)c3)C(=O)O[C@]12C)OC	CHEMBL
CHEMBL1233002		CCCCCCC\C=C\C=C\C(=O)N[C@@H]([C@@H](C)O)C(=O)N[C@H]1C[C@@H](O)CCNC(=O)\C=C\[C@H](C)NC1=O	CHEMBL
CHEMBL1233239		CC(C)CCN(C[C@@H](O)[C@@H]1Cc2ccc(OCCCC(=O)N[C@@H](CC(N)=O)C(=O)N1)cc2)S(=O)(=O)c1ccccc1	CHEMBL
CHEMBL123429		COc1cc(CN2CCC[NH2+]CCNCCC[NH2+]CC2)c(OC)cc1CN1CCC[NH2+]CCNCCC[NH2+]CC1	CHEMBL
CHEMBL1235084		Oc1cc(O)c2c(CC(=O)CCCC\C=C\CCOC2=O)c1Cl	CHEMBL
CHEMBL1235296		CC[C@H](C)[C@H](NC(=O)[C@@H]1CCCN1C[C@H](O)[C@@H]1Cc2ccc(OCCCC(=O)N[C@@H](CC(N)=O)C(=O)N1)cc2)C(=O)N[C@@H](C(C)C)C(N)=O	CHEMBL
CHEMBL1235520		C[C@@H]1C[C@@]2(C)CC[C@@H](O2)[C@@]23CC[C@@](C)(C[C@@H](O2)[C@H]2O[C@](C)(CC2=O)[C@@H](O)[C@@H]2CC[C@@]4(CCC[C@H](O4)[C@@H](C)C(=O)O[C@@H]4C[C@H](O[C@@H]4\C=C\C(\C)=C\1)[C@@]1(O)OCCC(C)=C1[O-])O2)O3	CHEMBL
CHEMBL1235529		Brc1cnc2Nc3cccc(c3)S(=O)(=O)NCCCNc1n2	CHEMBL
CHEMBL123564		CO[C@H]1C[C@H](C)CC2=C(NCC=C)C(=O)C=C(NC(=O)\C(C)=C\CC[C@H](OC)[C@@H](OC(N)=O)\C(C)=C\[C@H](C)[C@H]1O)C2=O	CHEMBL
CHEMBL1235718		CC[C@H]1OC(=O)[C@H](C)[C@@H](O[C@H]2C[C@@](C)(OC)[C@@H](O)[C@H](C)O2)[C@H](C)[C@@H](O[C@@H]2O[C@H](C)C[C@@H]([C@H]2O)[NH+](C)C)[C@](C)(O)C[C@@H](C)\C(=N\OCOCCOC)[C@H](C)[C@@H](O)[C@]1(C)O	CHEMBL
CHEMBL1235782		CO[C@@H]1[C@@H](O)[C@H](C)[C@H]2O[C@]1(O)[C@H](C)C(=O)O[C@@H](CCCC[C@H](OC)[C@H](OC)\C=C\[C@@H]2C)c1ccccc1	CHEMBL
CHEMBL1235837		CC1(C)COC(=O)CCCCCCCCCCCOC(=O)[C@@H]2CCCCN2C(=O)C1=O	CHEMBL
CHEMBL1236043		CC(C)[C@H](NC(=O)N[C@@H](C(C)C)C(=O)N[C@H]1\C=C\CCNC(=O)\C=C\[C@@H](NC1=O)C(C)C)C([O-])=O	CHEMBL
CHEMBL1236167		Clc1ccc2OCC(=O)NCCC(=O)N[C@H](C3CCCCC3)C(=O)N3CCC[C@H]3C(=O)NCc2c1	CHEMBL
CHEMBL1236670		CC(C)[C@H]1OC(=O)C2=CCCN2C(=O)c2coc(CC(=O)C[C@H](O)\C=C(/C)\C=C\CNC(=O)\C=C\[C@H]1C)n2	CHEMBL
CHEMBL123698		COc1ccc(C[C@H]2NC(=O)\C=C\CC(OC(=O)[C@@H](CC(C)C)OC(=O)CCNC2=O)[C@H](C)C2OC2c2ccccc2)cc1Cl	CHEMBL
CHEMBL1237043		CC[C@H]1OC(=O)[C@H](C)[C@@H](O[C@H]2C[C@@](C)(OC)[C@@H](C)[C@H](C)O2)[C@H](C)[C@@H](O[C@@H]2O[C@H](C)C[C@@H]([C@H]2O)[NH+](C)C)[C@](C)(O)C[C@@H](C)C(=O)[C@H](C)[C@@H](O)[C@]1(C)O	CHEMBL
CHEMBL1237057		CCC(C)[C@H]([NH3+])C1=NCC(S1)C(=O)N[C@@H](CC(C)C)C(=O)N[C@H](CCC([O-])=O)C(=O)N[C@@H](C(C)CC)C(=O)N[C@H]1CCCCNC(=O)[C@H](CC(N)=O)NC(=O)[C@@H](CC([O-])=O)NC(=O)[C@H](Cc2c[nH]cn2)NC(=O)[C@@H](Cc2ccccc2)NC(=O)[C@@H](NC(=O)[C@@H](CCC[NH3+])NC1=O)C(C)CC	CHEMBL
CHEMBL1237070		CCCCCOc1ccc(cc1)-c1cc(no1)-c1ccc(cc1)C(=O)N[C@H]1C[C@@H](O)[C@@H](O)NC(=O)[C@@H]2[C@@H](O)[C@@H](C)CN2C(=O)[C@@H](NC(=O)[C@@H](NC(=O)[C@@H]2C[C@@H](O)CN2C(=O)[C@@H](NC1=O)[C@@H](C)O)[C@H](O)[C@@H](O)c1ccc(O)c(OS([O-])(=O)=O)c1)[C@H](O)CC(N)=O	CHEMBL
CHEMBL1237072		CC[C@H]1OC(=O)[C@H](C)[C@@H](O[C@H]2C[C@@](C)(OC)[C@@H](O)[C@H](C)O2)[C@H](C)[C@@H](O[C@@H]2O[C@H](C)C[C@@H]([C@H]2O)[NH+](C)C)[C@](C)(O)C[C@@H](C)[C@@H]2[NH2+][C@@H](COCCOC)O[C@H]([C@H]2C)[C@]1(C)O	CHEMBL
CHEMBL1237137		CO[C@H]1[C@H](C[C@@H](O)CO)O[C@H]2C[C@H]3O[C@H](C[C@@H](C)C3=C)CC[C@@H]3O[C@H](CC3=C)CC[C@@]34C[C@@H]5O[C@@H]6C(O[C@H]7CC[C@H](CC(=O)O[C@H]12)O[C@@H]7[C@@H]6O3)[C@H]5O4	CHEMBL
CHEMBL123835		CO[C@H]1C[C@H](C)CC2=C(NCCCO)C(=O)C=C(NC(=O)\C(C)=C\C=C/[C@H](OC)[C@@H](OC(N)=O)\C(C)=C\[C@H](C)[C@H]1O)C2=O	CHEMBL
CHEMBL123938		NNC(=O)[C@H]1CCCCNC(=O)CCC(=O)N[C@@H](Cc2ccc3ccccc3c2)C(=O)N[C@@H](CCC[NH+]=C(N)N)C(=O)N[C@H](Cc2c[nH]c3ccccc23)C(=O)N1	CHEMBL
CHEMBL124031		CCCC[C@@H]1NC(=O)[C@H](CCCCOc2ccc(C[C@H](NC1=O)[C@H](O)CN(CCC(C)C)S(=O)(=O)c1ccc(NC(C)=O)cc1)cc2)NC(=O)CCCC	CHEMBL
CHEMBL1240597		CC[C@H](C)[C@H]1NC(=O)[C@H](CC([O-])=O)NC(=O)[C@H](CCCNC(N)=[NH2+])NC(=O)[C@H](CSCc2cc3CSC[C@H](NC(=O)[C@@H](NC(=O)[C@H](C)NC(=O)[C@@H](NC(=O)[C@H](CC([O-])=O)NC(=O)[C@H](Cc4ccc(O)cc4)NC(=O)[C@H](CC(N)=O)NC(=O)[C@H](CSCc(c3)c2)NC(=O)[C@H](CCCNC(N)=[NH2+])NC(=O)[C@H](Cc2ccccc2)NC(=O)[C@H](CCCNC(N)=[NH2+])NC1=O)C(C)C)C(C)C)C(=O)NCC(N)=O)NC(=O)[C@H](C)[NH3+]	CHEMBL
CHEMBL1240598		CC[C@H](C)[C@@H]1NC(=O)[C@@H]2CCCN2C(=O)[C@@H]2CSCc3cc(CSC[C@H](NC(=O)[C@@H]4CCCN4C(=O)[C@H](Cc4ccccc4)NC(=O)[C@@H](NC(=O)[C@H](CCC([O-])=O)NC1=O)[C@@H](C)CC)C(=O)NCC(N)=O)cc(CSC[C@H](NC(=O)[C@H](C)[NH3+])C(=O)N[C@@H](CO)C(=O)N[C@@H]([C@H](C)O)C(=O)N[C@@H](CCC([O-])=O)C(=O)N[C@@H](CCCNC(N)=[NH2+])C(=O)N[C@@H](CCCNC(N)=[NH2+])C(=O)N[C@@H](Cc1ccc(O)cc1)C(=O)N2)c3	CHEMBL
CHEMBL1240599		CC[C@H](C)[C@@H]1NC(=O)[C@H](CC(N)=O)NC(=O)[C@H](CC(C)C)NC(=O)[C@@H]2CSCc3cc(CSC[C@H](NC(=O)[C@@H]4CCCN4C(=O)CNC(=O)[C@H](CC([O-])=O)NC1=O)C(=O)NCC(N)=O)cc(CSC[C@H](NC(=O)[C@H](C)[NH3+])C(=O)N[C@@H](C)C(=O)N1CCC[C@H]1C(=O)N[C@@H](Cc1c[nH]c4ccccc14)C(=O)N[C@@H](CCCNC(N)=[NH2+])C(=O)N[C@@H]([C@@H](C)O)C(=O)N[C@@H](CCSC)C(=O)N2)c3	CHEMBL
CHEMBL1240601		CSCC[C@@H]1NC(=O)[C@]2(C)CSCc3cc(CSC[C@H](NC(=O)[C@@H](NC(=O)CNC(=O)[C@H](CCC([O-])=O)NC(=O)[C@H](CO)NC(=O)[C@H](CCC([O-])=O)NC1=O)C(C)C)C(=O)NCC(N)=O)cc(CSC[C@H](NC(=O)[C@H](C)[NH3+])C(=O)N1CCC[C@@H]1C(=O)N[C@@H](C(C)C)C(=O)N[C@@H](Cc1c[nH]c4ccccc14)C(=O)N[C@@H](CCCNC(N)=[NH2+])C(=O)N[C@@H]([C@@H](C)O)C(=O)N[C@@H](CC(C)C)C(=O)N2)c3	CHEMBL
CHEMBL1240604		CC[C@H](C)[C@H]1NC(=O)[C@H](CC(N)=O)NC(=O)[C@H](CC(N)=O)NC(=O)[C@@H](NC(=O)[C@H](CCCNC(N)=[NH2+])NC(=O)[C@H]2CSCc3cc(CSC[C@H](NC(=O)[C@H](CO)NC1=O)C(=O)NCC(N)=O)cc(CSC[C@H](NC(=O)[C@H](C)[NH3+])C(=O)NCC(=O)NCC(=O)N[C@@H](CC(N)=O)C(=O)N[C@@H](CO)C(=O)N[C@@H](CC([O-])=O)C(=O)N[C@@H](CCCNC(N)=[NH2+])C(=O)N2)c3)C(C)C	CHEMBL
CHEMBL1240608		CC(C)C[C@@H]1NC(=O)[C@H](CC([O-])=O)NC(=O)CNC(=O)[C@H](Cc2ccc(O)cc2)NC(=O)[C@H](CCC([O-])=O)NC(=O)[C@H](CSCc2cc3CSC[C@H](NC(=O)[C@@H](NC(=O)[C@H]4CCCN4C(=O)[C@@H]4CCCN4C(=O)[C@H](CC([O-])=O)NC(=O)[C@H](Cc4c[nH]c5ccccc45)NC(=O)CNC(=O)[C@H](CSCc(c3)c2)NC(=O)[C@H](Cc2c[nH]c3ccccc23)NC1=O)C(C)C)C(=O)NCC(N)=O)NC(=O)[C@H](C)[NH3+]	CHEMBL
CHEMBL1240609		CC(C)[C@@H]1NC(=O)[C@H](CC([O-])=O)NC(=O)[C@H](Cc2ccc(O)cc2)NC(=O)[C@H](CCC([O-])=O)NC(=O)[C@H](CSCc2cc3CSC[C@H](NC(=O)[C@H](CCC(N)=O)NC(=O)CNC(=O)[C@H](Cc4ccccc4)NC(=O)CNC(=O)[C@H](CC([O-])=O)NC(=O)[C@H](Cc4c[nH]c5ccccc45)NC(=O)[C@H](CSCc(c3)c2)NC(=O)[C@H](Cc2ccccc2)NC(=O)CNC1=O)C(=O)NCC(N)=O)NC(=O)[C@H](C)[NH3+]	CHEMBL
CHEMBL1240612		CC(C)C[C@@H]1NC(=O)[C@H](CC([O-])=O)NC(=O)[C@H](Cc2ccccc2)NC(=O)[C@H](CC(C)C)NC(=O)[C@H](CSCc2cc3CSC[C@H](NC(=O)[C@@H]4CCCN4C(=O)CNC(=O)[C@H](CCC([O-])=O)NC(=O)CNC(=O)CNC(=O)CNC(=O)[C@H](CSCc(c2)c3)NC(=O)[C@H](Cc2ccccc2)NC(=O)CNC1=O)C(=O)NCC(N)=O)NC(=O)[C@H](C)[NH3+]	CHEMBL
CHEMBL1240613		CC[C@@H](C)[C@@H]1NC(=O)[C@H]2CCCN2C(=O)[C@@H](CC(C)C)NC(=O)[C@@H]2CSCc3cc(CSC[C@H](NC(=O)[C@@H](CC([O-])=O)NC(=O)[C@@H](CO)NC(=O)[C@H](Cc4ccccc4)NC1=O)C(=O)NCC(N)=O)cc(CSC[C@H](NC(=O)[C@H](C)[NH3+])C(=O)N1CCC[C@H]1C(=O)N[C@@H](CCCNC(N)=[NH2+])C(=O)N[C@@H]([C@H](C)CC)C(=O)N[C@@H](CCC([O-])=O)C(=O)NCC(=O)N[C@@H](Cc1ccccc1)C(=O)N2)c3	CHEMBL
CHEMBL1240621		CCCNC(=O)O[C@H]1[C@H](C)[C@@H](O[C@@H]2O[C@H](C)C[C@@H]([C@H]2O)[NH+](C)C)[C@@](C)(C[C@@H](C)C(=O)[C@@H](C)[C@@H](OC)[C@](C)(O)[C@@H](CC)OC(=O)[C@@H]1C)OC	CHEMBL
CHEMBL1240622		CCCCNC(=O)O[C@H]1[C@H](C)[C@@H](O[C@@H]2O[C@H](C)C[C@@H]([C@H]2O)[NH+](C)C)[C@@](C)(C[C@@H](C)C(=O)[C@@H](C)[C@@H](OC)[C@](C)(O)[C@@H](CC)OC(=O)[C@@H]1C)OC	CHEMBL
CHEMBL1240623		CCCCCNC(=O)O[C@H]1[C@H](C)[C@@H](O[C@@H]2O[C@H](C)C[C@@H]([C@H]2O)[NH+](C)C)[C@@](C)(C[C@@H](C)C(=O)[C@@H](C)[C@@H](OC)[C@](C)(O)[C@@H](CC)OC(=O)[C@@H]1C)OC	CHEMBL
CHEMBL1240624		CC[C@H]1OC(=O)[C@H](C)[C@@H](OC(=O)NC2CCCCC2)[C@H](C)[C@@H](O[C@@H]2O[C@H](C)C[C@@H]([C@H]2O)[NH+](C)C)[C@@](C)(C[C@@H](C)C(=O)[C@@H](C)[C@@H](OC)[C@]1(C)O)OC	CHEMBL
CHEMBL1240625		CC[C@H]1OC(=O)[C@H](C)[C@@H](OC(=O)NCCCOC)[C@H](C)[C@@H](O[C@@H]2O[C@H](C)C[C@@H]([C@H]2O)[NH+](C)C)[C@@](C)(C[C@@H](C)C(=O)[C@@H](C)[C@@H](OC)[C@]1(C)O)OC	CHEMBL
CHEMBL1240626		CCOCCCNC(=O)O[C@H]1[C@H](C)[C@@H](O[C@@H]2O[C@H](C)C[C@@H]([C@H]2O)[NH+](C)C)[C@@](C)(C[C@@H](C)C(=O)[C@@H](C)[C@@H](OC)[C@](C)(O)[C@@H](CC)OC(=O)[C@@H]1C)OC	CHEMBL
CHEMBL1240627		CC[C@H]1OC(=O)[C@H](C)[C@@H](OC(=O)NCCCOC(C)C)[C@H](C)[C@@H](O[C@@H]2O[C@H](C)C[C@@H]([C@H]2O)[NH+](C)C)[C@@](C)(C[C@@H](C)C(=O)[C@@H](C)[C@@H](OC)[C@]1(C)O)OC	CHEMBL
CHEMBL1240628		CCCCOCCCNC(=O)O[C@H]1[C@H](C)[C@@H](O[C@@H]2O[C@H](C)C[C@@H]([C@H]2O)[NH+](C)C)[C@@](C)(C[C@@H](C)C(=O)[C@@H](C)[C@@H](OC)[C@](C)(O)[C@@H](CC)OC(=O)[C@@H]1C)OC	CHEMBL
CHEMBL1240629		CC[C@H]1OC(=O)[C@H](C)[C@@H](OC(=O)NCCCO)[C@H](C)[C@@H](O[C@@H]2O[C@H](C)C[C@@H]([C@H]2O)[NH+](C)C)[C@@](C)(C[C@@H](C)C(=O)[C@@H](C)[C@@H](OC)[C@]1(C)O)OC	CHEMBL
CHEMBL1240630		CC[C@H]1OC(=O)[C@H](C)[C@@H](OC(=O)NCc2ccco2)[C@H](C)[C@@H](O[C@@H]2O[C@H](C)C[C@@H]([C@H]2O)[NH+](C)C)[C@@](C)(C[C@@H](C)C(=O)[C@@H](C)[C@@H](OC)[C@]1(C)O)OC	CHEMBL
CHEMBL1240631		CC[C@H]1OC(=O)[C@H](C)[C@@H](OC(=O)Nc2nccs2)[C@H](C)[C@@H](O[C@@H]2O[C@H](C)C[C@@H]([C@H]2O)[NH+](C)C)[C@@](C)(C[C@@H](C)C(=O)[C@@H](C)[C@@H](OC)[C@]1(C)O)OC	CHEMBL
CHEMBL1240632		CC[C@H]1OC(=O)[C@H](C)[C@@H](OC(=O)NCc2ccccc2)[C@H](C)[C@@H](O[C@@H]2O[C@H](C)C[C@@H]([C@H]2O)[NH+](C)C)[C@@](C)(C[C@@H](C)C(=O)[C@@H](C)[C@@H](OC)[C@]1(C)O)OC	CHEMBL
CHEMBL1240633		CC[C@H]1OC(=O)[C@H](C)[C@@H](OC(=O)NCc2ccc(OC)cc2)[C@H](C)[C@@H](O[C@@H]2O[C@H](C)C[C@@H]([C@H]2O)[NH+](C)C)[C@@](C)(C[C@@H](C)C(=O)[C@@H](C)[C@@H](OC)[C@]1(C)O)OC	CHEMBL
CHEMBL1240634		CC[C@H]1OC(=O)[C@H](C)[C@@H](OC(=O)NCc2ccc(F)cc2)[C@H](C)[C@@H](O[C@@H]2O[C@H](C)C[C@@H]([C@H]2O)[NH+](C)C)[C@@](C)(C[C@@H](C)C(=O)[C@@H](C)[C@@H](OC)[C@]1(C)O)OC	CHEMBL
CHEMBL1240635		CC[C@H]1OC(=O)[C@H](C)[C@@H](OC(=O)NCc2ccc(Cl)cc2)[C@H](C)[C@@H](O[C@@H]2O[C@H](C)C[C@@H]([C@H]2O)[NH+](C)C)[C@@](C)(C[C@@H](C)C(=O)[C@@H](C)[C@@H](OC)[C@]1(C)O)OC	CHEMBL
CHEMBL1240636		CC[C@H]1OC(=O)[C@H](C)[C@@H](OC(=O)NCc2ccc(Br)cc2)[C@H](C)[C@@H](O[C@@H]2O[C@H](C)C[C@@H]([C@H]2O)[NH+](C)C)[C@@](C)(C[C@@H](C)C(=O)[C@@H](C)[C@@H](OC)[C@]1(C)O)OC	CHEMBL
CHEMBL1240637		CC[C@H]1OC(=O)[C@H](C)[C@@H](OC(=O)NCc2ccc(O)cc2)[C@H](C)[C@@H](O[C@@H]2O[C@H](C)C[C@@H]([C@H]2O)[NH+](C)C)[C@@](C)(C[C@@H](C)C(=O)[C@@H](C)[C@@H](OC)[C@]1(C)O)OC	CHEMBL
CHEMBL1240638		CC[C@H]1OC(=O)[C@H](C)[C@@H](OC(=O)NCc2ccc(C)cc2)[C@H](C)[C@@H](O[C@@H]2O[C@H](C)C[C@@H]([C@H]2O)[NH+](C)C)[C@@](C)(C[C@@H](C)C(=O)[C@@H](C)[C@@H](OC)[C@]1(C)O)OC	CHEMBL
CHEMBL1240639		CC[C@H]1OC(=O)[C@H](C)[C@@H](OC(=O)NCCc2ccccc2)[C@H](C)[C@@H](O[C@@H]2O[C@H](C)C[C@@H]([C@H]2O)[NH+](C)C)[C@@](C)(C[C@@H](C)C(=O)[C@@H](C)[C@@H](OC)[C@]1(C)O)OC	CHEMBL
CHEMBL1240640		CC[C@H]1OC(=O)[C@H](C)[C@@H](OC(=O)NCCc2ccc(OC)cc2)[C@H](C)[C@@H](O[C@@H]2O[C@H](C)C[C@@H]([C@H]2O)[NH+](C)C)[C@@](C)(C[C@@H](C)C(=O)[C@@H](C)[C@@H](OC)[C@]1(C)O)OC	CHEMBL
CHEMBL1240641		CC[C@H]1OC(=O)[C@H](C)[C@@H](OC(=O)NCCc2ccc(OC)c(OC)c2)[C@H](C)[C@@H](O[C@@H]2O[C@H](C)C[C@@H]([C@H]2O)[NH+](C)C)[C@@](C)(C[C@@H](C)C(=O)[C@@H](C)[C@@H](OC)[C@]1(C)O)OC	CHEMBL
CHEMBL1240642		CC[C@H]1OC(=O)[C@H](C)[C@@H](OC(=O)NCCc2ccc(O)cc2)[C@H](C)[C@@H](O[C@@H]2O[C@H](C)C[C@@H]([C@H]2O)[NH+](C)C)[C@@](C)(C[C@@H](C)C(=O)[C@@H](C)[C@@H](OC)[C@]1(C)O)OC	CHEMBL
CHEMBL1240643		CC[C@H]1OC(=O)[C@H](C)[C@@H](OC(=O)NCCc2ccc(F)cc2)[C@H](C)[C@@H](O[C@@H]2O[C@H](C)C[C@@H]([C@H]2O)[NH+](C)C)[C@@](C)(C[C@@H](C)C(=O)[C@@H](C)[C@@H](OC)[C@]1(C)O)OC	CHEMBL
CHEMBL1240644		CC[C@H]1OC(=O)[C@H](C)[C@@H](OC(=O)NCCc2ccccc2F)[C@H](C)[C@@H](O[C@@H]2O[C@H](C)C[C@@H]([C@H]2O)[NH+](C)C)[C@@](C)(C[C@@H](C)C(=O)[C@@H](C)[C@@H](OC)[C@]1(C)O)OC	CHEMBL
CHEMBL1240645		CC[C@H]1OC(=O)[C@H](C)[C@@H](OC(=O)NCCc2ccccc2Cl)[C@H](C)[C@@H](O[C@@H]2O[C@H](C)C[C@@H]([C@H]2O)[NH+](C)C)[C@@](C)(C[C@@H](C)C(=O)[C@@H](C)[C@@H](OC)[C@]1(C)O)OC	CHEMBL
CHEMBL1240646		CC[C@H]1OC(=O)[C@H](C)[C@@H](OC(=O)NCCc2ccccc2Br)[C@H](C)[C@@H](O[C@@H]2O[C@H](C)C[C@@H]([C@H]2O)[NH+](C)C)[C@@](C)(C[C@@H](C)C(=O)[C@@H](C)[C@@H](OC)[C@]1(C)O)OC	CHEMBL
CHEMBL1240669		COc1ccc(CC(=O)N2[C@@H](CSC2=O)[C@]2(C[C@H]3C[C@@H](CC[C@H](C)\C=C/C=C/CC\C(C)=C/C(=O)O3)O2)OC)cc1	CHEMBL
CHEMBL1240691		CC(C)C[C@@H]1NC(=O)[C@H](CO)NC(=O)[C@H](CCC([O-])=O)NC(=O)[C@H](CC([O-])=O)NC(=O)CNC(=O)[C@@H]2CCCN2C(=O)[C@@H]2CSCc3cc(CSC[C@H](NC1=O)C(=O)NCC(N)=O)cc(CSC[C@H](NC(=O)[C@H](C)[NH3+])C(=O)N[C@@H](CO)C(=O)N[C@@H](CC([O-])=O)C(=O)N[C@@H](CCCNC(N)=[NH2+])C(=O)N[C@@H](Cc1ccccc1)C(=O)N[C@@H](CCCNC(N)=[NH2+])C(=O)N[C@@H](CC(N)=O)C(=O)N2)c3	CHEMBL
CHEMBL1240704		CC[C@H]1OC(=O)[C@@](C)(F)C(=O)[C@@H](C[C@@](C)(C[C@@H](C)C(=O)[C@H](C)[C@H]2N(CCCCn3cc(nn3)-c3cccc(N)c3)C(=O)O[C@]12C)OC)O[C@@H]1O[C@H](C)C[C@@H]([C@H]1O)[NH+](C)C	CHEMBL
CHEMBL1240805		O[C@H]1[C@H]2OP([O-])(=O)OC[C@H]3O[C@@H]([C@H](O)[C@@H]3OP([O-])(=O)OC[C@@H]2O[C@@H]1n1cnc2c(O)ncnc12)n1cnc2c(O)ncnc12	CHEMBL
CHEMBL1240806		NC1=Nc2ncn([C@H]3O[C@H]4COP([O-])(=O)O[C@@H]5[C@@H](COP([O-])(=O)O[C@@H]4[C@@H]3O)O[C@@H]([C@@H]5O)N3C=CC(=O)NC3=O)c2C(=O)N1	CHEMBL
CHEMBL1240892		CC[C@H]1OC(=O)C[C@@H](O)[C@H](C)[C@@H](O[C@@H]2O[C@H](C)[C@@H](O[C@H]3C[C@@](C)(O)[C@@H](O)[C@H](C)O3)[C@@H]([C@H]2O)[NH+](C)C)[C@@H](CC=O)C[C@@H](C)C(=O)\C=C\C(\C)=C\[C@@H]1CO[C@@H]1O[C@H](C)[C@@H](O)[C@@H](OC)[C@H]1OC	CHEMBL
CHEMBL1240972		CC[C@H](O)[C@@H](C)[C@H]1O[C@@H]1C[C@@](C)(O)\C=C\C=C(/C)[C@H]1OC(=O)C[C@H](O)CC[C@@](C)(O)[C@H](CC[C@@H]1C)OC(=O)N1CC[NH+](CC1)C1CCCCCC1	CHEMBL
CHEMBL1240973		CC[C@H](O)[C@@H](C)[C@H]1O[C@@H]1C[C@H](C)\C=C\C=C(/C)[C@H]1OC(=O)C[C@H](O)CC[C@@](C)(O)[C@H](CC[C@@H]1C)OC(=O)NCCOCCOCCNC(=O)CCCCC1=[N+]2C(C=C1)=Cc1c(C)cc(C)n1[B-]2(F)F	CHEMBL
CHEMBL1240974		CC[C@H](O)[C@@H](C)[C@H]1O[C@@H]1C[C@H](C)\C=C\C=C(/C)[C@H]1OC(=O)C[C@H](O)CC[C@@](C)(O)[C@H](CC[C@@H]1C)OC(=O)NCCCC[C@H](NC(=O)c1ccc(cc1)C1(N=N1)C(F)(F)F)C(=O)N(C)CCN(C)C(=O)CCCC[C@H]1SC[C@H]2NC(=O)N[C@@H]12	CHEMBL
CHEMBL1241017		C[C@H]1NC(=O)[C@H](CCCCNC(=O)CCCCCNC(=O)[C@H](Cc2ccc(O)cc2)NC(=O)[C@H](Cc2ccc(O)cc2)NC(=O)CNC(=O)[C@@H]([NH3+])CCCC[NH3+])NC(=O)[C@@H](C)NC(=O)[C@H](CCCCNC(=O)CCCCCNC(=O)[C@H](Cc2ccc(O)cc2)NC(=O)[C@H](Cc2ccc(O)cc2)NC(=O)CNC(=O)[C@@H]([NH3+])CCCC[NH3+])NC(=O)[C@@H](C)NC(=O)[C@H](CCCCNC(=O)CCCCCNC(=O)[C@H](Cc2ccc(O)cc2)NC(=O)[C@H](Cc2ccc(O)cc2)NC(=O)CNC(=O)[C@@H]([NH3+])CCCC[NH3+])NC1=O	CHEMBL
CHEMBL1241018		[NH3+]CCCC[C@H]([NH3+])C(=O)NCC(=O)N[C@@H](Cc1ccc(O)cc1)C(=O)N[C@@H](Cc1ccc(O)cc1)C(=O)NCCCCCC(=O)NCCCC[C@@H]1CNC(=O)C[C@H](CCCCNC(=O)CCCCCNC(=O)[C@H](Cc2ccc(O)cc2)NC(=O)[C@H](Cc2ccc(O)cc2)NC(=O)CNC(=O)[C@@H]([NH3+])CCCC[NH3+])[NH2+]C[C@H](CCCCNC(=O)CCCCCNC(=O)[C@H](Cc2ccc(O)cc2)NC(=O)[C@H](Cc2ccc(O)cc2)NC(=O)CNC(=O)[C@@H]([NH3+])CCCC[NH3+])NC(=O)C1	CHEMBL
CHEMBL1241022		[NH3+]CCCC[C@H]([NH3+])C(=O)NCC(=O)N[C@@H](Cc1ccc(O)cc1)C(=O)N[C@@H](Cc1ccc(O)cc1)C(=O)NCCCCCC(=O)N[C@@H](CCCCNC(=O)CCCC[C@H]1SC[C@H]2NC(=O)N[C@@H]12)C(=O)NCCCCCC(=O)NCCCC[C@@H]1CNC(=O)C[C@H](CCCCNC(=O)CCCCCNC(=O)[C@H](CCCCNC(=O)CCCC[C@H]2SC[C@H]3NC(=O)N[C@@H]23)NC(=O)CCCCCNC(=O)[C@H](Cc2ccc(O)cc2)NC(=O)[C@H](Cc2ccc(O)cc2)NC(=O)CNC(=O)[C@@H]([NH3+])CCCC[NH3+])[NH2+]C[C@H](CCCCNC(=O)CCCCCNC(=O)[C@…	CHEMBL
CHEMBL1241053		CC[C@H]1OC(=O)[C@H](C)C(=O)[C@H](C)[C@@H](O[C@H]2O[C@H](C)C[C@@H]([C@H]2O)[NH+](C)C)[C@@](C)(C[C@@H](C)\C(=N/OC\C=C\c2cncc3ccccc23)[C@H](C)[C@@H]2OC(=O)O[C@]12C)OC	CHEMBL
CHEMBL1241054		CC[C@H]1OC(=O)[C@H](C)C(=O)[C@H](C)[C@@H](O[C@H]2O[C@H](C)C[C@@H]([C@H]2O)[NH+](C)C)[C@@](C)(C[C@@H](C)\C(=N/OC\C=C\c2cnc3ccccc3c2)[C@H](C)[C@@H]2OC(=O)O[C@]12C)OC	CHEMBL
CHEMBL1241055		CC[C@H]1OC(=O)[C@H](C)C(=O)[C@H](C)[C@@H](O[C@H]2O[C@H](C)C[C@@H]([C@H]2O)[NH+](C)C)[C@@](C)(C[C@@H](C)\C(=N/OC\C=C\c2cccnc2)[C@H](C)[C@@H]2OC(=O)O[C@]12C)OC	CHEMBL
CHEMBL1241056		CC[C@H]1OC(=O)[C@H](C)C(=O)[C@H](C)[C@@H](O[C@H]2O[C@H](C)C[C@@H]([C@H]2O)[NH+](C)C)[C@@](C)(C[C@@H](C)\C(=N/OC\C=C\c2ccc3ncccc3c2)[C@H](C)[C@@H]2OC(=O)O[C@]12C)OC	CHEMBL
CHEMBL1241057		CC[C@H]1OC(=O)[C@H](C)C(=O)[C@H](C)[C@@H](O[C@H]2O[C@H](C)C[C@@H]([C@H]2O)[NH+](C)C)[C@@](C)(C[C@@H](C)\C(=N/OC\C=C\c2ccc(cc2)-n2ccnc2)[C@H](C)[C@@H]2OC(=O)O[C@]12C)OC	CHEMBL
CHEMBL1241058		CC[C@H]1OC(=O)[C@H](C)C(=O)[C@H](C)[C@@H](O[C@H]2O[C@H](C)C[C@@H]([C@H]2O)[NH+](C)C)[C@@](C)(C[C@@H](C)\C(=N/OC\C=C\c2cncnc2)[C@H](C)[C@@H]2OC(=O)O[C@]12C)OC	CHEMBL
CHEMBL1241059		CC[C@H]1OC(=O)[C@H](C)C(OC\C=C\c2ccnc3ccccc23)[C@H](C)[C@@H](O[C@H]2O[C@H](C)C[C@@H]([C@H]2O)[NH+](C)C)[C@@](C)(C[C@@H](C)\C(=N/OC\C=C\c2ccnc3ccccc23)[C@H](C)[C@@H]2OC(=O)O[C@]12C)OC	CHEMBL
CHEMBL1241060		CC[C@H]1OC(=O)[C@H](C)C(OCC=C)[C@H](C)[C@@H](O[C@H]2O[C@H](C)C[C@@H]([C@H]2O)[NH+](C)C)[C@@](C)(C[C@@H](C)\C(=N/OC\C=C\c2cncnc2)[C@H](C)[C@@H]2OC(=O)O[C@]12C)OC	CHEMBL
CHEMBL1241061		CC[C@H]1OC(=O)[C@H](C)C(O\C=C/Cc2ccnc3ccccc23)[C@H](C)[C@@H](O[C@H]2O[C@H](C)C[C@@H]([C@H]2O)[NH+](C)C)[C@@](C)(C[C@@H](C)\C(=N/OC\C=C\c2ccnc3ccccc23)[C@H](C)[C@@H](O)[C@]1(C)O)OC	CHEMBL
CHEMBL1241062		CC[C@H]1OC(=O)[C@H](C)C(OCC=C)[C@H](C)[C@@H](O[C@H]2O[C@H](C)C[C@@H]([C@H]2O)[NH+](C)C)[C@@](C)(C[C@@H](C)\C(=N/OC\C=C\c2cncnc2)[C@H](C)[C@@H](O)[C@]1(C)O)OC	CHEMBL
CHEMBL1241097		COC[C@@H]1N([O-])C(=O)[C@H]2CCCNN2C(=O)[C@@H](NC(=O)[C@](C)(O)[C@]2(O)CC[C@@H](CC(C)C)[C@H](C)O2)[C@@H](OC(=O)[C@@H](C)N(O)C(=O)[C@@H]2CCCNN2C(=O)CNC1=O)C(C)C	CHEMBL
CHEMBL1241098		CCCCCC[C@H]1CC[C@](O)(OC1C)[C@@](C)(O)C(=O)N[C@H]1[C@H](C)OC(=O)[C@@H](C)N(O)C(=O)[C@@H]2CCCNN2C(=O)CNC(=O)[C@H](COC)N([O-])C(=O)[C@H]2CCCNN2C1=O	CHEMBL
CHEMBL1241238		CO[C@@H]([C@H]1NC(=O)[C@H](C)NC(=O)[C@H](C[C@@H](C)CO)N(C)C(=O)C[C@@H](NC(=O)[C@@H](C[C@@H](C)C=C)NC(=O)[C@H](CC(C)C)N(C)C(=O)[C@@H](NC1=O)C(C)C)[C@H](O)c1cn(c2ccccc12)C(C)(C)[C@@H]1CO1)c1ccccc1	CHEMBL
CHEMBL1241239		CC[C@H]1[C@@H](O)[C@H](C)C\C(C)=C\C=C\[C@H](OC)[C@@H](OC(=O)\C(OC)=C\C(\C)=C\[C@@H](C)[C@H]1O)[C@@H](C)[C@@H](O)[C@H](C)[C@@]1(O)C[C@@H](O[C@H]2C[C@@H](O)[C@H](OC(N)=O)[C@@H](C)O2)[C@H](C)[C@H](O1)\C=C\C	CHEMBL
CHEMBL1241387		C[C@@H](O)C[C@H]1C[C@@H](O)C\C=C\[C@@H](O)C[C@@H](O)CC(C)\C=C\C=C\C=C\C=C\c2cccc(O)c2C(=O)O[C@@H](C[C@@H](C)O)C[C@@H](O)C\C=C\[C@@H](O)C[C@@H](O)C\C(C)=C\C=C\C=C\C=C\c2cccc(O)c2C(=O)O1	CHEMBL
CHEMBL12415		ClCCN(N=O)C(=O)NC1CCCCCCCCCCC1	CHEMBL
CHEMBL124153		CC[C@H](C)[C@H]1O[C@]2(CC[C@@H]1C)C[C@@H]1C[C@@H](C\C=C(C)\[C@@H](OCOCCOC)[C@@H](C)\C=C\C=C3/CO[C@@H]4[C@H](O)C(C)=C[C@@H](C(=O)O1)[C@]34O)O2	CHEMBL
CHEMBL1241659		O=C1NC(=O)C2=C1c1cn(CCCc3ccc(CCCn4cc2c2cccnc42)s3)c2ncccc12	CHEMBL
CHEMBL124169		NC(=[NH2+])NCCC[C@@H]1NC(=O)[C@H](Cc2ccc3ccccc3c2)NC(=O)[C@H](Cc2c[nH]cn2)NC(=O)CCC(=O)NCCCC[C@@H](NC(=O)[C@@H](Cc2c[nH]c3ccccc23)NC1=O)C(N)=O	CHEMBL
CHEMBL124180		CC[C@H](C)[C@H]1O[C@]2(CC[C@@H]1C)C[C@@H]1C[C@@H](C\C=C(C)\C[C@@H](C)\C=C\C=C3/CO[C@@H]4[C@H](O)C(C)=C[C@@H](C(=O)O1)[C@]34O)O2	CHEMBL
CHEMBL124215		CO[C@H]1C[C@H](C)CC2=C(N3CC(O)C3)C(=O)C=C(NC(=O)\C(C)=C\C=C/[C@H](OC)[C@@H](OC(N)=O)\C(C)=C\[C@H](C)[C@H]1O)C2=O	CHEMBL
CHEMBL1242284		CCNC(=O)O[C@H]1CC[C@H](C)[C@H](OC(=O)C[C@H](O)CC[C@@]1(C)O)C(\C)=C\C=C\[C@@H](C)C[C@H]1O[C@@H]1[C@H](C)[C@@H](O)CC	CHEMBL
CHEMBL1242374		CC[C@H](O)[C@@H](C)[C@H]1O[C@@H]1C[C@@](C)(O)\C=C\C=C(/C)[C@H]1OC(=O)C[C@H](O)CC[C@@](C)(O)[C@@H](O)CC[C@@H]1C	CHEMBL
CHEMBL1242467		CCC(=O)[C@@H](C)[C@H]1O[C@@H]1C[C@H](C)\C=C\C=C(/C)[C@H]1OC(=O)C[C@H](O)CC[C@@](C)(O)[C@H](CC[C@@H]1C)OC(C)=O	CHEMBL
CHEMBL124249		COc1ccc(C[C@H]2NC(=O)\C=C\C[C@H](OC(=O)[C@@H](CC(C)C)OC(=O)CCNC2=O)[C@H](C)\C=C\c2ccccc2)cc1	CHEMBL
CHEMBL124251		CO[C@H]1C[C@H](C)CC2=C3N=C(N=C3C=C(NC(=O)\C(C)=C\C=C/[C@H](OC)[C@@H](OC(N)=O)\C(C)=C\[C@H](C)[C@H]1O)C2=O)\[NH+]=C(/N)N1CCC1	CHEMBL
CHEMBL1242564		CC[C@H](O)[C@@H](C)[C@H]1O[C@@H]1C[C@@](C)(O)\C=C\C=C(/C)[C@H]1OC(=O)C[C@H](O)CC[C@@](C)(O)[C@H](CC[C@@H]1C)OC(C)=O	CHEMBL
CHEMBL1242654		CC[C@H](O)[C@](C)(O)[C@H]1O[C@@H]1C[C@H](C)\C=C\C=C(/C)[C@H]1OC(=O)C[C@H](O)CC[C@@](C)(O)[C@H](CC[C@@H]1C)OC(C)=O	CHEMBL
CHEMBL1242745		CC[C@H](O)[C@@H](C)[C@H]1O[C@@H]1C[C@H](C)\C=C\C=C(/C)[C@H]1OC(=O)C[C@H](O)CC[C@@](C)(O)[C@H](CC[C@@H]1C)OC(C)=O	CHEMBL
CHEMBL1242841		CC[C@H](O)[C@@H](C)[C@H]1O[C@@H]1C[C@H](C)\C=C\C=C(/C)[C@H]1OC(=O)C[C@H](O)CC[C@@](C)(O)[C@@H](O)CC[C@@H]1C	CHEMBL
CHEMBL1242929		C[C@H]1CC[C@@H]2C[C@H](C[C@@](OCCc3ccccc3)(O2)[C@@H]2CSC(=O)N2)OC(=O)\C=C(C)/CC\C=C\C=C/1	CHEMBL
CHEMBL1242955		C[C@H]1CC[C@@H]2C[C@H](C[C@@](OC(=O)c3ccccc3)(O2)[C@@H]2CSC(=O)N2)OC(=O)\C=C(C)/CC\C=C\C=C/1	CHEMBL
CHEMBL1242956		CO[C@@]1(C[C@H]2C[C@@H](CC[C@H](C)\C=C/C=C/CC\C(C)=C/C(=O)O2)O1)[C@@H]1CSC(=O)N1C	CHEMBL
CHEMBL1242982		CCN1[C@@H](CSC1=O)[C@]1(C[C@H]2C[C@@H](CC[C@H](C)\C=C/C=C/CC\C(C)=C/C(=O)O2)O1)OC	CHEMBL
CHEMBL1242983		CO[C@@]1(C[C@H]2C[C@@H](CC[C@H](C)\C=C/C=C/CC\C(C)=C/C(=O)O2)O1)[C@@H]1CSC(=O)N1C1CCCC1	CHEMBL
CHEMBL1243014		CO[C@@]1(C[C@H]2C[C@@H](CC[C@H](C)\C=C/C=C/CC\C(C)=C/C(=O)O2)O1)[C@@H]1CSC(=O)N1CCCO	CHEMBL
CHEMBL1243029		Oc1ccc2CCc3cccc(Oc4c(O)cccc4CCc4ccc(Oc1c2)cc4)c3	CHEMBL
CHEMBL1243030		COc1ccc2CCc3cccc(Oc4c(CCc5ccc(Oc1c2)cc5)cccc4OC)c3	CHEMBL
CHEMBL1243047		CO[C@@]1(C[C@H]2C[C@@H](CC[C@H](C)\C=C/C=C/CC\C(C)=C/C(=O)O2)O1)[C@@H]1CSC(=O)N1Cc1ccccc1	CHEMBL
CHEMBL1243062		COc1ccc2CCc3cccc(Oc4c(OC)cccc4\C=C\c4ccc(Oc1c2)cc4)c3	CHEMBL
CHEMBL1243063		Oc1ccc2CCc3cccc(Oc4c(O)cccc4\C=C\c4ccc(Oc1c2)cc4)c3	CHEMBL
CHEMBL1243079		CO[C@@]1(C[C@H]2C[C@@H](CC[C@H](C)\C=C/C=C/CC\C(C)=C/C(=O)O2)O1)[C@@H]1CSC(=O)N1C(=O)c1ccccc1	CHEMBL
CHEMBL1243080		CCN1[C@@H](CSC1=O)[C@@]1(O)C[C@H]2C[C@@H](CC[C@H](C)\C=C/C=C/CC\C(C)=C/C(=O)O2)O1	CHEMBL
CHEMBL1243114		C[C@H]1CC[C@@H]2C[C@H](C[C@@](O)(O2)[C@@H]2CSC(=O)N2Cc2ccccc2)OC(=O)\C=C(C)/CC\C=C\C=C/1	CHEMBL
CHEMBL1243115		C[C@H]1CC[C@@H]2C[C@H](C[C@@](O)(O2)[C@@H]2CSC(=O)N2CO)OC(=O)\C=C(C)/CC\C=C\C=C/1	CHEMBL
CHEMBL1243221		O[C@@H]1[C@H](O[C@H]2COP([O-])(=O)O[C@H]3[C@@H](O)[C@H](O[C@@H]3COP([O-])(=O)O[C@H]12)N1C=CC(=O)[N-]C1=O)N1C=CC(=O)NC1=O	CHEMBL
CHEMBL124327		CO[C@H]1C[C@H](C)CC2=C(N)C(=O)C=C(N(CC(=O)c3ccc(N=[N+]=[N-])c(I)c3)C(=O)\C(C)=C\C=C/[C@H](OC)[C@@H](OC(N)=O)\C(C)=C\[C@H](C)[C@H]1O)C2=O	CHEMBL
CHEMBL124329		CC[C@H](C)[C@H]1O[C@]2(CC[C@@H]1C)C[C@@H]1C[C@@H](C\C=C(C)\[C@@H](OC)[C@@H](C)\C=C\C=C3/CO[C@@H]4[C@H](O)C(C)=C[C@@H](C(=O)O1)[C@]34O)O2	CHEMBL
CHEMBL1243390		CO[C@@]1(C[C@H]2C[C@@H](CC[C@H](C)\C=C/C=C/CC\C(C)=C/C(=O)O2)O1)[C@@H]1CSC(=O)N1	CHEMBL
CHEMBL124364		COc1ccc(C[C@H]2NC(=O)\C=C\C[C@H](OC(=O)[C@H](CC(C)C)NC(=O)C3(CC3)CNC2=O)[C@H](C)[C@@H](O)[C@@H](Cl)c2ccccc2)cc1Cl	CHEMBL
CHEMBL124387		CO[C@H]1C[C@H](C)CC2=C(N3CCC3)C(=O)C=C(NC(=O)\C(C)=C\C=C/[C@H](OC)[C@@H](OC(N)=O)\C(C)=C\[C@H](C)[C@H]1OC(=O)[N-]S(=O)(=O)N1CC[NH+](C)CC1)C2=O	CHEMBL
CHEMBL124423		CCCC[C@@H]1NC(=O)[C@H](CCCCOc2ccc(C[C@H](NC1=O)[C@H](O)CN(CCC(C)C)S(=O)(=O)c1ccc(N)cc1)cc2)NC(=O)[C@@H]([NH3+])CO	CHEMBL
CHEMBL124510		CO[C@H]1C[C@H](C)CC2=C(N)C(=O)C=C(N(CC(=O)c3ccc(Cl)c(Cl)c3)C(=O)\C(C)=C\C=C/[C@H](OC)[C@@H](OC(N)=O)\C(C)=C\[C@H](C)[C@H]1O)C2=O	CHEMBL
CHEMBL124522		CO[C@H]1C[C@H](C)CC2=C(NC(=O)c3ccc(OC)cc3)C(=O)C=C(NC(=O)\C(C)=C\C=C/[C@H](OC)[C@@H](OC(N)=O)\C(C)=C\[C@H](C)[C@H]1O)C2=O	CHEMBL
CHEMBL124524		CO[C@H]1C[C@H](C)CC2=C(NCC3CC[NH2+]CC3)C(=O)C=C(NC(=O)\C(C)=C\C=C/[C@H](OC)[C@@H](OC(N)=O)\C(C)=C\[C@H](C)[C@H]1O)C2=O	CHEMBL
CHEMBL124566		C(N1CC[NH2+]CCNCC[NH2+]CC1)c1ccc(CN2CC[NH2+]CCNCC[NH2+]CC2)cc1	CHEMBL
CHEMBL124616		COCCOCCOCCOC(=O)N[C@@H](Cc1ccccc1)C(=O)N[C@H]1COC(=O)CCC[C@H](CN2CCOCC2)OC(=O)[C@H](O)[C@H](CC2CCCCC2)NC1=O	CHEMBL
CHEMBL124622		C(N1CC[NH2+]CCCNCC[NH2+]CC1)c1ccc(CN2CC[NH2+]CCCNCC[NH2+]CC2)cc1	CHEMBL
CHEMBL124652		CO[C@H]1C[C@H](C)CC2=C(N)C(=O)C=C(NC(=O)\C(C)=C\C=C/[C@H](OC)[C@@H](O)\C(C)=C\[C@H](C)[C@H]1O)C2=O	CHEMBL
CHEMBL12468		O[C@@H]1CC(=O)[C@@H]2C\C=C/CCCC(=O)O[C@H](CCc3ccccc3)\C=C/C12	CHEMBL
CHEMBL124755		CO[C@H]1C[C@H](C)CC2=C(NCc3ccccc3)C(=O)C=C(NC(=O)\C(C)=C\C=C/[C@H](OC)[C@@H](OC(N)=O)\C(C)=C\[C@H](C)[C@H]1O)C2=O	CHEMBL
CHEMBL124765		C([NH+]1CCCNCCNCCC[NH2+]CCC1)c1ccc(C[NH+]2CCC[NH2+]CCCNCC[NH2+]CCC2)cc1	CHEMBL
CHEMBL124778		CCN1CCC[NH+](CC)CCN(Cc2ccc(CN3CCC[NH+](CC)CCN(CC)CCC[NH+](CC)CC3)cc2)CCC[NH+](CC)CC1	CHEMBL
CHEMBL124825		C(N1CCC[NH2+]CCNCCC[NH2+]CC1)c1ccc2ccc(CN3CCC[NH2+]CCNCCC[NH2+]CC3)cc2c1	CHEMBL
CHEMBL124840		CO[C@H]1C[C@H](C)CC2=C(NCCC[NH+](C)C)C(=O)C=C(NC(=O)\C(C)=C\C=C/[C@H](OC)[C@@H](OC(N)=O)\C(C)=C\[C@H](C)[C@H]1O)C2=O	CHEMBL
CHEMBL124847		CC[C@H](C)[C@H]1O[C@]2(CC[C@@H]1C)C[C@@H]1C[C@@H](C\C=C(C)\[C@@H]([NH3+])[C@@H](C)\C=C\C=C3/CO[C@@H]4[C@H](O)C(C)=C[C@@H](C(=O)O1)[C@]34O)O2	CHEMBL
CHEMBL124848		C(Cc1ccc(CC[NH+]2CCC[NH2+]CCNCCCNCC2)cc1)N1CCC[NH2+]CCNCCC[NH2+]CC1	CHEMBL
CHEMBL124850		CO[C@H]1C[C@H](C)CC2=C(NC(=O)c3ccc(cc3)[N+]([O-])=O)C(=O)C=C(NC(=O)\C(C)=C\C=C/[C@H](OC)[C@@H](OC(N)=O)\C(C)=C\[C@H](C)[C@H]1O)C2=O	CHEMBL
CHEMBL124883		CO[C@H]1C[C@H](C)CC2=C(NCC(O)CO)C(=O)C=C(NC(=O)\C(C)=C\C=C/[C@H](OC)[C@@H](OC(N)=O)\C(C)=C\[C@H](C)[C@H]1O)C2=O	CHEMBL
CHEMBL124896		C(C1CNCCNCCCNCC[NH2+]C1)c1ccc(CC2CNCC[NH2+]CCC[NH2+]CC[NH2+]C2)cc1	CHEMBL
CHEMBL124901		CC[C@H]1OC(=O)[C@H](C)[C@@H](OC(=O)NCCCOCCCNC(=O)Cc2ccc(OC)cc2)[C@H](C)[C@@H](O[C@@H]2O[C@H](C)C[C@@H]([C@H]2O)[NH+](C)C)[C@](C)(C[C@@H](C)C(=O)[C@H](C)[C@H]2NC(=O)O[C@]12C)OC	CHEMBL
CHEMBL124938		C([NH+]1CCCNCCNCCC[NH2+]CCC1)c1cccc(C[NH+]2CCC[NH2+]CCCNCC[NH2+]CCC2)c1	CHEMBL
CHEMBL125014		CC(C)(C)OC(=O)NC(Cc1ccccc1)C(=O)N[C@H]1COC(=O)CCCC(CNC(=O)OCC(Cl)(Cl)Cl)OC(=O)[C@H](O)[C@H](CC2CCCCC2)NC1=O	CHEMBL
CHEMBL125045		CNC1=C2C[C@@H](C)C[C@H](OC)C(=O)[C@@H](C)\C=C(C)\[C@H](OC(N)=O)[C@@H](OC)\C=C/C=C(C)/C(=O)NC(=CC1=O)C2=O	CHEMBL
CHEMBL125088		CO[C@H]1C[C@H](C)CC2=C(NCC=C)C(=O)C=C(NC(=O)\C(C)=C\C=C/[C@H](OC)[C@@H](OC(N)=O)\C(C)=C\[C@H](C)C1=O)C2=O	CHEMBL
CHEMBL125148		C1Nc2cc[n+](Cc3ccc(C[n+]4ccc(NCc5cccc1c5)cc4)cc3)cc2	CHEMBL
CHEMBL125150		C1CNCC[NH2+]CCCNCC[NH2+]C1	CHEMBL
CHEMBL125224		CC(C)(C)OC(=O)NC(Cc1ccccc1)C(=O)N[C@H]1CCC(=O)OCCCOC(=O)[C@H](O)[C@H](CC2CCCCC2)NC1=O	CHEMBL
CHEMBL125255		C([NH+]1CCCNCC[NH2+]CCNCCC1)c1cccc(C[NH+]2CCCNCC[NH2+]CCNCCC2)c1	CHEMBL
CHEMBL125293		C(N1CC[NH2+]CCNCC[NH2+]CC1)c1cccc(CN2CC[NH2+]CCNCC[NH2+]CC2)c1	CHEMBL
CHEMBL125323		CC(C)CCN(C[C@@H](O)[C@@H]1Cc2ccc(OCCCC[C@H]([NH3+])C(=O)N[C@@H](C(C)C)C(=O)N1)cc2)S(=O)(=O)c1ccc(N)cc1	CHEMBL
CHEMBL1253482		O[C@@H]1[C@@H](NC(=O)c2ccccc2)c2ccccc2OC\C=C/CCC(=O)OCc2cccc3C(=O)N4C[C@H](C[C@@H]4[C@@H](OC(=O)c4ccccc4)c23)OC1=O	CHEMBL
CHEMBL1253515		CCCCCCCCCCCCCCCC(=O)N[C@H]1C[C@@H](O)[C@@H](O)NC(=O)[C@@H]2[C@@H](O)[C@@H](C)CN2C(=O)[C@@H](NC(=O)[C@@H](NC(=O)[C@@H]2C[C@@H](O)CN2C(=O)[C@@H](NC1=O)[C@@H](C)O)[C@H](O)[C@@H](O)c1ccc(O)cc1)[C@@H](C)O	CHEMBL
CHEMBL1253655		CCCC\C=C\C(=O)N[C@@H](Cc1cccc(F)c1)C(=O)N[C@@H]1COC(=O)[C@@H]2CCCN2C(=O)[C@H](C)NC(=O)[C@@H]2CCCCN2C(=O)[C@@H]2CCCN2C1=O	CHEMBL
CHEMBL1253656		CCCC\C=C\C(=O)N[C@@H](Cc1cccc(F)c1)C(=O)N[C@@H]1COC(=O)[C@@H]2CCCN2C(=O)[C@H](C)NC(=O)[C@H]2CCCCN2C(=O)[C@@H]2CCCN2C1=O	CHEMBL
CHEMBL1253657		CCCC\C=C\C(=O)N[C@@H](Cc1cccc(F)c1)C(=O)N[C@@H]1COC(=O)[C@@H]2CCCN2C(=O)[C@H](C)NC(=O)[C@@H]2CC(C)CCN2C(=O)[C@@H]2CCCN2C1=O	CHEMBL
CHEMBL1253658		CCCC\C=C\C(=O)N[C@@H](Cc1cccc(F)c1)C(=O)N[C@@H]1COC(=O)[C@@H]2CCCN2C(=O)[C@H](C)NC(=O)[C@H]2CC(C)CCN2C(=O)[C@@H]2CCCN2C1=O	CHEMBL
CHEMBL1253659		CCCC\C=C\C(=O)N[C@@H](Cc1cccc(F)c1)C(=O)N[C@@H]1COC(=O)[C@@H]2CCCN2C(=O)[C@H](C)NC(=O)C2(C(C)C2C)N(C)C(=O)[C@@H]2CCCN2C1=O	CHEMBL
CHEMBL1253660		CCCC\C=C\C(=O)N[C@@H](Cc1cccc(F)c1)C(=O)N[C@@H]1COC(=O)[C@@H]2CCCN2C(=O)[C@H](C)NC(=O)C2(CCC2)N(C)C(=O)[C@@H]2CCCN2C1=O	CHEMBL
CHEMBL1253661		CCCC\C=C\C(=O)N[C@@H](Cc1cccc(F)c1)C(=O)N[C@@H]1COC(=O)[C@@H]2CCCN2C(=O)[C@H](C)NC(=O)C2(CCCC2)N(C)C(=O)[C@@H]2CCCN2C1=O	CHEMBL
CHEMBL1253662		CCCC\C=C\C(=O)N[C@@H](Cc1cccc(F)c1)C(=O)N[C@@H]1COC(=O)[C@@H]2CCCN2C(=O)[C@H](C)NC(=O)C2(CCCCC2)N(C)C(=O)[C@@H]2CCCN2C1=O	CHEMBL
CHEMBL125370		CO[C@H]1C[C@H](C)CC2=C(N3CC(CO)C3)C(=O)C=C(NC(=O)\C(C)=C\CC[C@H](OC)[C@@H](OC(N)=O)\C(C)=C\[C@H](C)[C@H]1O)C2=O	CHEMBL
CHEMBL1253748		CC[C@H](C)[C@H](NC(=O)[C@@H]1CCCN1C(=O)C1=C\N[C@H]([C@@H](C)CC)C(=O)N2C[C@H](O)C[C@H]2C(=O)N[C@@H](C(C)C)C(=O)N[C@H]([C@H](C)CC)C(=O)N[C@@H](CC(C)C)C(=O)N2CCC[C@H]2C(=O)N2CCC[C@H]2C(=O)N[C@@H](CC(C)C)C(=O)N\1)C(=O)N[C@@H](Cc1ccccc1)C(=O)NCC(N)=O	CHEMBL
CHEMBL1253749		CC[C@H](C)[C@H](NC(=O)[C@@H](NC(=O)[C@@H]1CCCN1C(=O)C1=C\N[C@H]([C@H](C)CC)C(=O)N2C[C@H](O)C[C@H]2C(=O)N[C@H]([C@@H](C)CC)C(=O)N[C@H]([C@H](C)CC)C(=O)N[C@@H](CC(C)C)C(=O)N2CCC[C@H]2C(=O)N2CCC[C@H]2C(=O)N[C@@H](CC(C)C)C(=O)N\1)[C@@H](C)CC)C([O-])=O	CHEMBL
CHEMBL1253750		CC(C)C[C@H](NC(=O)[C@@H]1CCCN1C(=O)C1=C\N[C@@H](CC2CCCC2)C(=O)N2C[C@H](O)C[C@H]2C(=O)N2C[C@H](O)C[C@H]2C(=O)N[C@@H](CC(C)C)C(=O)N[C@@H](CC(C)C)C(=O)N2CCC[C@H]2C(=O)N2CCC[C@H]2C(=O)N[C@@H](C(C)C)C(=O)N\1)C(=O)N[C@@H](Cc1ccccc1)C(=O)NCC([O-])=O	CHEMBL
CHEMBL1253751		CC[C@H](C)[C@H](NC(=O)[C@H](C)NC(=O)[C@H](CC(N)=O)NC(=O)[C@@H](NC(=O)[C@@H]1CCCN1C(=O)C1=C\N[C@H]([C@H](C)CC)C(=O)N[C@H]([C@H](C)CC)C(=O)N[C@@H](Cc2ccccc2)C(=O)N2CCC[C@H]2C(=O)N2C[C@H](O)C[C@H]2C(=O)N[C@@H](CC)C(=O)N[C@@H](CC(C)C)C(=O)N\1)[C@@H](C)CC)C([O-])=O	CHEMBL
CHEMBL1253752		CC[C@H](C)[C@H](NC(=O)[C@@H](NC(=O)[C@@H]1CCCN1C(=O)C1=C/N[C@@H](CC(C)C)C(=O)N2CCC[C@H]2C(=O)N[C@@H](Cc2ccccc2)C(=O)N[C@@H](Cc2ccccc2)C(=O)N2CCC[C@H]2C(=O)N2CCC[C@H]2C(=O)N[C@@H](C(C)C)C(=O)N\1)[C@@H](C)CC)C(=O)NCC([O-])=O	CHEMBL
CHEMBL1253753		CC[C@H](C)[C@H](NC(=O)[C@H](Cc1ccccc1)NC(=O)[C@H](CC(C)C)NC(=O)[C@@H]1CCCN1C(=O)C1=C\N[C@@H](C(C)C)C(=O)N2CCC[C@H]2C(=O)N[C@@H](C(C)C)C(=O)N[C@H](Cc2ccccc2)C(=O)N2CCC[C@H]2C(=O)N\1)C([O-])=O	CHEMBL
CHEMBL1253754		CC(C)C[C@@H]1NC(=O)[C@@H]2CCCN2C(=O)[C@H]2CCCN2C(=O)[C@@H]2CCCN2C(=O)[C@@H]2CCCN2C(=O)[C@H](CC(C)C)N\C=C(\NC1=O)C(=O)N1CCC[C@H]1C(=O)N[C@@H](Cc1ccccc1)C(=O)N[C@@H](Cc1ccccc1)C(=O)N[C@@H](Cc1ccccc1)C([O-])=O	CHEMBL
CHEMBL1253755		CC[C@H](C)[C@H](NC(=O)[C@@H]1CCCN1C(=O)C1=C\N[C@@H](C(C)C)C(=O)N2CCC[C@H]2C(=O)N[C@H](C(C)C)C(=O)N[C@@H](Cc2ccccc2)C(=O)N2CCC[C@H]2C(=O)N2CCC[C@H]2C(=O)N[C@@H](CC(C)C)C(=O)N\1)C([O-])=O	CHEMBL
CHEMBL1253936		NC(=O)CN1CC(Cc2ccccc2)NC(=O)CCCCCC(=O)NC(CCCNC(N)=[NH2+])C1=O	CHEMBL
CHEMBL1253937		NC(=O)CN1CC(Cc2ccc(O)cc2)NC(=O)CCCCCC(=O)NC(CCCNC(N)=[NH2+])C1=O	CHEMBL
CHEMBL125433		CC[C@H](C)[C@H]1O[C@]2(CC[C@@H]1C)C[C@@H]1C[C@@H](C\C=C(/C)\C(=N/OC)\[C@@H](C)\C=C\C=C3/CO[C@@H]4[C@H](O)C(C)=C[C@@H](C(=O)O1)[C@]34O)O2	CHEMBL
CHEMBL125434		C1Nc2cc[n+](Cc3ccc(C[n+]4ccc(NCc5ccc1cc5)cc4)cc3)cc2	CHEMBL
CHEMBL1254425		CC(C)=C[C@@H]1NC(=O)OC\C=C/c2cccc(c2)C(=O)O[C@H]2C=CC(=O)N3C[C@H](C[C@H]23)OC(=O)[C@@H]1O	CHEMBL
CHEMBL125509		CNC1=C2C[C@@H](C)C[C@H](OC)[C@H](O)[C@@H](C)\C=C(C)\[C@H](OC(N)=O)[C@H](CC\C=C(C)\C(=O)NC(=CC1=O)C2=O)OC	CHEMBL
CHEMBL125538		CCCC[C@@H]1NC(=O)[C@H](CCCCOc2ccc(C[C@H](NC1=O)[C@H](O)CN(CCC(C)C)S(=O)(=O)c1ccc(NC(C)=O)cc1)cc2)NC(=O)OC(C)(C)C	CHEMBL
CHEMBL1255579		CC(C)[C@@H]1NC(=O)[C@@H]2[C@H](C)CCN2C(=O)CN\C(=N/[C@H](C(=O)N[C@@H]([C@@H](C)c2ccccc2)C(=O)N[C@H](CC(=O)N2CCOCC2)c2nccs2)C(C)(C)C)[C@@H](NC1=O)C(C)(C)C	CHEMBL
CHEMBL1255710		CC(C)C[C@@H]1NC(=O)CNNC(=O)[C@H](CC(N)=O)NC(=O)[C@H](CCCNC(N)=[NH2+])NC(=O)[C@@H](NC(=O)[C@@H]2CSSC[C@@H]3NC(=O)[C@@H](NC(=O)CNC(=O)CNC(=O)[C@@H](NC(=O)[C@@H]4CSSC[C@H](NC(=O)[C@@H](NC(=O)[C@H](CSSC[C@H](NC(=O)[C@@H](NC(=O)[C@@H]5CCCN5C1=O)C(C)C)C(=O)NCC(=O)N[C@@H](CCC([O-])=O)C(=O)N[C@@H]([C@H](C)O)C(=O)N4)NC(=O)CNC(=O)[C@@H]1CCCN1C(=O)[C@@H](NC(=O)[C@H](CC(N)=O)NC3=O)[C@H](C)O)[C@H](C)O)C(=O)N[…	CHEMBL
CHEMBL1255711		CCC(C)CCCCC(=O)N[C@@H](CC[NH3+])C(=O)N[C@@H](CN[C@@H](CC[NH3+])C(=O)N[C@H]1CCNC(=O)[C@@H](NC(=O)[C@H](CC[NH3+])NC(=O)[C@H](CC[NH3+])NC(=O)[C@H](CC(C)C)NC(=O)[C@@H](CC(C)C)NC(=O)[C@H](CC[NH3+])NC1=O)[C@@H](C)O)[C@@H](C)O	CHEMBL
CHEMBL1255714		CC[C@H]1OC(=O)C[C@@H](O)[C@H](C)[C@@H](O[C@@H]2O[C@H](C)[C@@H](O)[C@@H]([C@H]2O)[NH+](C)C)[C@@H](CC[NH+]2C[C@@H](C)C[C@@H](C)C2)C[C@@H](C)C(=O)\C=C\C(\C)=C\[C@@H]1O[C@@H]1O[C@H](C)[C@@H](O)[C@@H](OC)[C@H]1OC	CHEMBL
CHEMBL125573		CC(C)CCN(C[C@@H](O)[C@@H]1Cc2ccc(OCCCC[C@H](NC(=O)[C@H](CO)NC(C)=O)C(=O)N[C@@H](C(C)C)C(=O)N1)cc2)S(=O)(=O)c1ccc(N)cc1	CHEMBL
CHEMBL1255753		CNc1ccc(cc1)C(=O)CC(O)CC[C@H](C)[C@H]1OC(=O)C[C@H](O)CC(=O)C[C@H](O)C[C@H](O)C[C@H](O)C[C@H](O)C[C@]2(O)C[C@H](O)[C@H](C(C[C@@H](OC3O[C@H](C)[C@@H](O)[C@H](NC(=O)C[NH+](C)C)[C@@H]3O)\C=C\C=C\C=C\C=C/C=C\C=C\C=C\[C@@H]1C)O2)C(=O)NCC[NH+](C)C	CHEMBL
CHEMBL1255799		CO[C@H]1[C@H](O)CC(=O)O[C@H](C)C\C=C\C=C\[C@H](O[C@@H]2CC[C@@H]([C@@H](C)O2)[NH+](C)C)[C@H](C)C[C@H](CC=O)[C@@H]1O[C@@H]1O[C@H](C)[C@@H](O[C@H]2C[C@@](C)(O)[C@@H](O)[C@H](C)O2)[C@@H]([C@H]1O)[NH+](C)C	CHEMBL
CHEMBL1255800		CC[C@H]1\C=C(C)\[C@@H](O)C\C=C\C=C(CO[C@@H]2O[C@H](C)[C@@H](OC(=O)c3c(O)c(Cl)c([O-])c(Cl)c3CC)[C@H](O)[C@@H]2OC)\C(=O)O[C@@H](C\C=C(/C)\C=C(C)\[C@@H]1O[C@@H]1OC(C)(C)[C@@H](OC(=O)C(C)C)[C@H](O)[C@@H]1O)[C@@H](C)O	CHEMBL
CHEMBL1255847		CC[C@H]1OC(=O)[C@H](C)[C@@H](O[C@H]2C[C@@](C)(OC)[C@@H](O)[C@H](C)O2)[C@H](C)[C@@H](O[C@@H]2O[C@H](C)C[C@@H]([C@H]2O)[NH+](C)C)[C@@](C)(C[C@@H](C)C(=O)[C@H](C)[C@@H]2N(NCCCc3ccnc4ccccc34)C(=O)O[C@]12C)OC	CHEMBL
CHEMBL1255848		CC[C@H]1OC(=O)[C@H](C)C(=O)[C@H](C)[C@@H](O[C@@H]2O[C@H](C)C[C@@H]([C@H]2O)[NH+](C)C)[C@@](C)(C[C@@H](C)C(=O)[C@H](C)[C@@H]2N(NCCCc3ccnc4ccccc34)C(=O)O[C@]12C)OC	CHEMBL
CHEMBL1255849		CC[C@H]1OC(=O)[C@H](C)C(=O)[C@H](C)[C@H](O[C@@H]2O[C@H](C)C[C@@H]([C@H]2O)[NH+](C)C)[C@@](C)(C[C@@H](C)C(=O)[C@H](C)[C@@H]2N(NCCc3ccccc3)C(=O)O[C@]12C)OC	CHEMBL
CHEMBL1255850		CC[C@H]1OC(=O)[C@@](C)(F)C(=O)[C@H](C)[C@H](O[C@@H]2O[C@H](C)C[C@@H]([C@H]2O)[NH+](C)C)[C@@](C)(C[C@@H](C)C(=O)[C@H](C)[C@@H]2N(CCCCn3cnc(c3)-c3cccnc3)C(=O)O[C@]12C)OC	CHEMBL
CHEMBL1255851		CC[C@H]1OC(=O)[C@H](C)[C@@H](O[C@H]2C[C@@](C)(OC)[C@@H](O)[C@H](C)O2)[C@H](C)[C@@H](O[C@@H]2O[C@H](C)C[C@@H]([C@H]2O)[NH+](C)C)[C@@](C)(C[C@@H](C)C(=O)[C@H](C)[C@@H]2N(CCCCn3cnc(c3)-c3cccnc3)C(=O)O[C@]12C)OC	CHEMBL
CHEMBL1255855		CC[C@@H]1CC[C@@H]2O[C@]3(CC[C@H](C)[C@H](C[C@@H](C)O)O3)[C@@H](C)[C@H](OC(=O)\C=C\[C@H](C)[C@@H](O)[C@H](C)C(=O)[C@H](C)[C@@H](O)[C@H](C)C(=O)[C@](C)(O)[C@@H](O)[C@H](C)C\C=C\C=C\1)[C@@H]2C	CHEMBL
CHEMBL1255858		CO[C@H]1\C=C\O[C@@]2(C)Oc3c(C2=O)c2C4=Nc5c([O-])cc(cc5OC4=C(NC(=O)\C(C)=C/C=C/[C@H](C)[C@H](O)[C@@H](C)[C@@H](O)[C@@H](C)[C@H](OC(C)=O)[C@@H]1C)C(=O)c2c([O-])c3C)N1CC(C1)[NH+](C)C	CHEMBL
CHEMBL1255859		CO[C@H]1\C=C\O[C@@]2(C)Oc3c(C2=O)c2C4=Nc5c([O-])cc(cc5OC4=C(NC(=O)\C(C)=C/C=C/[C@H](C)[C@H](O)[C@@H](C)[C@@H](O)[C@@H](C)[C@H](OC(C)=O)[C@@H]1C)C(=O)c2c([O-])c3C)N1CC2CCC(C1)[NH+]2C	CHEMBL
CHEMBL1255861		CO[C@H]1\C=C\O[C@@]2(C)Oc3c(C2=O)c2C4=Nc5c([O-])cc(cc5OC4=C(NC(=O)\C(C)=C/C=C/[C@H](C)[C@H](O)[C@@H](C)[C@@H](O)[C@@H](C)[C@H](O)[C@@H]1C)C(=O)c2c([O-])c3C)N1CC[NH+](CC2CC2)CC1	CHEMBL
CHEMBL1255862		CO[C@H]1\C=C\O[C@@]2(C)Oc3c(C2=O)c2C4=Nc5c([O-])cc(cc5OC4=C(NC(=O)\C(C)=C/C=C/[C@H](C)[C@H](O)[C@@H](C)[C@@H](O)[C@@H](C)[C@H](OC(C)=O)[C@@H]1C)C(=O)c2c([O-])c3C)N1CCC(C)(CC1)[NH+](C)C	CHEMBL
CHEMBL1255863		CO[C@H]1\C=C\O[C@@]2(C)Oc3c(C2=O)c2C4=Nc5c([O-])cc(cc5OC4=C(NC(=O)\C(C)=C/C=C/[C@H](C)[C@H](O)[C@@H](C)[C@@H](O)[C@@H](C)[C@H](OC(C)=O)[C@@H]1C)C(=O)c2c([O-])c3C)N1CCC(C)(C)[NH+](C)C(C)(C)C1	CHEMBL
CHEMBL1255887		COC(=O)[C@@H]1[C@H](O)[C@H](C)[C@H](O)[C@H](C)\C=C/C=C(C)/C(=O)Nc2c(C)c(OC(C)=O)c3C4=C(OCOC4=C(C)C(=O)c3c2O)\C(C)=C\[C@@](C)(O)[C@H](O)[C@@H](C)[C@H]1O	CHEMBL
CHEMBL1255892		CCCCCCCCCC(=O)N[C@@H]1[C@@H](O)[C@H](O)[C@@H](CO)O[C@H]1Oc1c2Oc3ccc(C[C@@H]4NC(=O)[C@H]([NH2+]C)c5ccc(O)c(Oc6cc(O)c(Cl)c(c6)[C@@H](NC4=O)C(=O)N[C@H]4c(c2)cc1Oc1ccc(cc1Cl)[C@H](O)[C@@H]1NC(=O)[C@@H](NC4=O)c2ccc(O)c(c2)-c2c(O[C@H]4O[C@H](CO)[C@@H](O)[C@H](O)[C@@H]4O)cc(O)cc2[C@@H](NC1=O)C([O-])=O)c5)cc3	CHEMBL
CHEMBL1255962		[NH3+]CCCSC[C@H]1O[C@H]2O[C@@H]3[C@@H](CSCCC[NH3+])O[C@@H](O[C@@H]4[C@@H](CSCCC[NH3+])O[C@@H](O[C@@H]5[C@@H](CSCCC[NH3+])O[C@@H](O[C@@H]6[C@@H](CSCCC[NH3+])O[C@@H](O[C@@H]7[C@@H](CSCCC[NH3+])O[C@@H](O[C@@H]8[C@@H](CSCCC[NH3+])O[C@@H](O[C@H]1[C@H](O)[C@H]2O)[C@H](O)[C@H]8O)[C@H](O)[C@H]7O)[C@H](O)[C@H]6O)[C@H](O)[C@H]5O)[C@H](O)[C@H]4O)[C@H](O)[C@H]3O	CHEMBL
CHEMBL1255963		[NH3+]CCCCCCCCSC[C@H]1O[C@H]2O[C@@H]3[C@@H](CSCCCCCCCC[NH3+])O[C@@H](O[C@@H]4[C@@H](CSCCCCCCCC[NH3+])O[C@@H](O[C@@H]5[C@@H](CSCCCCCCCC[NH3+])O[C@@H](O[C@@H]6[C@@H](CSCCCCCCCC[NH3+])O[C@@H](O[C@@H]7[C@@H](CSCCCCCCCC[NH3+])O[C@@H](O[C@@H]8[C@@H](CSCCCCCCCC[NH3+])O[C@@H](O[C@H]1[C@H](O)[C@H]2O)[C@H](O)[C@H]8O)[C@H](O)[C@H]7O)[C@H](O)[C@H]6O)[C@H](O)[C@H]5O)[C@H](O)[C@H]4O)[C@H](O)[C@H]3O	CHEMBL
CHEMBL1255964		[NH3+]Cc1cccc(CSC[C@H]2O[C@H]3O[C@@H]4[C@@H](CSCc5cccc(C[NH3+])c5)O[C@@H](O[C@@H]5[C@@H](CSCc6cccc(C[NH3+])c6)O[C@@H](O[C@@H]6[C@@H](CSCc7cccc(C[NH3+])c7)O[C@@H](O[C@@H]7[C@@H](CSCc8cccc(C[NH3+])c8)O[C@@H](O[C@@H]8[C@@H](CSCc9cccc(C[NH3+])c9)O[C@@H](O[C@@H]9[C@@H](CSCc%10cccc(C[NH3+])c%10)O[C@@H](O[C@H]2[C@H](O)[C@H]3O)[C@H](O)[C@H]9O)[C@H](O)[C@H]8O)[C@H](O)[C@H]7O)[C@H](O)[C@H]6O)[C@H](O)[C@H]5…	CHEMBL
CHEMBL1255965		[NH3+]Cc1ccc(CSC[C@H]2O[C@H]3O[C@@H]4[C@@H](CSCc5ccc(C[NH3+])cc5)O[C@@H](O[C@@H]5[C@@H](CSCc6ccc(C[NH3+])cc6)O[C@@H](O[C@@H]6[C@@H](CSCc7ccc(C[NH3+])cc7)O[C@@H](O[C@@H]7[C@@H](CSCc8ccc(C[NH3+])cc8)O[C@@H](O[C@@H]8[C@@H](CSCc9ccc(C[NH3+])cc9)O[C@@H](O[C@@H]9[C@@H](CSCc%10ccc(C[NH3+])cc%10)O[C@@H](O[C@H]2[C@H](O)[C@H]3O)[C@H](O)[C@H]9O)[C@H](O)[C@H]8O)[C@H](O)[C@H]7O)[C@H](O)[C@H]6O)[C@H](O)[C@H]5O…	CHEMBL
CHEMBL1256112		COC(=O)C[C@@H](NC(=O)[C@@H](NC(=O)[C@@H](\N=C1/NCC(=O)N2CC[C@@H](C)[C@H]2C(=O)N[C@@H](C(C)C)C(=O)N[C@H]1C(C)(C)C)C(C)(C)C)[C@@H](C)c1ccccc1)c1nccs1	CHEMBL
CHEMBL1256113		CC(C)[C@@H]1NC(=O)[C@@H]2[C@H](C)CCN2C(=O)CN\C(=N/[C@H](C(=O)N[C@@H]([C@@H](C)c2ccccc2)C(=O)N[C@H](CC([O-])=O)c2nccs2)C(C)(C)C)[C@@H](NC1=O)C(C)(C)C	CHEMBL
CHEMBL1256114		CC(C)[C@@H]1NC(=O)[C@@H]2[C@H](C)CCN2C(=O)CN\C(=N/[C@H](C(=O)N[C@@H]([C@@H](C)c2ccccc2)C(=O)N[C@H](CC(=O)NN)c2nccs2)C(C)(C)C)[C@@H](NC1=O)C(C)(C)C	CHEMBL
CHEMBL1256115		CC(C)[C@@H]1NC(=O)[C@@H]2[C@H](C)CCN2C(=O)CN\C(=N/[C@H](C(=O)N[C@@H]([C@@H](C)c2ccccc2)C(=O)N[C@H](CC(=O)NCc2ccccc2)c2nccs2)C(C)(C)C)[C@@H](NC1=O)C(C)(C)C	CHEMBL
CHEMBL1256116		CC(C)[C@@H]1NC(=O)[C@@H]2[C@H](C)CCN2C(=O)CN\C(=N/[C@H](C(=O)N[C@@H]([C@@H](C)c2ccccc2)C(=O)N[C@H](CC(=O)NCC#C)c2nccs2)C(C)(C)C)[C@@H](NC1=O)C(C)(C)C	CHEMBL
CHEMBL1256117		CC(C)[C@@H]1NC(=O)[C@@H]2[C@H](C)CCN2C(=O)CN\C(=N/[C@H](C(=O)N[C@@H]([C@@H](C)c2ccccc2)C(=O)N[C@H](CC(=O)N2CCSC2)c2nccs2)C(C)(C)C)[C@@H](NC1=O)C(C)(C)C	CHEMBL
CHEMBL1256118		CC(C)[C@@H]1NC(=O)[C@@H]2[C@H](C)CCN2C(=O)CN\C(=N/[C@H](C(=O)N[C@@H]([C@@H](C)c2ccccc2)C(=O)N[C@H](CC(=O)N2CCSCC2)c2nccs2)C(C)(C)C)[C@@H](NC1=O)C(C)(C)C	CHEMBL
CHEMBL1256119		CC(C)[C@@H]1NC(=O)[C@@H]2[C@H](C)CCN2C(=O)CN\C(=N/[C@H](C(=O)N[C@@H]([C@@H](C)c2ccccc2)C(=O)N[C@H](CC(=O)N2CCN(CC2)C(=O)OC(C)(C)C)c2nccs2)C(C)(C)C)[C@@H](NC1=O)C(C)(C)C	CHEMBL
CHEMBL1256120		CC(C)[C@@H]1NC(=O)[C@@H]2[C@H](C)CCN2C(=O)CN\C(=N/[C@H](C(=O)N[C@@H]([C@@H](C)c2ccccc2)C(=O)N[C@H](CC(=O)N2CC[NH2+]CC2)c2nccs2)C(C)(C)C)[C@@H](NC1=O)C(C)(C)C	CHEMBL
CHEMBL1256121		CC(C)[C@@H]1NC(=O)[C@@H]2[C@H](C)CCN2C(=O)CN\C(=N/[C@H](C(=O)N[C@@H]([C@@H](C)c2ccccc2)C(=O)N[C@H](CC(=O)N2CCN(CC#C)CC2)c2nccs2)C(C)(C)C)[C@@H](NC1=O)C(C)(C)C	CHEMBL
CHEMBL1256122		CC(C)[C@@H]1NC(=O)[C@@H]2[C@H](C)CCN2C(=O)CN\C(=N/[C@H](C(=O)N[C@@H]([C@@H](C)c2ccccc2)C(=O)N[C@H](CC(=O)N2CC[NH+](Cc3ccccc3)CC2)c2nccs2)C(C)(C)C)[C@@H](NC1=O)C(C)(C)C	CHEMBL
CHEMBL1256123		CC(C)[C@@H]1NC(=O)[C@@H]2[C@H](C)CCN2C(=O)CN\C(=N/[C@H](C(=O)N[C@@H]([C@@H](C)c2ccccc2)C(=O)N[C@H](CNC(=O)N2CCSC2)c2nccs2)C(C)(C)C)[C@@H](NC1=O)C(C)(C)C	CHEMBL
CHEMBL1256124		CC(C)[C@@H]1NC(=O)[C@@H]2[C@H](C)CCN2C(=O)CN\C(=N/[C@H](C(=O)N[C@@H]([C@@H](C)c2ccccc2)C(=O)N[C@H](CNC(=O)NCc2ccccc2)c2nccs2)C(C)(C)C)[C@@H](NC1=O)C(C)(C)C	CHEMBL
CHEMBL1256125		CCSC(=O)C[C@@H](NC(=O)[C@@H](NC(=O)[C@@H](\N=C1/NCC(=O)N2CC[C@@H](C)[C@H]2C(=O)N[C@@H](C(C)C)C(=O)N[C@H]1C(C)(C)C)C(C)(C)C)[C@@H](C)c1ccccc1)c1nccs1	CHEMBL
CHEMBL1256126		CCCSC(=O)C[C@@H](NC(=O)[C@@H](NC(=O)[C@@H](\N=C1/NCC(=O)N2CC[C@@H](C)[C@H]2C(=O)N[C@@H](C(C)C)C(=O)N[C@H]1C(C)(C)C)C(C)(C)C)[C@@H](C)c1ccccc1)c1nccs1	CHEMBL
CHEMBL1256127		CC(C)SC(=O)C[C@@H](NC(=O)[C@@H](NC(=O)[C@@H](\N=C1/NCC(=O)N2CC[C@@H](C)[C@H]2C(=O)N[C@@H](C(C)C)C(=O)N[C@H]1C(C)(C)C)C(C)(C)C)[C@@H](C)c1ccccc1)c1nccs1	CHEMBL
CHEMBL1256128		CCCC(=O)C[C@@H](NC(=O)[C@@H](NC(=O)[C@@H](\N=C1/NCC(=O)N2CC[C@@H](C)[C@H]2C(=O)N[C@@H](C(C)C)C(=O)N[C@H]1C(C)(C)C)C(C)(C)C)[C@@H](C)c1ccccc1)c1nccs1	CHEMBL
CHEMBL1256129		CCC(=O)C[C@@H](NC(=O)[C@@H](NC(=O)[C@@H](\N=C1/NCC(=O)N2CC[C@@H](C)[C@H]2C(=O)N[C@@H](C(C)C)C(=O)N[C@H]1C(C)(C)C)C(C)(C)C)[C@@H](C)c1ccccc1)c1nccs1	CHEMBL
CHEMBL1256136		CC[C@H]1CC[C@H]2O[C@@]3(CC[C@@H](C)[C@@H](C[C@H](C)O)O3)[C@H](C)[C@@H](OC(=O)\C=C\[C@@H](C)[C@H](O)[C@@H](C)C(=O)[C@@H](C)[C@H](O)[C@@H](C)C(=O)[C@@](C)(O)[C@@H](O)[C@@H](C)C\C=C\C=C\1)[C@H]2C	CHEMBL
CHEMBL1256169		OC1(CC[NH+](CCCC(=O)c2cc3CCc4ccc(CCc2cc3)cc4)CC1)c1cc2CCc3ccc(CCc1cc2)cc3	CHEMBL
CHEMBL1256170		O=C(CCC[NH+]1CCC(CC1)c1cc2CCc3ccc(CCc1cc2)cc3)c1cc2CCc3ccc(CCc1cc2)cc3	CHEMBL
CHEMBL1256171		O=C(NCCCC[NH+]1CCN(CC1)c1cc2CCc3ccc(CCc1cc2)cc3)c1cc2CCc3ccc(CCc1cc2)cc3	CHEMBL
CHEMBL1256262		C[NH2+][C@H](CC(C)C)C(=O)N[C@@H]1[C@H](O)c2ccc(Oc3cc4cc(Oc5ccc(cc5Cl)[C@@H](O)[C@H]5NC(=O)[C@H](NC(=O)[C@H]4NC(=O)[C@H](CC(N)=O)NC1=O)c1ccc(O)c(c1)-c1c(O)cc(O)cc1[C@@H](NC5=O)C([O-])=O)c3O)c(Cl)c2	CHEMBL
CHEMBL1256263		C[NH2+][C@H](CC(C)C)C(=O)N[C@@H]1[C@H](O)c2ccc(Oc3cc4cc(Oc5ccc(cc5Cl)[C@@H](O)[C@H]5NC(=O)[C@H](NC(=O)[C@H]4NC(=O)[C@H](CC(N)=O)NC1=O)c1ccc(OC)c(c1)-c1c(OC)cc(OC)cc1[C@@H](NC5=O)C([O-])=O)c3OC)c(Cl)c2	CHEMBL
CHEMBL1256264		C[NH2+][C@H](CC(C)C)C(=O)N[C@@H]1[C@H](O)c2ccc(Oc3cc4cc(Oc5ccc(cc5Cl)[C@@H](O)[C@H]5NC(=O)[C@H](NC(=O)[C@H]4NC(=O)[C@H](CC(N)=O)NC1=O)c1ccc(OC)c(c1)-c1c(OC)cc(OC)cc1[C@@H](NC5=O)C(=O)OC)c3OC)c(Cl)c2	CHEMBL
CHEMBL1256265		C[NH2+][C@@H](CC(C)C)C(=O)N[C@@H]1[C@H](O)c2ccc(Oc3cc4cc(Oc5ccc(cc5Cl)[C@@H](O)[C@H]5NC(=O)[C@H](NC(=O)[C@H]4NC(=O)[C@H](CC(N)=O)NC1=O)c1ccc(O)c(c1)-c1c(O)cc(O)cc1[C@@H](NC5=O)C([O-])=O)c3O[C@@H]1O[C@H](CO)[C@@H](O)[C@H](O)[C@H]1O[C@H]1C[C@](C)([NH2+]Cc3ccc(cc3)-c3ccc(Cl)cc3)[C@H](O)[C@H](C)O1)c(Cl)c2	CHEMBL
CHEMBL1256266		C[NH2+][C@H](CC(C)C)C(=O)N[C@@H]1[C@H](O)c2ccc(Oc3cc4cc(Oc5ccc(cc5Cl)[C@@H](O)[C@H]5NC(=O)[C@H](NC(=O)[C@H]4NC(=O)[C@H](CC(N)=O)NC1=O)c1ccc(O)c(c1)-c1c(OC)cc(OC)cc1[C@@H](NC5=O)C([O-])=O)c3O)c(Cl)c2	CHEMBL
CHEMBL1256267		C[NH2+][C@H](CC(C)C)C(=O)N[C@@H]1[C@H](O)c2ccc(Oc3cc4cc(Oc5ccc(cc5Cl)[C@@H](O)[C@H]5NC(=O)[C@H](NC(=O)[C@H]4NC(=O)[C@H](CC(N)=O)NC1=O)c1ccc(OC)c(c1)-c1c(O)cc(OC)cc1[C@@H](NC5=O)C([O-])=O)c3O)c(Cl)c2	CHEMBL
CHEMBL1256268		C[NH2+][C@H](CC(C)C)C(=O)N[C@@H]1[C@H](O)c2ccc(Oc3cc4cc(Oc5ccc(cc5Cl)[C@@H](O)[C@H]5NC(=O)[C@H](NC(=O)[C@H]4NC(=O)[C@H](CC(N)=O)NC1=O)c1ccc(OC)c(c1)-c1c(OC)cc(OC)cc1[C@@H](NC5=O)C([O-])=O)c3O)c(Cl)c2	CHEMBL
CHEMBL1256269		C[NH2+][C@H](CC(C)C)C(=O)N[C@@H]1[C@H](O)c2ccc(Oc3cc4cc(Oc5ccc(cc5Cl)[C@@H](O)[C@H]5NC(=O)[C@H](NC(=O)[C@H]4NC(=O)[C@H](CC(N)=O)NC1=O)c1ccc(O)c(c1)-c1c(O)cc(O)cc1[C@@H](NC5=O)C([O-])=O)c3OC)c(Cl)c2	CHEMBL
CHEMBL125638		CO[C@H]1C[C@H](C)Cc2c(O)c(NC(=O)\C(C)=C\C=C/[C@H](OC)[C@@H](OC(N)=O)\C(C)=C\[C@H](C)[C@H]1O)cc(O)c2OC	CHEMBL
CHEMBL1256416		CO[C@@H](CC[C@H](C)[C@H]1O[C@@]23C[C@H](OC(=O)C[C@@H](OC(=O)C[C@](O)(O2)[C@H](C)CC3(C)C)[C@@H](C)O)[C@@H]1C)c1cc(O)ccc1Br	CHEMBL
CHEMBL1256528		NC(=[NH2+])NCCCC(NC(=O)[C@H]1CSSC[C@@H](NC(=O)[C@H](Cc2ccc3ccccc3c2)NC(=O)[C@H](CCCNC(N)=[NH2+])NC(=O)[C@H](CCCNC(N)=[NH2+])NC(=O)c2ccc(F)cc2)C(=O)N[C@@H](Cc2ccc(O)cc2)C(=O)N[C@@H](CCCNC(N)=O)C(=O)N[C@@H](CCCNC(N)=[NH2+])C(=O)N[C@@H](CCCCNC(=O)CCC(=O)NCCCC[NH+]2CCC(CC2)NC(=O)C(=O)Nc2ccc(Cl)cc2)C(=O)N2CCC[C@H]2C(=O)N[C@@H](Cc2ccc(O)cc2)C(=O)N[C@@H](CCCNC(N)=[NH2+])C(=O)N[C@@H](CCCNC(N)=O)C(=O)N1)C…	CHEMBL
CHEMBL1256529		NC(=[NH2+])NCCC[C@H](NC(=O)[C@H]1CSSC[C@@H](NC(=O)[C@H](Cc2ccc3ccccc3c2)NC(=O)[C@H](CCCNC(N)=[NH2+])NC(=O)[C@H](CCCNC(N)=[NH2+])NC(=O)c2ccc(F)cc2)C(=O)N[C@@H](Cc2ccc(O)cc2)C(=O)N[C@@H](CCCNC(N)=O)C(=O)N[C@@H](CCCNC(N)=[NH2+])C(=O)N[C@@H](CCCCNC(=O)CCC(=O)NCCCCCC[NH+]2CCC(CC2)NC(=O)C(=O)Nc2ccc(Cl)cc2)C(=O)N2CCC[C@H]2C(=O)N[C@@H](Cc2ccc(O)cc2)C(=O)N[C@@H](CCCNC(N)=[NH2+])C(=O)N[C@@H](CCCNC(N)=O)C(=…	CHEMBL
CHEMBL1256530		NC(=[NH2+])NCCC[C@H](NC(=O)[C@H]1CSSC[C@@H](NC(=O)[C@H](Cc2ccc3ccccc3c2)NC(=O)[C@H](CCCNC(N)=[NH2+])NC(=O)[C@H](CCCNC(N)=[NH2+])NC(=O)c2ccc(F)cc2)C(=O)N[C@@H](Cc2ccc(O)cc2)C(=O)N[C@@H](CCCNC(N)=O)C(=O)N[C@@H](CCCNC(N)=[NH2+])C(=O)N[C@@H](CCCCNC(=O)CCC(=O)NCCCCCCCC[NH+]2CCC(CC2)NC(=O)C(=O)Nc2ccc(Cl)cc2)C(=O)N2CCC[C@H]2C(=O)N[C@@H](Cc2ccc(O)cc2)C(=O)N[C@@H](CCCNC(N)=[NH2+])C(=O)N[C@@H](CCCNC(N)=O)C…	CHEMBL
CHEMBL1256534		CC[C@H]1OC(=O)[C@H](C)[C@@H](O[C@@H]2C[C@@](C)(OC)[C@@H](O)[C@H](C)O2)[C@H](C)[C@@H](O[C@@H]2O[C@H](C)C[C@@H]([C@H]2O)[NH+](C)C(C)C)[C@](C)(O)C[C@@H](C)[C@H](O)[C@H](C)[C@@H](O)[C@]1(C)O	CHEMBL
CHEMBL1256535		CC[C@H]1OC(=O)[C@H](C)[C@@H](O[C@@H]2C[C@@](C)(OC)[C@@H](O)[C@H](C)O2)[C@H](C)[C@@H](O[C@@H]2O[C@H](C)C[C@@H]([C@H]2O)[NH+](C)CC(C)C)[C@](C)(O)C[C@@H](C)[C@H](O)[C@H](C)[C@@H](O)[C@]1(C)O	CHEMBL
CHEMBL1256536		CC[C@H]1OC(=O)[C@H](C)[C@@H](O[C@@H]2C[C@@](C)(OC)[C@@H](O)[C@H](C)O2)[C@H](C)[C@@H](O[C@@H]2O[C@H](C)C[C@@H]([C@H]2O)[NH+](C)CC(C)=C)[C@](C)(O)C[C@@H](C)[C@H](O)[C@H](C)[C@@H](O)[C@]1(C)O	CHEMBL
CHEMBL1256537		CC[C@H]1OC(=O)[C@H](C)[C@@H](O[C@@H]2C[C@@](C)(OC)[C@@H](O)[C@H](C)O2)[C@H](C)[C@@H](O[C@@H]2O[C@H](C)C[C@@H]([C@H]2O)[NH+](C)CC2CC2)[C@](C)(O)C[C@@H](C)[C@H](O)[C@H](C)[C@@H](O)[C@]1(C)O	CHEMBL
CHEMBL1256538		CC[C@H]1OC(=O)[C@H](C)[C@@H](O[C@@H]2C[C@@](C)(OC)[C@@H](O)[C@H](C)O2)[C@H](C)[C@@H](O[C@@H]2O[C@H](C)C[C@@H]([C@H]2O)[NH+](C)CC2(C)CC2)[C@](C)(O)C[C@@H](C)[C@H](O)[C@H](C)[C@@H](O)[C@]1(C)O	CHEMBL
CHEMBL1256539		CC[C@H]1OC(=O)[C@H](C)[C@@H](O[C@@H]2C[C@@](C)(OC)[C@@H](O)[C@H](C)O2)[C@H](C)[C@@H](O[C@@H]2O[C@H](C)C[C@@H]([C@H]2O)[NH+](C)C2CCC2)[C@](C)(O)C[C@@H](C)[C@H](O)[C@H](C)[C@@H](O)[C@]1(C)O	CHEMBL
CHEMBL1256540		CC[C@H]1OC(=O)[C@H](C)[C@@H](O[C@@H]2C[C@@](C)(OC)[C@@H](O)[C@H](C)O2)[C@H](C)[C@@H](O[C@@H]2O[C@H](C)C[C@@H]([C@H]2O)[NH+](C)C2COC2)[C@](C)(O)C[C@@H](C)[C@H](O)[C@H](C)[C@@H](O)[C@]1(C)O	CHEMBL
CHEMBL1256541		CC[C@H]1OC(=O)[C@H](C)[C@@H](O[C@@H]2C[C@@](C)(OC)[C@@H](O)[C@H](C)O2)[C@H](C)[C@@H](O[C@@H]2O[C@H](C)C[C@@H]([C@H]2O)[NH+](C)C2CCCC2)[C@](C)(O)C[C@@H](C)[C@H](O)[C@H](C)[C@@H](O)[C@]1(C)O	CHEMBL
CHEMBL1256542		CC[C@H]1OC(=O)[C@H](C)[C@@H](O[C@@H]2C[C@@](C)(OC)[C@@H](O)[C@H](C)O2)[C@H](C)[C@@H](O[C@@H]2O[C@H](C)C[C@@H]([C@H]2O)[NH+](C)CCO)[C@](C)(O)C[C@@H](C)[C@H](O)[C@H](C)[C@@H](O)[C@]1(C)O	CHEMBL
CHEMBL1256543		CC[C@H]1OC(=O)[C@H](C)[C@@H](O[C@@H]2C[C@@](C)(OC)[C@@H](O)[C@H](C)O2)[C@H](C)[C@@H](O[C@@H]2O[C@H](C)C[C@@H]([C@H]2O)[NH+](C)CCOC)[C@](C)(O)C[C@@H](C)[C@H](O)[C@H](C)[C@@H](O)[C@]1(C)O	CHEMBL
CHEMBL1256544		CC[C@H]1OC(=O)[C@H](C)[C@@H](O[C@@H]2C[C@@](C)(OC)[C@@H](O)[C@H](C)O2)[C@H](C)[C@@H](O[C@@H]2O[C@H](C)C[C@@H]([C@H]2O)[NH+](C)CCCO)[C@](C)(O)C[C@@H](C)[C@H](O)[C@H](C)[C@@H](O)[C@]1(C)O	CHEMBL
CHEMBL1256545		CC[C@H]1OC(=O)[C@H](C)[C@@H](O[C@@H]2C[C@@](C)(OC)[C@@H](O)[C@H](C)O2)[C@H](C)[C@@H](O[C@@H]2O[C@H](C)C[C@@H]([C@H]2O)[NH+](C)C[C@H](C)O)[C@](C)(O)C[C@@H](C)[C@H](O)[C@H](C)[C@@H](O)[C@]1(C)O	CHEMBL
CHEMBL1256546		CC[C@H]1OC(=O)[C@H](C)[C@@H](O[C@@H]2C[C@@](C)(OC)[C@@H](O)[C@H](C)O2)[C@H](C)[C@@H](O[C@@H]2O[C@H](C)C[C@@H]([C@H]2O)[NH+](C)C[C@@H](C)O)[C@](C)(O)C[C@@H](C)[C@H](O)[C@H](C)[C@@H](O)[C@]1(C)O	CHEMBL
CHEMBL1256547		CC[C@H]1OC(=O)[C@H](C)[C@@H](O[C@@H]2C[C@@](C)(OC)[C@@H](O)[C@H](C)O2)[C@H](C)[C@@H](O[C@@H]2O[C@H](C)C[C@@H]([C@H]2O)[NH+](C)CC(C)(C)O)[C@](C)(O)C[C@@H](C)[C@H](O)[C@H](C)[C@@H](O)[C@]1(C)O	CHEMBL
CHEMBL1256548		CC[C@H]1OC(=O)[C@H](C)[C@@H](O[C@@H]2C[C@@](C)(OC)[C@@H](O)[C@H](C)O2)[C@H](C)[C@@H](O[C@@H]2O[C@H](C)C[C@@H]([C@H]2O)[NH+](C)CC(O)CO)[C@](C)(O)C[C@@H](C)[C@H](O)[C@H](C)[C@@H](O)[C@]1(C)O	CHEMBL
CHEMBL1256549		CC[C@H]1OC(=O)[C@H](C)[C@@H](O[C@@H]2C[C@@](C)(OC)[C@@H](O)[C@H](C)O2)[C@H](C)[C@@H](O[C@@H]2O[C@H](C)C[C@@H]([C@H]2O)[NH+](C)CCF)[C@](C)(O)C[C@@H](C)[C@H](O)[C@H](C)[C@@H](O)[C@]1(C)O	CHEMBL
CHEMBL1256550		CC[C@H]1OC(=O)[C@H](C)[C@@H](O[C@@H]2C[C@@](C)(OC)[C@@H](O)[C@H](C)O2)[C@H](C)[C@@H](O[C@@H]2O[C@H](C)C[C@@H]([C@H]2O)N(C)CC[NH3+])[C@](C)(O)C[C@@H](C)[C@H](O)[C@H](C)[C@@H](O)[C@]1(C)O	CHEMBL
CHEMBL1256551		CC[C@H]1OC(=O)[C@H](C)[C@@H](O[C@@H]2C[C@@](C)(OC)[C@@H](O)[C@H](C)O2)[C@H](C)[C@@H](O[C@@H]2O[C@H](C)C[C@@H]([C@H]2O)[NH+](C)CC(N)=O)[C@](C)(O)C[C@@H](C)[C@H](O)[C@H](C)[C@@H](O)[C@]1(C)O	CHEMBL
CHEMBL1256552		CC[C@H]1OC(=O)[C@H](C)[C@@H](O[C@@H]2C[C@@](C)(OC)[C@@H](O)[C@H](C)O2)[C@H](C)[C@@H](O[C@@H]2O[C@H](C)C[C@H]([NH2+]C(C)C)[C@H]2O)[C@](C)(O)C[C@@H](C)[C@H](O)[C@H](C)[C@@H](O)[C@]1(C)O	CHEMBL
CHEMBL1256553		CC[C@H]1OC(=O)[C@H](C)[C@@H](O[C@@H]2C[C@@](C)(OC)[C@@H](O)[C@H](C)O2)[C@H](C)[C@@H](O[C@@H]2O[C@H](C)C[C@H]([NH2+]C3CCC3)[C@H]2O)[C@](C)(O)C[C@@H](C)[C@H](O)[C@H](C)[C@@H](O)[C@]1(C)O	CHEMBL
CHEMBL1256554		CC[C@H]1OC(=O)[C@H](C)[C@@H](O[C@@H]2C[C@@](C)(OC)[C@@H](O)[C@H](C)O2)[C@H](C)[C@@H](O[C@@H]2O[C@H](C)C[C@@H]([C@H]2O)[NH+](C)C(C)C)[C@](C)(O)C[C@@H](C)[C@H](O)[C@H](C)[C@@H](O)[C@H]1C	CHEMBL
CHEMBL1256555		CC[C@H]1OC(=O)[C@H](C)[C@@H](O[C@@H]2C[C@@](C)(OC)[C@@H](O)[C@H](C)O2)[C@H](C)[C@@H](O[C@@H]2O[C@H](C)C[C@@H]([C@H]2O)[NH+](C)C2CCC2)[C@](C)(O)C[C@@H](C)[C@H](O)[C@H](C)[C@@H](O)[C@H]1C	CHEMBL
CHEMBL1256556		CC[C@H]1OC(=O)[C@H](C)[C@@H](O[C@@H]2C[C@@](C)(OC)[C@@H](O)[C@H](C)O2)[C@H](C)[C@@H](O[C@@H]2O[C@H](C)C[C@@H]([C@H]2O)[NH+](C)C[C@H](C)O)[C@](C)(O)C[C@@H](C)[C@H](O)[C@H](C)[C@@H](O)[C@H]1C	CHEMBL
CHEMBL1256557		CC[C@H]1OC(=O)[C@H](C)[C@@H](O[C@@H]2C[C@@](C)(OC)[C@@H](O)[C@H](C)O2)[C@H](C)[C@@H](O[C@@H]2O[C@H](C)C[C@@H]([C@H]2O)[NH+](C)C[C@@H](C)O)[C@](C)(O)C[C@@H](C)[C@H](O)[C@H](C)[C@@H](O)[C@H]1C	CHEMBL
CHEMBL1256558		CC[C@H]1OC(=O)[C@H](C)[C@@H](O[C@@H]2C[C@@](C)(OC)[C@@H](O)[C@H](C)O2)[C@H](C)[C@@H](O[C@@H]2O[C@H](C)C[C@@H]([C@H]2O)[NH+](C)CC(C)(C)O)[C@](C)(O)C[C@@H](C)[C@H](O)[C@H](C)[C@@H](O)[C@H]1C	CHEMBL
CHEMBL1256583		NC(=[NH2+])NCCC[C@H](NC(=O)[C@H]1CSSC[C@@H](NC(=O)[C@H](Cc2ccc3ccccc3c2)NC(=O)[C@H](CCCNC(N)=[NH2+])NC(=O)[C@H](CCCNC(N)=[NH2+])NC(=O)c2ccc(F)cc2)C(=O)N[C@@H](Cc2ccc(O)cc2)C(=O)N[C@@H](CCCNC(N)=O)C(=O)N[C@@H](CCCNC(N)=[NH2+])C(=O)N[C@@H](CCCCNC(=O)CCC(=O)NCCCCCCCC[NH+]2CCC(CC2)NC(=O)C(=O)Nc2ccc(Cl)cc2)C(=O)N2CCC[C@H]2C(=O)N[C@@H](Cc2ccc(O)cc2)C(=O)N[C@@H](CCCNC(N)=[NH2+])C(=O)N[C@@H](CCCNC(N)=O)C…	CHEMBL
CHEMBL1256598		CC(C)(C)[C@@H]1NC(=O)OCC(C)(C)CCCCc2cccc3CN(Cc23)C(=O)O[C@@H]2C[C@H](N(C2)C1=O)C(=O)N[C@@H]1BOCC1	CHEMBL
CHEMBL1256599		C[C@H]1COB[C@H]1NC(=O)[C@@H]1C[C@@H]2CN1C(=O)[C@@H](NC(=O)OCC(C)(C)CCCCc1cccc3CN(Cc13)C(=O)O2)C(C)(C)C	CHEMBL
CHEMBL1256600		CC(C)(C)[C@@H]1NC(=O)OCC(C)(C)CCCCc2cccc3CN(Cc23)C(=O)O[C@@H]2C[C@H](N(C2)C1=O)C(=O)N[C@@H]1BOC[C@@H]1C1CC1	CHEMBL
CHEMBL1256601		CC(C)(C)[C@@H]1NC(=O)OCC(C)(C)CCCCc2cccc3CN(Cc23)C(=O)O[C@@H]2C[C@H](N(C2)C1=O)C(=O)N[C@H]1CCCOB1O	CHEMBL
CHEMBL1256602		CC(C)(C)[C@@H]1NC(=O)OCC(C)(C)CCCCc2cccc3CN(Cc23)C(=O)O[C@@H]2C[C@H](N(C2)C1=O)C(=O)N[C@H]1CCCCOB1O	CHEMBL
CHEMBL1256603		CC(C)(C)[C@@H]1NC(=O)OCC(C)(C)CCCCc2cccc3CN(Cc23)C(=O)O[C@@H]2C[C@H](N(C2)C1=O)C(=O)N[C@H]1BOCC1	CHEMBL
CHEMBL1256604		C[C@@H]1COB[C@@H]1NC(=O)[C@@H]1C[C@@H]2CN1C(=O)[C@@H](NC(=O)OCC(C)(C)CCCCc1cccc3CN(Cc13)C(=O)O2)C(C)(C)C	CHEMBL
CHEMBL1256605		CC(C)(C)[C@@H]1NC(=O)OCC(C)(C)CCCCc2cccc3CN(Cc23)C(=O)O[C@@H]2C[C@H](N(C2)C1=O)C(=O)N[C@@H]1CCCOB1O	CHEMBL
CHEMBL1256606		CC(C)(C)[C@@H]1NC(=O)OCC(C)(C)CCCCc2cccc3CN(Cc23)C(=O)O[C@@H]2C[C@H](N(C2)C1=O)C(=O)N[C@@H]1CCCCOB1O	CHEMBL
CHEMBL125699		CO[C@H]1C[C@H](C)Cc2c(O)c(cc(OC(C)=O)c2OC)N(C(C)=O)C(=O)\C(C)=C\C=C/[C@H](OC)C(=O)\C(C)=C\[C@H](C)[C@H]1OC(C)=O	CHEMBL
CHEMBL125767		CO[C@H]1CC\C=C(C)\C(=O)NC2=CC(=O)C(N3CC([NH3+])C3)=C(C[C@@H](C)C[C@H](OC)[C@H](O)[C@@H](C)\C=C(C)\[C@@H]1OC(N)=O)C2=O	CHEMBL
CHEMBL125768		CCC1(CC)CNC(=O)[C@@H](Cc2ccc(OC)c(Cl)c2)NC(=O)\C=C\C[C@H](OC(=O)[C@H](CC(C)C)OC1=O)[C@H](C)[C@H]1O[C@@H]1c1ccccc1	CHEMBL
CHEMBL1257688		OC1(CC[NH+](CCCC(=O)c2ccc(F)cc2)CC1)c1cc2CCc3ccc(CCc1cc2)cc3	CHEMBL
CHEMBL1257810		OC1(CC[NH+](CCCC(=O)c2cc3CCc4ccc(CCc2cc3)cc4)CC1)c1ccc(Cl)cc1	CHEMBL
CHEMBL1257966		CC(C)=CCC[C@@](C)(O)[C@H]1CC\C(C)=C\CC\C(C)=C\Cc2cc(ccc2O)C(=O)O1	CHEMBL
CHEMBL1257967		CC1=C2Cc3cc(ccc3O)C(=O)O[C@@H](CC[C@](C)(O)[C@H](Br)CC[C@]2(C)[C@@H](Br)CC1)C(C)(C)Br	CHEMBL
CHEMBL1258036		Fc1ccc(cc1)C(=O)CCC[NH+]1CCN(CC1)c1cc2CCc3ccc(CCc1cc2)cc3	CHEMBL
CHEMBL1258043		C1C[NH+]2C[C@@H]3CCCC\C=C/CCCC[NH+]4C[C@@H](C[C@@H](C4)[C@H]13)CCCC\C=C/CCCC2	CHEMBL
CHEMBL1258082		CC1=C2Cc3cc(ccc3O)C(=O)O[C@@H](CC[C@]3(C)O[C@H]3C\C=C(C)\C2CC1)C(C)(C)O	CHEMBL
CHEMBL1258117		CC1(C)CC[C@@H]2CC(=O)O[C@@H](CO)CC(=O)O[C@@H]3C[C@@H](CCCCc4ccccc4)O[C@@]1(C3)O2	CHEMBL
CHEMBL1258154		Clc1ccc(cc1)N1CC[NH+](CCCC(=O)c2cc3CCc4ccc(CCc2cc3)cc4)CC1	CHEMBL
CHEMBL1258348		CC1(C)CC[C@@H]2CC(=O)O[C@@H](CO)CC(=O)O[C@@H]3C[C@@H](CCCCc4cccc(O)c4)O[C@@]1(C3)O2	CHEMBL
CHEMBL1258349		OC[C@H]1CC(=O)O[C@@H]2C[C@@H](CCCCc3ccccc3)O[C@@]3(CCC[C@H](CC(=O)O1)O3)C2	CHEMBL
CHEMBL1258382		O=C(NCCCC[NH+]1CCN(CC1)c1cc2CCc3ccc(CCc1cc2)cc3)c1cc2ccccc2s1	CHEMBL
CHEMBL12584		CCCCC[C@H]1OC(=O)CCC\C=C/C[C@@H]2C(\C=C/1)[C@H](O)CC2=O	CHEMBL
CHEMBL12589		CC[C@H]1OC(=O)[C@H](C)[C@@H](OC(=O)N2CCNC2=O)[C@H](C)[C@@H](OC2O[C@H](C)C[C@@H]([C@H]2O)[NH+](C)C(C)C)[C@](C)(C[C@@H](C)C(=O)[C@H](C)[C@H]2N(CCc3ccc(Cl)cc3)C(=O)O[C@]12C)OC	CHEMBL
CHEMBL1259		COc1ccc2C[C@@H]3c4c(CC[N+]3(C)C)cc(OC)c(OC)c4Oc3ccc(C[C@H]4c5cc(Oc1c2)c(OC)cc5CC[N+]4(C)C)cc3	CHEMBL
CHEMBL1259197		Cc1ccc(C[NH2+]CC2(F)CCN(CC2)C(=O)c2cc3CCc4ccc(CCc2cc3)cc4)nc1	CHEMBL
CHEMBL125943		CO[C@H]1C[C@H](C)CC2=C(OC)C(=O)C3=C(N=C(OC3[NH2+]C(C)(C)C)\C(C)=C\C=C/[C@H](OC)[C@@H](OC(N)=O)\C(C)=C\[C@H](C)[C@H]1O)C2=O	CHEMBL
CHEMBL125972		C[C@H]1CCC\C=C\[C@@H]2C[C@H](O)C[C@H]2[C@H](O)[C@@H](CC(=O)O1)S(=O)c1ccc(N)cc1	CHEMBL
CHEMBL125990		C[NH+](C)CC1CCCC(=O)OC[C@H](NC(=O)C(Cc2ccccc2)NC(=O)OC(C)(C)C)C(=O)N[C@@H](CC2CCCCC2)[C@@H](O)C(=O)O1	CHEMBL
CHEMBL126046		O[C@@H]1[C@H](CC2CCCCC2)NC(=O)[C@H](COC(=O)CCC[C@H](CN2CCOCC2)OC1=O)NC(=O)OCc1ccccc1	CHEMBL
CHEMBL126047		CC(C)(C)OC(=O)NC(Cc1ccccc1)C(=O)N[C@H]1COC(=O)CCCCOC(=O)[C@H](O)[C@H](CC2CCCCC2)NC1=O	CHEMBL
CHEMBL126115		CC(C)(C)CC(=O)NCCOC(=O)NC(Cc1ccccc1)C(=O)N[C@H]1COC(=O)CCC[C@H](CN2CCOCC2)OC(=O)[C@H](O)[C@H](CC2CCCCC2)NC1=O	CHEMBL
CHEMBL126116		CO[C@H]1C[C@H](C)CC2=C(NCCS([O-])(=O)=O)C(=O)C=C(NC(=O)\C(C)=C\C=C/[C@H](OC)[C@@H](OC(N)=O)\C(C)=C\[C@H](C)[C@H]1O)C2=O	CHEMBL
CHEMBL126125		C[C@H]1CCC\C=C\[C@@H]2C[C@H](O)C[C@H]2[C@H](O)[C@@H](CC(=O)O1)SCCCCO	CHEMBL
CHEMBL126153		CC(C)CC1CCCC(=O)OC[C@H](NC(=O)C(Cc2ccccc2)NC(=O)OC(C)(C)C)C(=O)N[C@@H](CC2CCCCC2)[C@@H](O)C(=O)O1	CHEMBL
CHEMBL126171		Brc1cc(CN2CCC[NH2+]CCNCCC[NH2+]CC2)cc(CN2CCC[NH2+]CCNCCC[NH2+]CC2)c1	CHEMBL
CHEMBL126225		CN\C(NC1=NC2=C3C[C@@H](C)C[C@H](OC)[C@H](O)[C@@H](C)\C=C(C)\[C@H](OC(N)=O)[C@H](CC\C=C(C)\C(=O)NC(=CC2=N1)C3=O)OC)=[NH+]/C	CHEMBL
CHEMBL126363		CCCOC[C@@H]1NC(=O)[C@H](CCCCOc2ccc(C[C@H](NC1=O)[C@H](O)CN(CCC(C)C)S(=O)(=O)c1ccc(NC(C)=O)cc1)cc2)NC(=O)OC(C)(C)C	CHEMBL
CHEMBL126376		CC(O)CS[C@@H]1CC(=O)O[C@@H](C)CCC\C=C\[C@@H]2C[C@H](O)C[C@H]2[C@@H]1O	CHEMBL
CHEMBL126401		CO[C@H]1C[C@H](C)CC2=C(NCC=C)C(=O)C=C(NC(=O)\C(C)=C\C=C/[C@H](OC)[C@@H](OC(=O)C[NH3+])\C(C)=C\[C@H](C)[C@H]1O)C2=O	CHEMBL
CHEMBL12645		N1C2NC3=N\C(=N/C4=N/C(=N\C5=N\C(=N\C1c1ccccc21)\c1ccccc51)/c1ccccc41)c1ccccc31	CHEMBL
CHEMBL12652		O[C@H]1C[C@@H](O)C2\C=C/[C@@H](CCc3ccccc3)OC(=O)CCC\C=C/C[C@@H]12	CHEMBL
CHEMBL126627		CCOc1ccc(C[C@H]2NC(=O)CC3(CCCCC3)SSC[C@@H](NC(=O)[C@@H](CC(N)=O)NC(=O)[C@@H](NC(=O)[C@@H](Cc3ccccc3)NC2=O)C(C)C)C(=O)NCCNC(=O)C[NH3+])cc1	CHEMBL
CHEMBL12666		CC[C@H]1OC(=O)[C@H](C)[C@@H](OC(=O)N2CCCC2)[C@H](C)[C@@H](OC2O[C@H](C)C[C@@H]([C@H]2O)[NH+](C)C(C)C)[C@](C)(C[C@@H](C)C(=O)[C@H](C)[C@H]2N(CCc3ccc(Cl)cc3)C(=O)O[C@]12C)OC	CHEMBL
CHEMBL126784		CO[C@H]1C[C@H](C)CC2=C(C(=O)C=C(NC(=O)\C(C)=C\C=C/[C@H](OC)[C@@H](OC(N)=O)\C(C)=C\[C@H](C)[C@H]1O)C2=O)c1ccccc1	CHEMBL
CHEMBL126862		CO[C@H]1C[C@H](C)CC2=C(NC(=O)C(C)=O)C(=O)C=C(NC(=O)\C(C)=C\C=C/[C@H](OC)[C@@H](OC(N)=O)\C(C)=C\[C@H](C)[C@H]1O)C2=O	CHEMBL
CHEMBL126924		C1CNCC[NH2+]CCCN[C@@H](C[NH2+]C1)[C@@H]1C[NH2+]CCCNCC[NH2+]CCCN1	CHEMBL
CHEMBL126926		CO[C@H]1C[C@H](C)CC2=C(NCCCn3ccnc3)C(=O)C=C(NC(=O)\C(C)=C\C=C/[C@H](OC)[C@@H](OC(N)=O)\C(C)=C\[C@H](C)[C@H]1O)C2=O	CHEMBL
CHEMBL126927		CO[C@H]1C[C@H](C)CC2=C(NCC(N)=O)C(=O)C=C(NC(=O)\C(C)=C\C=C/[C@H](OC)[C@@H](OC(N)=O)\C(C)=C\[C@H](C)[C@H]1O)C2=O	CHEMBL
CHEMBL1269434		CC[C@H]1OC(=O)[C@H](C)[C@@H](O[C@H]2C[C@@](C)(OC)[C@@H](O)[C@H](C)O2)[C@H](C)[C@@H](O[C@@H]2O[C@H](C)C[C@@H]([C@H]2O)[NH+](C)C(C)C)[C@](C)(O)C[C@@H](C)[C@H](OCC[NH3+])[C@H](C)[C@@H](O)[C@]1(C)O	CHEMBL
CHEMBL1269435		CC[C@H]1OC(=O)[C@H](C)[C@@H](O[C@H]2C[C@](C)(C[C@H](C)O2)OC)[C@H](C)[C@@H](O[C@@H]2O[C@H](C)C[C@@H]([C@H]2O)[NH+](C)C(C)C)[C@]2(C)CC(C)=C(O2)[C@H](C)C(=O)[C@]1(C)OC	CHEMBL
CHEMBL1269436		CC[C@H]1OC(=O)[C@H](C)[C@@H](O[C@H]2C[C@@](C)(OC)[C@@H](O)[C@H](C)O2)[C@H](C)[C@@H](O[C@@H]2O[C@H](C)C[C@@H]([C@H]2O)[NH+](C)C(C)C)[C@](C)(O)C[C@@H](C)[C@H](OCCNC=O)[C@H](C)[C@@H](O)[C@]1(C)O	CHEMBL
CHEMBL1269437		CC[C@H]1OC(=O)[C@H](C)[C@@H](O[C@H]2C[C@@](C)(OC)[C@@H](O)[C@H](C)O2)[C@H](C)[C@@H](O[C@@H]2O[C@H](C)C[C@@H]([C@H]2O)[NH+](C)C(C)C)[C@](C)(O)C[C@@H](C)[C@H](OCCNC(C)=O)[C@H](C)[C@@H](O)[C@]1(C)O	CHEMBL
CHEMBL1269438		CC[C@H]1OC(=O)[C@H](C)[C@@H](O[C@H]2C[C@@](C)(OC)[C@@H](O)[C@H](C)O2)[C@H](C)[C@@H](O[C@@H]2O[C@H](C)C[C@@H]([C@H]2O)[NH+](C)C(C)C)[C@](C)(O)C[C@@H](C)[C@H](OCCNC(=O)c2ccc3[nH]cnc3c2)[C@H](C)[C@@H](O)[C@]1(C)O	CHEMBL
CHEMBL1269439		CC[C@H]1OC(=O)[C@H](C)[C@@H](O[C@H]2C[C@@](C)(OC)[C@@H](O)[C@H](C)O2)[C@H](C)[C@@H](O[C@@H]2O[C@H](C)C[C@@H]([C@H]2O)[NH+](C)C(C)C)[C@](C)(O)C[C@@H](C)[C@H](OCCNC(=O)OC)[C@H](C)[C@@H](O)[C@]1(C)O	CHEMBL
CHEMBL1269440		CCOC(=O)NCCO[C@H]1[C@H](C)C[C@@](C)(O)[C@H](O[C@@H]2O[C@H](C)C[C@@H]([C@H]2O)[NH+](C)C(C)C)[C@@H](C)[C@H](O[C@H]2C[C@@](C)(OC)[C@@H](O)[C@H](C)O2)[C@@H](C)C(=O)O[C@H](CC)[C@@](C)(O)[C@H](O)[C@H]1C	CHEMBL
CHEMBL1269441		CCNC(=O)NCCO[C@H]1[C@H](C)C[C@@](C)(O)[C@H](O[C@@H]2O[C@H](C)C[C@@H]([C@H]2O)[NH+](C)C(C)C)[C@@H](C)[C@H](O[C@H]2C[C@@](C)(OC)[C@@H](O)[C@H](C)O2)[C@@H](C)C(=O)O[C@H](CC)[C@@](C)(O)[C@H](O)[C@H]1C	CHEMBL
CHEMBL1269442		CCNC(=S)NCCO[C@H]1[C@H](C)C[C@@](C)(O)[C@H](O[C@@H]2O[C@H](C)C[C@@H]([C@H]2O)[NH+](C)C(C)C)[C@@H](C)[C@H](O[C@H]2C[C@@](C)(OC)[C@@H](O)[C@H](C)O2)[C@@H](C)C(=O)O[C@H](CC)[C@@](C)(O)[C@H](O)[C@H]1C	CHEMBL
CHEMBL1269443		CCCNC(=S)NCCO[C@H]1[C@H](C)C[C@@](C)(O)[C@H](O[C@@H]2O[C@H](C)C[C@@H]([C@H]2O)[NH+](C)C(C)C)[C@@H](C)[C@H](O[C@H]2C[C@@](C)(OC)[C@@H](O)[C@H](C)O2)[C@@H](C)C(=O)O[C@H](CC)[C@@](C)(O)[C@H](O)[C@H]1C	CHEMBL
CHEMBL1269444		CC[C@H]1OC(=O)[C@H](C)[C@@H](O[C@H]2C[C@@](C)(OC)[C@@H](O)[C@H](C)O2)[C@H](C)[C@@H](O[C@@H]2O[C@H](C)C[C@@H]([C@H]2O)[NH+](C)C(C)C)[C@](C)(O)C[C@@H](C)[C@H](OCCNS(C)(=O)=O)[C@H](C)[C@@H](O)[C@]1(C)O	CHEMBL
CHEMBL1269445		CC[C@H]1OC(=O)[C@H](C)[C@@H](O[C@H]2C[C@@](C)(OC)[C@@H](O)[C@H](C)O2)[C@H](C)[C@@H](O[C@@H]2O[C@H](C)C[C@@H]([C@H]2O)[NH+](C)C(C)C)[C@](C)(O)C[C@@H](C)[C@H](OCC[NH2+]C(C)C)[C@H](C)[C@@H](O)[C@]1(C)O	CHEMBL
CHEMBL1269446		CC[C@H]1OC(=O)[C@H](C)[C@@H](O[C@H]2C[C@@](C)(OC)[C@@H](O)[C@H](C)O2)[C@H](C)[C@@H](O[C@@H]2O[C@H](C)C[C@@H]([C@H]2O)[NH+](C)C(C)C)[C@](C)(O)C[C@@H](C)[C@H](OCCNC(N)=[NH2+])[C@H](C)[C@@H](O)[C@]1(C)O	CHEMBL
CHEMBL1269447		CC[C@H]1OC(=O)[C@H](C)[C@@H](O[C@H]2C[C@@](C)(OC)[C@@H](O)[C@H](C)O2)[C@H](C)[C@@H](O[C@@H]2O[C@H](C)C[C@@H]([C@H]2O)[NH+](C)C(C)C)[C@](C)(O)C[C@@H](C)[C@H](OCc2csc(C)n2)[C@H](C)[C@@H](O)[C@]1(C)O	CHEMBL
CHEMBL1269448		CC[C@H]1OC(=O)[C@H](C)[C@@H](O[C@H]2C[C@@](C)(OC)[C@@H](O)[C@H](C)O2)[C@H](C)[C@@H](O[C@@H]2O[C@H](C)C[C@@H]([C@H]2O)[NH+](C)C(C)C)[C@](C)(O)C[C@@H](C)[C@H](OCc2nccs2)[C@H](C)[C@@H](O)[C@]1(C)O	CHEMBL
CHEMBL1269449		CC[C@H]1OC(=O)[C@H](C)[C@@H](O[C@H]2C[C@@](C)(OC)[C@@H](O)[C@H](C)O2)[C@H](C)[C@@H](O[C@@H]2O[C@H](C)C[C@@H]([C@H]2O)[NH+](C)C(C)C)[C@](C)(O)C[C@@H](C)[C@H](OCc2cc(C)on2)[C@H](C)[C@@H](O)[C@]1(C)O	CHEMBL
CHEMBL1269450		CC[C@H]1OC(=O)[C@H](C)[C@@H](O[C@H]2C[C@@](C)(OC)[C@@H](O)[C@H](C)O2)[C@H](C)[C@@H](O[C@@H]2O[C@H](C)C[C@@H]([C@H]2O)[NH+](C)C(C)C)[C@](C)(O)C[C@@H](C)[C@H](OCc2ccncc2)[C@H](C)[C@@H](O)[C@]1(C)O	CHEMBL
CHEMBL1269451		CC[C@H]1OC(=O)[C@H](C)[C@@H](O[C@H]2C[C@@](C)(OC)[C@@H](O)[C@H](C)O2)[C@H](C)[C@@H](O[C@@H]2O[C@H](C)C[C@@H]([C@H]2O)[NH+](C)C(C)C)[C@](C)(O)C[C@@H](C)[C@H](OCc2nc[nH]n2)[C@H](C)[C@@H](O)[C@]1(C)O	CHEMBL
CHEMBL1269452		CC[C@H]1OC(=O)[C@H](C)[C@@H](O[C@H]2C[C@@](C)(OC)[C@@H](O)[C@H](C)O2)[C@H](C)[C@@H](O[C@@H]2O[C@H](C)C[C@@H]([C@H]2O)[NH+](C)C(C)C)[C@](C)(O)C[C@@H](C)[C@H](OCc2c[nH]cn2)[C@H](C)[C@@H](O)[C@]1(C)O	CHEMBL
CHEMBL126955		CO[C@H]1C[C@H](C)CC2=C(NCC=C)C(=O)C=C(NC(=O)\C(C)=C\C=C\[C@H](OC)[C@@H](OC(N)=O)\C(C)=C\[C@H](C)[C@H]1O)C2=O	CHEMBL
CHEMBL1269580		CC[C@@H]1NC(=O)[C@H]([C@H](O)[C@H](C)C\C=C\C)N(C)C(=O)[C@H](C(C)C)N(C)C(=O)[C@H](CC(C)C)N(C)C(=O)[C@H](CC(C)C)N(C)C(=O)[C@@H](CCNC(=O)C(C)(C)C)NC(=O)[C@H](C)NC(=O)[C@H](CC(C)C)N(C)C(=O)[C@@H](NC(=O)[C@H](CC(C)C)N(C)C(=O)CN(C)C1=O)C(C)C	CHEMBL
CHEMBL1269581		CC[C@@H]1NC(=O)[C@H]([C@H](O)[C@H](C)C\C=C\C)N(C)C(=O)[C@H](C(C)C)N(C)C(=O)[C@H](CC(C)C)N(C)C(=O)[C@H](CC(C)C)N(C)C(=O)[C@@H](CCCNC(=O)C(C)(C)C)NC(=O)[C@H](C)NC(=O)[C@H](CC(C)C)N(C)C(=O)[C@@H](NC(=O)[C@H](CC(C)C)N(C)C(=O)CN(C)C1=O)C(C)C	CHEMBL
CHEMBL1269582		CC[C@@H]1NC(=O)[C@H]([C@H](O)[C@H](C)C\C=C\C)N(C)C(=O)[C@H](C(C)C)N(C)C(=O)[C@H](CC(C)C)N(C)C(=O)[C@H](CC(C)C)N(C)C(=O)[C@@H](CCCCNC(=O)C(C)(C)C)NC(=O)[C@H](C)NC(=O)[C@H](CC(C)C)N(C)C(=O)[C@@H](NC(=O)[C@H](CC(C)C)N(C)C(=O)CN(C)C1=O)C(C)C	CHEMBL
CHEMBL126986		CO[C@H]1C[C@H](C)CC2=C(NCCO)C(=O)C=C(NC(=O)\C(C)=C\C=C/[C@H](OC)[C@@H](OC(N)=O)\C(C)=C\[C@H](C)[C@H]1O)C2=O	CHEMBL
CHEMBL126989		CO[C@H]1C[C@H](C)CC2=C(N)C(=O)C=C(N(CC(=O)c3ccc4ccccc4c3)C(=O)\C(C)=C\C=C/[C@H](OC)[C@@H](OC(N)=O)\C(C)=C\[C@H](C)[C@H]1O)C2=O	CHEMBL
CHEMBL127088		CO[C@H]1C[C@H](C)CC2=C(NC(=O)c3ccc(CN4CC[NH+](CC4)C4CCCCC4)cc3)C(=O)C=C(NC(=O)\C(C)=C\C=C/[C@H](OC)[C@@H](OC(N)=O)\C(C)=C\[C@H](C)[C@H]1O)C2=O	CHEMBL
CHEMBL127098		CO[C@H]1C[C@H](C)CC2=C3N=C(\N=C(/N)N4CCC4O)N=C3C=C(NC(=O)\C(C)=C\C=C/[C@H](OC)[C@@H](OC(N)=O)\C(C)=C\[C@H](C)[C@H]1O)C2=O	CHEMBL
CHEMBL127158		CO[C@H]1C[C@H](C)CC2=C(NC(=O)c3ccccc3)C(=O)C=C(NC(=O)\C(C)=C\C=C/[C@H](OC)[C@@H](OC(N)=O)\C(C)=C\[C@H](C)[C@H]1O)C2=O	CHEMBL
CHEMBL127176		CO[C@H]1C[C@H](C)CC2=C(NC(=O)OCCCC[NH+]3CCOCC3)C(=O)C=C(NC(=O)\C(C)=C\C=C/[C@H](OC)[C@@H](OC(N)=O)\C(C)=C\[C@H](C)[C@H]1O)C2=O	CHEMBL
CHEMBL127177		CO[C@H]1C[C@H](C)CC2=C(NC(=O)c3ccc(CCl)cc3)C(=O)C=C(NC(=O)\C(C)=C\C=C/[C@H](OC)[C@@H](OC(N)=O)\C(C)=C\[C@H](C)[C@H]1O)C2=O	CHEMBL
CHEMBL127188		C(CCC[NH+]1CCC[NH2+]CC[NH2+]CCCNCC1)CC[NH+]1CCCNCC[NH2+]CCCNCC1	CHEMBL
CHEMBL127189		CO[C@H]1C[C@H](C)CC2=CC(=O)C=C(NC(=O)\C(C)=C\C=C/[C@H](OC)[C@@H](OC(N)=O)\C(C)=C\[C@H](C)[C@H]1O)C2=O	CHEMBL
CHEMBL12731		CCCCC[C@H]1OC(=O)CCCCCC[C@@H]2C(\C=C/1)[C@H](O)CC2=O	CHEMBL
CHEMBL127348		C(N1CCC[NH2+]CCC[NH2+]CCC[NH2+]CC1)c1cccc(C[NH+]2CCC[NH2+]CCC[NH2+]CCC[NH2+]CC2)c1	CHEMBL
CHEMBL127356		CO[C@H]1C[C@H](C)CC2=C(NCCC([O-])=O)C(=O)C=C(NC(=O)\C(C)=C\C=C/[C@H](OC)[C@@H](OC(N)=O)\C(C)=C\[C@H](C)[C@H]1O)C2=O	CHEMBL
CHEMBL127372		CO[C@H]1C[C@H](C)CC2=C(N3CCC3)C(=O)C=C(NC(=O)\C(C)=C\C=C/[C@H](OC)[C@@H](OC(=O)C([O-])=O)\C(C)=C\[C@H](C)[C@H]1O)C2=O	CHEMBL
CHEMBL127462		CCCC[C@@H]1NC(=O)[C@H](CCCCOc2ccc(C[C@H](NC1=O)[C@H](O)CN(CCC(C)C)S(=O)(=O)c1ccc(NC(C)=O)cc1)cc2)NC(=O)[C@H](CO)NC(=O)OC(C)(C)C	CHEMBL
CHEMBL127520		CO[C@H]1CC\C=C(C)\C(=O)NC2=CC(=O)C(N3CC(O)C3)=C(C[C@@H](C)C[C@H](OC)[C@H](O)[C@@H](C)\C=C(C)\[C@@H]1OC(N)=O)C2=O	CHEMBL
CHEMBL127528		CO[C@H]1C[C@H](C)CC2=C([NH+]=C(N(C)C)N(C)C)C(=O)C=C(NC(=O)\C(C)=C\C=C/[C@H](OC)[C@@H](OC(N)=O)\C(C)=C\[C@H](C)[C@H]1O)C2=O	CHEMBL
CHEMBL1275608		CC(C)CCCCCCCC(=O)N[C@@H](Cc1c[nH]c2ccccc12)C(=O)N[C@H](CC(N)=O)C(=O)N[C@@H](CC([O-])=O)C(=O)N[C@H]1[C@H](C)OC(=O)[C@H](CC(=O)c2ccccc2N)NC(=O)[C@@H](NC(=O)[C@@H](C)NC(=O)CNC(=O)[C@H](CC([O-])=O)NC(=O)[C@@H](C)NC(=O)[C@H](CC([O-])=O)NC(=O)[C@H](CCC[NH3+])NC(=O)CNC1=O)[C@H](C)CC([O-])=O	CHEMBL
CHEMBL1275685		CO[C@H]1\C=C\O[C@@]2(C)Oc3c(C2=O)c2c(O)c(\C=N\N4CCC(CC4)[NH+](C)C4(CC4)[C@@H]4CCN(C4)C4=C(C)C5=C(C=C(C([O-])=O)C(=O)N5C=C4F)C4CC4)c(NC(=O)\C(C)=C/C=C/[C@H](C)[C@H](O)[C@@H](C)[C@@H](O)[C@@H](C)[C@H](OC(C)=O)[C@@H]1C)c(O)c2c(O)c3C	CHEMBL
CHEMBL1275711		CCCCCOc1ccc(cc1)-c1ccc(cc1)-c1ccc(cc1)C(=O)N[C@H]1C[C@@H](O)[C@@H](O)NC(=O)[C@@H]2[C@@H](O)[C@@H](C)CN2C(=O)[C@@H](NC(=O)[C@@H](NC(=O)[C@@H]2C[C@@H](O)CN2C(=O)[C@@H](NC1=O)[C@@H](C)O)[C@H](O)[C@@H](O)c1ccc(O)cc1)[C@@H](C)O	CHEMBL
CHEMBL1275736		CC(C)CCCCCCCC(=O)N[C@@H](Cc1c[nH]c2ccccc12)C(=O)N[C@H](CC(N)=O)C(=O)N[C@@H](CC([O-])=O)C(=O)N[C@H]1[C@H](C)OC(=O)[C@H](CC(=O)c2ccccc2N)NC(=O)[C@@H](NC(=O)[C@@H](CO)NC(=O)CNC(=O)[C@H](CC([O-])=O)NC(=O)[C@@H](C)NC(=O)[C@H](CC([O-])=O)NC(=O)[C@H](CCC[NH3+])NC(=O)CNC1=O)[C@H](C)CC([O-])=O	CHEMBL
CHEMBL1275737		CC(C)CCCCCCCC(=O)N[C@@H](Cc1c[nH]c2ccccc12)C(=O)N[C@H](CC(N)=O)C(=O)N[C@@H](CC([O-])=O)C(=O)N[C@H]1[C@H](C)OC(=O)[C@H](Cc2c[nH]c3ccccc23)NC(=O)[C@@H](NC(=O)[C@@H](CO)NC(=O)CNC(=O)[C@H](CC([O-])=O)NC(=O)[C@@H](C)NC(=O)[C@H](CC([O-])=O)NC(=O)[C@H](CCC[NH3+])NC(=O)CNC1=O)[C@H](C)CC([O-])=O	CHEMBL
CHEMBL1275738		CC[C@H](C)[C@@H]1NC(=O)[C@@H](NC(=O)[C@@H](CO)NC(=O)CNC(=O)[C@H](CC([O-])=O)NC(=O)[C@@H](C)NC(=O)[C@H](CC([O-])=O)NC(=O)[C@H](CCC[NH3+])NC(=O)CNC(=O)[C@@H](NC(=O)[C@H](CC([O-])=O)NC(=O)[C@@H](CC(N)=O)NC(=O)[C@H](Cc2c[nH]c3ccccc23)NC(=O)CCCCCCCC(C)C)[C@H](C)OC1=O)[C@H](C)CC([O-])=O	CHEMBL
CHEMBL1275739		CC(C)CCCCCCCC(=O)N[C@@H](Cc1c[nH]c2ccccc12)C(=O)N[C@H](CC(N)=O)C(=O)N[C@@H](CC([O-])=O)C(=O)N[C@H]1[C@H](C)OC(=O)[C@@H](NC(=O)[C@@H](NC(=O)[C@@H](CO)NC(=O)CNC(=O)[C@H](CC([O-])=O)NC(=O)[C@@H](C)NC(=O)[C@H](CC([O-])=O)NC(=O)[C@H](CCC[NH3+])NC(=O)CNC1=O)[C@H](C)CC([O-])=O)C(C)C	CHEMBL
CHEMBL1275740		CC(C)CCCCCCCC(=O)N[C@@H](Cc1c[nH]c2ccccc12)C(=O)N[C@H](CC(N)=O)C(=O)N[C@@H](CC([O-])=O)C(=O)N[C@H]1[C@H](C)OC(=O)[C@H](CC(=O)c2ccccc2N)NC(=O)[C@H](CCC([O-])=O)NC(=O)[C@@H](CO)NC(=O)CNC(=O)[C@H](CC([O-])=O)NC(=O)[C@@H](C)NC(=O)[C@H](CC([O-])=O)NC(=O)[C@H](CCC[NH3+])NC(=O)CNC1=O	CHEMBL
CHEMBL1275741		CC(C)CCCCCCCC(=O)N[C@@H](Cc1c[nH]c2ccccc12)C(=O)N[C@H](CC(N)=O)C(=O)N[C@@H](CC([O-])=O)C(=O)N[C@H]1[C@H](C)OC(=O)[C@H](CC(=O)c2ccccc2N)NC(=O)[C@H](NC(=O)[C@@H](CC(N)=O)NC(=O)CNC(=O)[C@H](CC([O-])=O)NC(=O)[C@@H](C)NC(=O)[C@H](CC([O-])=O)NC(=O)[C@H](CCC[NH3+])NC(=O)CNC1=O)[C@H](C)CC([O-])=O	CHEMBL
CHEMBL1275742		CC(C)CCCCCCCC(=O)N[C@@H](Cc1c[nH]c2ccccc12)C(=O)N[C@H](CC(N)=O)C(=O)N[C@@H](CC([O-])=O)C(=O)N[C@H]1[C@H](C)OC(=O)[C@H](CC(=O)c2ccccc2N)NC(=O)[C@H](NC(=O)[C@@H](CO)NC(=O)CNC(=O)[C@H](CC([O-])=O)NC(=O)[C@@H](CO)NC(=O)[C@H](CC([O-])=O)NC(=O)[C@@H](CO)NC(=O)CNC1=O)[C@H](C)CC([O-])=O	CHEMBL
CHEMBL1275743		CC(C)CCCCCCCC(=O)N[C@@H](Cc1c[nH]c2ccccc12)C(=O)N[C@H](CC(N)=O)C(=O)N[C@@H](CC([O-])=O)C(=O)N[C@H]1[C@H](C)OC(=O)[C@H](CC(=O)c2ccccc2N)NC(=O)[C@H](NC(=O)[C@@H](CC(N)=O)NC(=O)CNC(=O)[C@H](CC([O-])=O)NC(=O)[C@@H](CCCC[NH3+])NC(=O)[C@H](CC([O-])=O)NC(=O)[C@H](CCC[NH3+])NC(=O)CNC1=O)[C@H](C)CC([O-])=O	CHEMBL
CHEMBL1275744		CCCCCCCCCC(=O)N[C@@H](Cc1c[nH]c2ccccc12)C(=O)N[C@H](CCC([O-])=O)C(=O)N[C@@H]([C@H](O)C(N)=O)C(=O)N[C@H]1[C@H](C)OC(=O)[C@H](NC(=O)[C@H](NC(=O)[C@@H](CC(N)=O)NC(=O)CNC(=O)[C@H](NC(=O)[C@@H](CCCC[NH3+])NC(=O)[C@H](CC([O-])=O)NC(=O)[C@H](C)NC(=O)CN(C)C1=O)[C@H](OC)C([O-])=O)[C@H](C)CC([O-])=O)[C@@H](C)CC	CHEMBL
CHEMBL1275745		CCCCCCCCCC(=O)N[C@@H](Cc1c[nH]c2ccccc12)C(=O)N[C@H](CCC([O-])=O)C(=O)N[C@@H]([C@H](O)C(N)=O)C(=O)N[C@H]1[C@H](C)OC(=O)[C@H](NC(=O)[C@@H](CCC([O-])=O)NC(=O)[C@@H](CC(N)=O)NC(=O)CNC(=O)[C@H](NC(=O)[C@@H](CCCC[NH3+])NC(=O)[C@H](CC([O-])=O)NC(=O)[C@H](C)NC(=O)CN(C)C1=O)[C@H](OC)C([O-])=O)[C@@H](C)CC	CHEMBL
CHEMBL1275746		CCCCCCCCCC(=O)N[C@@H](Cc1c[nH]c2ccccc12)C(=O)N[C@H](CCC([O-])=O)C(=O)N[C@@H]([C@H](O)C(N)=O)C(=O)N[C@H]1[C@H](C)OC(=O)[C@H](NC(=O)[C@H](NC(=O)[C@@H](C)NC(=O)CNC(=O)[C@H](NC(=O)[C@@H](CCCC[NH3+])NC(=O)[C@H](CC([O-])=O)NC(=O)[C@H](C)NC(=O)CN(C)C1=O)[C@H](OC)C([O-])=O)[C@H](C)CC([O-])=O)[C@@H](C)CC	CHEMBL
CHEMBL1275747		CC[C@H](C)[C@H]1NC(=O)[C@H](NC(=O)[C@@H](CO)NC(=O)CNC(=O)[C@H](NC(=O)[C@@H](CCCC[NH3+])NC(=O)[C@H](CC([O-])=O)NC(=O)[C@H](C)NC(=O)CN(C)C(=O)[C@@H](NC(=O)[C@@H](NC(=O)[C@@H](CCC([O-])=O)NC(=O)[C@H](Cc2c[nH]c3ccccc23)NC(=O)CCCCCCCC(C)C)[C@H](O)C(N)=O)[C@H](C)OC1=O)[C@H](OC)C([O-])=O)[C@H](C)CC([O-])=O	CHEMBL
CHEMBL1275748		CC[C@H](C)[C@H]1NC(=O)[C@H](NC(=O)[C@@H](CC(N)=O)NC(=O)CNC(=O)[C@H](NC(=O)[C@@H](C)NC(=O)[C@H](CC([O-])=O)NC(=O)[C@H](C)NC(=O)CN(C)C(=O)[C@@H](NC(=O)[C@@H](NC(=O)[C@@H](CCC([O-])=O)NC(=O)[C@H](Cc2c[nH]c3ccccc23)NC(=O)CCCCCCCC(C)C)[C@H](O)C(N)=O)[C@H](C)OC1=O)[C@H](OC)C([O-])=O)[C@H](C)CC([O-])=O	CHEMBL
CHEMBL1275749		CC[C@H](C)[C@H]1NC(=O)[C@H](NC(=O)[C@@H](CC(N)=O)NC(=O)CNC(=O)[C@H](NC(=O)[C@@H](CO)NC(=O)[C@H](CC([O-])=O)NC(=O)[C@H](C)NC(=O)CN(C)C(=O)[C@@H](NC(=O)[C@@H](NC(=O)[C@@H](CCC([O-])=O)NC(=O)[C@H](Cc2c[nH]c3ccccc23)NC(=O)CCCCCCCC(C)C)[C@H](O)C(N)=O)[C@H](C)OC1=O)[C@H](OC)C([O-])=O)[C@H](C)CC([O-])=O	CHEMBL
CHEMBL1275750		CC[C@H](C)[C@H]1NC(=O)[C@H](NC(=O)[C@@H](CC(N)=O)NC(=O)CNC(=O)[C@H](NC(=O)[C@@H](CC(N)=O)NC(=O)[C@H](CC([O-])=O)NC(=O)[C@H](C)NC(=O)CN(C)C(=O)[C@@H](NC(=O)[C@@H](NC(=O)[C@@H](CCC([O-])=O)NC(=O)[C@H](Cc2c[nH]c3ccccc23)NC(=O)CCCCCCCC(C)C)[C@H](O)C(N)=O)[C@H](C)OC1=O)[C@H](OC)C([O-])=O)[C@H](C)CC([O-])=O	CHEMBL
CHEMBL1275751		CC[C@H](C)[C@H]1NC(=O)[C@H](NC(=O)[C@@H](CC(N)=O)NC(=O)CNC(=O)[C@H](NC(=O)[C@@H](CCCC[NH3+])NC(=O)[C@H](CC([O-])=O)NC(=O)[C@H](C)NC(=O)CN(C)C(=O)[C@@H](NC(=O)[C@H](CC(N)=O)NC(=O)[C@@H](CCC([O-])=O)NC(=O)[C@H](Cc2c[nH]c3ccccc23)NC(=O)CCCCCCCC(C)C)[C@H](C)OC1=O)[C@H](OC)C([O-])=O)[C@H](C)CC([O-])=O	CHEMBL
CHEMBL1275752		CC[C@H](C)[C@H]1NC(=O)[C@H](NC(=O)[C@@H](CC(N)=O)NC(=O)CNC(=O)[C@H](NC(=O)[C@@H](CCCC[NH3+])NC(=O)[C@H](CC([O-])=O)NC(=O)[C@H](C)NC(=O)CN(C)C(=O)[C@@H](NC(=O)[C@@H](NC(=O)[C@@H](CC(N)=O)NC(=O)[C@H](Cc2c[nH]c3ccccc23)NC(=O)CCCCCCCC(C)C)[C@H](O)C(N)=O)[C@H](C)OC1=O)[C@H](OC)C([O-])=O)[C@H](C)CC([O-])=O	CHEMBL
CHEMBL1275754		CC[C@H](C)[C@H]1NC(=O)[C@H](CCC([O-])=O)NC(=O)[C@@H](CO)NC(=O)CNC(=O)[C@H](NC(=O)[C@@H](CCCC[NH3+])NC(=O)[C@H](CC([O-])=O)NC(=O)[C@H](C)NC(=O)CN(C)C(=O)[C@@H](NC(=O)[C@@H](NC(=O)[C@@H](CCC([O-])=O)NC(=O)[C@H](Cc2c[nH]c3ccccc23)NC(=O)CCCCCCCC(C)C)[C@H](O)C(N)=O)[C@H](C)OC1=O)[C@H](OC)C([O-])=O	CHEMBL
CHEMBL1275756		CC[C@H](C)[C@H]1NC(=O)[C@H](CCC([O-])=O)NC(=O)[C@@H](CC(N)=O)NC(=O)CNC(=O)[C@H](NC(=O)[C@@H](CO)NC(=O)[C@H](CC([O-])=O)NC(=O)[C@H](C)NC(=O)CN(C)C(=O)[C@@H](NC(=O)[C@@H](NC(=O)[C@@H](CCC([O-])=O)NC(=O)[C@H](Cc2c[nH]c3ccccc23)NC(=O)CCCCCCCC(C)C)[C@H](O)C(N)=O)[C@H](C)OC1=O)[C@H](OC)C([O-])=O	CHEMBL
CHEMBL1275757		CC[C@H](C)[C@H]1NC(=O)[C@@H](CCC([O-])=O)NC(=O)[C@@H](CC(N)=O)NC(=O)CNC(=O)[C@H](NC(=O)[C@@H](CC(N)=O)NC(=O)[C@H](CC([O-])=O)NC(=O)[C@H](C)NC(=O)CN(C)C(=O)[C@@H](NC(=O)[C@@H](NC(=O)[C@@H](CCC([O-])=O)NC(=O)[C@H](Cc2c[nH]c3ccccc23)NC(=O)CCCCCCCC(C)C)[C@H](O)C(N)=O)[C@H](C)OC1=O)[C@H](OC)C([O-])=O	CHEMBL
CHEMBL1275758		CC[C@H](C)[C@H]1NC(=O)[C@@H](CCC([O-])=O)NC(=O)[C@@H](CC(N)=O)NC(=O)CNC(=O)[C@H](NC(=O)[C@@H](CCCC[NH3+])NC(=O)[C@H](CC([O-])=O)NC(=O)[C@H](C)NC(=O)CN(C)C(=O)[C@@H](NC(=O)[C@@H](NC(=O)[C@@H](CC(N)=O)NC(=O)[C@H](Cc2c[nH]c3ccccc23)NC(=O)CCCCCCCC(C)C)[C@H](O)C([NH3+])O)[C@H](C)OC1=O)[C@H](OC)C([O-])=O	CHEMBL
CHEMBL1275759		COC(=O)C[C@@H]1NC(=O)[C@@H](CCCC[NH3+])NC(=O)[C@H](CC([O-])=O)NC(=O)[C@H](C)NC(=O)CN(C)C(=O)[C@@H](NC(=O)[C@H](CC([O-])=O)NC(=O)[C@@H](CC(N)=O)NC(=O)[C@H](Cc2c[nH]c3ccccc23)NC(=O)CCCCCCCC(C)C)[C@H](C)OC(=O)[C@@H](NC(=O)[C@H](NC(=O)[C@@H](CC(N)=O)NC(=O)CNC1=O)[C@H](C)CC([O-])=O)C(C)C	CHEMBL
CHEMBL1275760		CO[C@@H]([C@H]1NC(=O)[C@@H](CCCC[NH3+])NC(=O)[C@H](CC([O-])=O)NC(=O)[C@H](C)NC(=O)CN(C)C(=O)[C@@H](NC(=O)[C@H](CC([O-])=O)NC(=O)[C@@H](CC(N)=O)NC(=O)[C@H](Cc2c[nH]c3ccccc23)NC(=O)CCCCCCCC(C)C)[C@H](C)OC(=O)[C@@H](NC(=O)[C@@H](CCC([O-])=O)NC(=O)[C@@H](CC(N)=O)NC(=O)CNC1=O)C(C)C)C([O-])=O	CHEMBL
CHEMBL1275798		CCC(C)CCCCC(=O)N(C)[C@@H](CC[NH3+])C(=O)N[C@@H](CN[C@@H](CC[NH3+])C(=O)N[C@H]1CCNC(=O)[C@@H](NC(=O)[C@H](CC[NH3+])NC(=O)[C@H](CC[NH3+])NC(=O)[C@H](CC(C)C)NC(=O)[C@@H](CC(C)C)NC(=O)[C@H](CC[NH3+])NC1=O)[C@@H](C)O)[C@@H](C)O	CHEMBL
CHEMBL1275814		CC[C@@H]1\C=C(C)\C[C@H](C)C[C@H](OC)[C@H]2O[C@](O)([C@H](C)C[C@@H]2O)C(=O)C(=O)N2CCCC[C@H]2C(=O)O[C@@H]([C@H](C)[C@@H](O)CC1=O)C(\C)=C\[C@@H]1CC[C@@H](O)[C@@H](C1)OC	CHEMBL
CHEMBL1275839		CNc1ccc(cc1)C(=O)CC(O)CC[C@H](C)C1OC(=O)C[C@H](O)CC(=O)C[C@H](O)C[C@H](O)C[C@H](O)C[C@H](O)C[C@]2(O)C[C@H](O)[C@H]([C@H](C[C@@H](O[C@@H]3O[C@H](C)[C@@H](O)[C@H](NC(=O)C[NH+](C)C)[C@@H]3O)\C=C\C=C\C=C\C=C\C=C\C=C\C=C\C1C)O2)C(=O)NCC[NH+](C)C	CHEMBL
CHEMBL127608		CO[C@H]1CC\C=C(C)\C(=O)N(CC(=O)c2ccccc2OC)C2=CC(=O)C(N)=C(C[C@@H](C)C[C@H](OC)[C@H](O)[C@@H](C)\C=C(C)\[C@@H]1OC(N)=O)C2=O	CHEMBL
CHEMBL1276264		CCCC[C@@H]1NC(=O)[C@H](CC(C)C)NC(=O)[C@H](COC(=O)CCCCC(=O)OC[C@H](NC(=O)[C@H](Cc2cnc[nH]2)NC1=O)C(=O)N[C@@H](CCCCNC(N)=[NH2+])C(N)=O)NC(=O)[C@@H](NC(=O)[C@H](CCC([O-])=O)NC(=O)C(C)(C)NC(=O)[C@@H](NC(=O)C(C)(C)[NH3+])C(C)C)[C@@H](C)CC	CHEMBL
CHEMBL1276270		CCCCNC(=O)[C@@H]([NH2+]C[C@@H]1CCCCOc2ccccc2C[C@H](NC(=O)OC(C)(C)C)C(=O)N[C@@H](Cc2cnc[nH]2)C(=O)N1)C(C)C	CHEMBL
CHEMBL1277438		[NH3+][C@@H]1CCSSCC[C@@H](NC(=O)[C@H](Cc2ccc(O)cc2)NC1=O)C(=O)NCc1ccccc1CC([O-])=O	CHEMBL
CHEMBL1277530		[NH3+][C@H]1CCSSCC[C@@H](NC(=O)[C@H](Cc2ccc(O)cc2)NC1=O)C(=O)NCc1ccccc1CC([O-])=O	CHEMBL
CHEMBL1277531		[NH3+][C@H]1CCSSCC[C@H](NC(=O)[C@H](Cc2ccc(O)cc2)NC1=O)C(=O)NCc1ccccc1	CHEMBL
CHEMBL1277622		CNC(=O)[C@@H]1CCSSCC[C@H]([NH3+])C(=O)N[C@@H](Cc2ccc(O)cc2)C(=O)N1	CHEMBL
CHEMBL1277623		[NH3+][C@H]1CCSSC[C@H](NC(=O)C[C@H](Cc2ccc(O)cc2)NC1=O)C(=O)NCc1ccccc1CC([O-])=O	CHEMBL
CHEMBL127765		CO[C@H]1C[C@H](C)CC2=C(N3CCC3)C(=O)C=C(NC(=O)\C(C)=C\C=C/[C@H](OC)[C@@H](O)\C(C)=C\[C@H](C)[C@H]1O)C2=O	CHEMBL
CHEMBL127769		CO[C@H]1C[C@H](C)CC2=C(N)C(=O)C=C(NC(=O)\C(C)=C\C=C/[C@H](OC)[C@@H](OC(N)=O)\C(C)=C\[C@H](C)[C@@H]1F)C2=O	CHEMBL
CHEMBL1277717		[NH3+][C@H]1CCSSC[C@@H](NC(=O)C[C@H](Cc2ccc(O)cc2)NC1=O)C(=O)NCc1ccccc1CC([O-])=O	CHEMBL
CHEMBL1277718		[NH3+][C@H]1CCSSC[C@H](NC(=O)C[C@H](Cc2ccc(O)cc2)NC1=O)C(=O)NCc1ccccc1	CHEMBL
CHEMBL1277810		[NH3+][C@H]1CCSSC[C@H](NC(=O)C[C@H](Cc2ccc(O)cc2)NC1=O)C(=O)NCc1cccnc1	CHEMBL
CHEMBL1277811		[NH3+][C@H]1CCSSCC[C@H](NC(=O)C[C@H](Cc2ccc(O)cc2)NC1=O)C(=O)NCc1ccccc1CC([O-])=O	CHEMBL
CHEMBL1277893		[NH3+][C@H]1CCSSCC[C@@H](NC(=O)C[C@H](Cc2ccc(O)cc2)NC1=O)C(=O)NCc1ccccc1CC([O-])=O	CHEMBL
CHEMBL127821		CO[C@H]1C[C@H](C)CC2=C(NC(=O)c3ccc(C[NH+]4CCN(CC4)c4ccc(cc4)[N+]([O-])=O)cc3)C(=O)C=C(NC(=O)\C(C)=C\C=C/[C@H](OC)[C@@H](OC(N)=O)\C(C)=C\[C@H](C)[C@H]1O)C2=O	CHEMBL
CHEMBL127839		CO[C@H]1C[C@H](C)CC2=C(NC(=O)c3ccc(CN4CCc5ccccc5C4)cc3)C(=O)C=C(NC(=O)\C(C)=C\C=C/[C@H](OC)[C@@H](OC(N)=O)\C(C)=C\[C@H](C)[C@H]1O)C2=O	CHEMBL
CHEMBL127864		CO[C@H]1C[C@H](C)CC2=C(NC(=O)OCc3ccc(OC(C)=O)cc3)C(=O)C=C(NC(=O)\C(C)=C\C=C/[C@H](OC)[C@@H](OC(N)=O)\C(C)=C\[C@H](C)[C@H]1O)C2=O	CHEMBL
CHEMBL127932		CO[C@H]1C[C@H](C)CC2=C(NCC=C)C(=O)C=C(NC(=O)\C(C)=C\C=C/[C@H](OC)[C@@H](OC(N)=O)\C(C)=C\[C@H](C)[C@H]1OC(=O)[N-]S(=O)(=O)N1CN(C)C1)C2=O	CHEMBL
CHEMBL128009		CCC(C)[C@H]1O[C@]2(CC[C@@H]1C)C[C@@H]1C[C@@H](C\C=C(C)\C(OCOCCN3CC3)[C@@H](C)\C=C\C=C3/COC4[C@H](O)C(C)=C[C@@H](C(=O)O1)[C@]34O)O2	CHEMBL
CHEMBL128159		C(N1CC[NH2+]Cc2cccc(C[NH2+]CC1)n2)c1cccc(C[NH+]2CC[NH2+]Cc3cccc(C[NH2+]CC2)n3)c1	CHEMBL
CHEMBL128762		C(N1CCC[NH2+]CCc2cccc(CC[NH2+]CCC1)n2)c1ccc(CN2CCC[NH2+]CCc3cccc(CC[NH2+]CCC2)n3)cc1	CHEMBL
CHEMBL1288334		CC[C@H]1OC(=O)[C@H](C)C(=O)[C@H](C)[C@@H](O[C@@H]2O[C@H](C)C[C@@H]([C@H]2O)[NH+](C)C)[C@@](C)(C[C@@H](C)C(=O)N[C@H](C)[C@H](O)[C@@]1(C)O)OC\C=C\c1cnc2ccccc2c1	CHEMBL
CHEMBL1288335		CC[C@H]1OC(=O)[C@H](C)C(=O)[C@H](C)[C@@H](O[C@@H]2O[C@H](C)C[C@@H]([C@H]2O)[NH+](C)C)[C@@](C)(C[C@@H](C)NC(=O)[C@H](C)[C@H](O)[C@@]1(C)O)OCC=C	CHEMBL
CHEMBL1288336		CC[C@H]1OC(=O)[C@H](C)C(=O)[C@H](C)[C@@H](O[C@@H]2O[C@H](C)C[C@@H]([C@H]2O)[NH+](C)C)[C@@](C)(C[C@@H](C)C(=O)N[C@H](C)[C@H](O)[C@@]1(C)O)OCC=C	CHEMBL
CHEMBL1288337		CC[C@H]1OC(=O)[C@H](C)C(=O)[C@H](C)[C@@H](O[C@@H]2O[C@H](C)C[C@@H]([C@H]2O)[NH+](C)C)[C@@](C)(C[C@@H](C)C(=O)N[C@H](C)[C@H](O)[C@@]1(C)OCC=C)OCC=C	CHEMBL
CHEMBL1288338		CC[C@H]1OC(=O)[C@H](C)C(=O)[C@H](C)[C@@H](O[C@@H]2O[C@H](C)C[C@@H]([C@H]2O)[NH+](C)C)[C@@](C)(C[C@@H](C)NC(=O)[C@H](C)[C@H](O)[C@@]1(C)O)OC\C=C\c1cccc2ccccc12	CHEMBL
CHEMBL1288339		CC[C@H]1OC(=O)[C@H](C)C(=O)[C@H](C)[C@@H](O[C@@H]2O[C@H](C)C[C@@H]([C@H]2O)[NH+](C)C)[C@@](C)(C[C@@H](C)NC(=O)[C@H](C)[C@H](O)[C@@]1(C)O)OC\C=C\c1cnc2ccccc2c1	CHEMBL
CHEMBL1288398		C[C@H](O)[C@@H]1NC(=O)[C@H](CCC([O-])=O)NC(=O)[C@H](CCCNC(N)=[NH2+])NC(=O)[C@H](CCC(N)=O)NC(=O)CNC(=O)CCCCNC(=O)[C@H](Cc2ccc(O)cc2)NC(=O)[C@H](Cc2c[nH]c3ccccc23)NC(=O)[C@@H]2CCCN2C(=O)[C@H](CCCC[NH3+])NC(=O)[C@H](C)NC(=O)[C@H](CCC([O-])=O)NC(=O)[C@H](C)NC(=O)CNC(=O)[C@H](CCC([O-])=O)NC(=O)[C@@H]2CCCN2C1=O	CHEMBL
CHEMBL1288399		C[C@H](O)[C@@H]1NC(=O)[C@H](CCC([O-])=O)NC(=O)[C@H](CCCNC(N)=[NH2+])NC(=O)[C@H](CCC(N)=O)NC(=O)CNC(=O)CCCNC(=O)CNC(=O)[C@H](Cc2ccc(O)cc2)NC(=O)[C@H](Cc2c[nH]c3ccccc23)NC(=O)[C@@H]2CCCN2C(=O)[C@H](CCCC[NH3+])NC(=O)[C@H](C)NC(=O)[C@H](CCC([O-])=O)NC(=O)[C@H](C)NC(=O)CNC(=O)[C@H](CCC([O-])=O)NC(=O)[C@@H]2CCCN2C1=O	CHEMBL
CHEMBL1288400		C[C@H](O)[C@@H]1NC(=O)[C@H](CCC([O-])=O)NC(=O)[C@H](CCCNC(N)=[NH2+])NC(=O)[C@H](CCC(N)=O)NC(=O)CNC(=O)CCCNC(=O)C[C@H](NC(=O)[C@H](Cc2ccc(O)cc2)NC(=O)[C@H](Cc2c[nH]c3ccccc23)NC(=O)[C@@H]2CCCN2C(=O)[C@H](CCCC[NH3+])NC(=O)[C@H](C)NC(=O)[C@H](CCC([O-])=O)NC(=O)[C@H](C)NC(=O)CNC(=O)[C@H](CCC([O-])=O)NC(=O)[C@@H]2CCCN2C1=O)C([O-])=O	CHEMBL
CHEMBL1288401		C[C@H](O)[C@@H]1NC(=O)[C@H](CCC([O-])=O)NC(=O)[C@H](CCCNC(N)=[NH2+])NC(=O)[C@H](CCC(N)=O)NC(=O)CNC(=O)CCNC(=O)[C@H](CCC([O-])=O)NC(=O)[C@H](Cc2ccc(O)cc2)NC(=O)[C@H](Cc2c[nH]c3ccccc23)NC(=O)[C@@H]2CCCN2C(=O)[C@H](CCCC[NH3+])NC(=O)[C@H](C)NC(=O)[C@H](CCC([O-])=O)NC(=O)[C@H](C)NC(=O)CNC(=O)[C@H](CCC([O-])=O)NC(=O)[C@@H]2CCCN2C1=O	CHEMBL
CHEMBL1288402		C[C@H](O)[C@@H]1NC(=O)[C@H](CCC([O-])=O)NC(=O)[C@H](CCCNC(N)=[NH2+])NC(=O)[C@H](CCC(N)=O)NC(=O)CNC(=O)CCCCCCNC(=O)[C@H](Cc2ccc(O)cc2)NC(=O)[C@H](Cc2c[nH]c3ccccc23)NC(=O)[C@@H]2CCCN2C(=O)[C@H](CCCC[NH3+])NC(=O)[C@H](C)NC(=O)[C@H](CCC([O-])=O)NC(=O)[C@H](C)NC(=O)CNC(=O)[C@H](CCC([O-])=O)NC(=O)[C@@H]2CCCN2C1=O	CHEMBL
CHEMBL1288403		C[C@H](O)[C@@H]1NC(=O)[C@H](CCC([O-])=O)NC(=O)[C@H](CCCNC(N)=[NH2+])NC(=O)[C@H](CCC(N)=O)NC(=O)CNC(=O)CCCCCNC(=O)CNC(=O)[C@H](Cc2ccc(O)cc2)NC(=O)[C@H](Cc2c[nH]c3ccccc23)NC(=O)[C@@H]2CCCN2C(=O)[C@H](CCCC[NH3+])NC(=O)[C@H](C)NC(=O)[C@H](CCC([O-])=O)NC(=O)[C@H](C)NC(=O)CNC(=O)[C@H](CCC([O-])=O)NC(=O)[C@@H]2CCCN2C1=O	CHEMBL
CHEMBL1288418		CC[C@H]1OC(=O)[C@H](C)C(=O)[C@H](C)[C@@H](O[C@@H]2O[C@H](C)C[C@@H]([C@H]2O)[NH+](C)C)[C@@](C)(C[C@@H](C)NC(=O)[C@H](C)[C@H](O)[C@@]1(C)O)OC\C=C\c1ccnc2ccccc12	CHEMBL
CHEMBL1288419		CC[C@H]1OC(=O)[C@H](C)C(=O)[C@H](C)[C@@H](O[C@@H]2O[C@H](C)C[C@@H]([C@H]2O)[NH+](C)C)[C@@](C)(C[C@@H](C)C(=O)N[C@H](C)[C@H](O)[C@@]1(C)OC\C=C\c1cnc2ccccc2c1)OC\C=C\c1cnc2ccccc2c1	CHEMBL
CHEMBL1288420		CC[C@H]1OC(=O)[C@H](C)C(=O)[C@H](C)[C@@H](O[C@@H]2O[C@H](C)C[C@@H]([C@H]2O)[NH+](C)C)[C@@](C)(C[C@@H](C)NC(=O)[C@H](C)[C@H](O)[C@@]1(C)O)OCC(O)C[NH2+]CCc1ccccc1	CHEMBL
CHEMBL1288421		CC[C@H]1OC(=O)[C@H](C)C(=O)[C@H](C)[C@@H](O[C@@H]2O[C@H](C)C[C@@H]([C@H]2O)[NH+](C)C)[C@@](C)(C[C@@H](C)NC(=O)[C@H](C)[C@H](O)[C@@]1(C)O)OCC(O)C[NH+](C)CCc1ccc(cc1)[N+]([O-])=O	CHEMBL
CHEMBL1288422		CC[C@H]1OC(=O)[C@H](C)C(=O)[C@H](C)[C@@H](O[C@@H]2O[C@H](C)C[C@@H]([C@H]2O)[NH+](C)C)[C@@](C)(C[C@@H](C)NC(=O)[C@H](C)[C@H](O)[C@@]1(C)O)OCC(O)C[NH2+][C@H](C)Cc1ccccc1	CHEMBL
CHEMBL1288423		CC[C@H]1OC(=O)[C@H](C)C(=O)[C@H](C)[C@@H](O[C@@H]2O[C@H](C)C[C@@H]([C@H]2O)[NH+](C)C)[C@@](C)(C[C@@H](C)NC(=O)[C@H](C)[C@H](O)[C@@]1(C)O)OCC(O)C[NH2+]CCc1cccnc1	CHEMBL
CHEMBL1288424		CC[C@H]1OC(=O)[C@H](C)C(=O)[C@H](C)[C@@H](O[C@@H]2O[C@H](C)C[C@@H]([C@H]2O)[NH+](C)C)[C@@](C)(C[C@@H](C)NC(=O)[C@H](C)[C@H](O)[C@@]1(C)O)OCC(O)CNc1ccc2ncccc2c1	CHEMBL
CHEMBL1288425		CC[C@H]1OC(=O)[C@H](C)C(=O)[C@H](C)[C@@H](O[C@@H]2O[C@H](C)C[C@@H]([C@H]2O)[NH+](C)C)[C@@](C)(C[C@@H](C)NC(=O)[C@H](C)[C@H](O)[C@@]1(C)O)OCC(O)CNC1CN(CCN1)S(=O)(=O)c1ccc2ccncc2c1	CHEMBL
CHEMBL1288426		CC[C@H]1OC(=O)[C@H](C)C(=O)[C@H](C)[C@@H](O[C@@H]2O[C@H](C)C[C@@H]([C@H]2O)[NH+](C)C)[C@@](C)(C[C@@H](C)NC(=O)[C@H](C)[C@H](O)[C@@]1(C)O)OCC(O)C[NH2+]CC(C)C	CHEMBL
CHEMBL1288427		CC[C@H]1OC(=O)[C@H](C)C(=O)[C@H](C)[C@@H](O[C@H]2C[C@H](O)[C@H]([C@@H](C)O2)[NH+](C)C)[C@@](C)(C[C@@H](C)\C(=N/OC(C)=O)[C@H](C)[C@@H](O)[C@]1(C)O)OC\C=C\c1cnc2ccccc2c1	CHEMBL
CHEMBL1288428		CC[C@H]1OC(=O)[C@H](C)C(=O)[C@H](C)[C@@H](O[C@H]2C[C@H](O)[C@H]([C@@H](C)O2)[NH+](C)C)[C@@](C)(C[C@@H](C)\C(=N/O)[C@H](C)[C@@H](O)[C@]1(C)O)OC\C=C\c1cnc2ccccc2c1	CHEMBL
CHEMBL1288429		CC[C@H]1OC(=O)[C@H](C)C(=O)[C@H](C)[C@@H](O[C@@H]2O[C@H](C)C[C@@H]([C@H]2O)[NH+](C)C)[C@@](C)(C[C@@H](C)NC(=O)[C@H](C)[C@@H]2OC(=O)O[C@]12C)OC\C=C\c1cnc2ccccc2c1	CHEMBL
CHEMBL1288430		CC[C@H]1OC(=O)[C@H](C)C(=O)[C@H](C)[C@@H](O[C@@H]2O[C@H](C)C[C@@H]([C@H]2O)[NH+](C)C)[C@@](C)(C[C@@H](C)NC(=O)[C@H](C)[C@H](O)[C@@]1(C)O)OCCCC1CNc2ccccc2C1	CHEMBL
CHEMBL1288431		CC[C@H]1OC(=O)[C@H](C)[C@@H](O[C@@H]2C[C@@](C)(OC)[C@@H](O)[C@H](C)O2)[C@H](C)[C@@H](O[C@@H]2O[C@H](C)C[C@@H]([C@H]2O)[NH+](C)C)[C@@](C)(C[C@@H](C)NC(=O)[C@H](C)[C@H](O)[C@@]1(C)O)OCC=C	CHEMBL
CHEMBL1288432		CC[C@H]1OC(=O)[C@H](C)[C@@H](O[C@@H]2C[C@@](C)(OC)[C@@H](O)[C@H](C)O2)[C@H](C)[C@@H](O[C@@H]2O[C@H](C)C[C@@H]([C@H]2O)[NH+](C)C)[C@@](C)(C[C@@H](C)NC(=O)[C@H](C)[C@H](O)[C@@]1(C)O)OC\C=C\[NH2+]CCc1ccc(cc1)[N+]([O-])=O	CHEMBL
CHEMBL1288433		CC[C@H]1OC(=O)[C@H](C)[C@@H](O[C@@H]2C[C@@](C)(OC)[C@@H](O)[C@H](C)O2)[C@H](C)[C@@H](O[C@@H]2O[C@H](C)C[C@@H]([C@H]2O)[NH+](C)C)[C@@](C)(C[C@@H](C)NC(=O)[C@H](C)[C@H](O)[C@@]1(C)O)OC\C=C\[NH2+][C@H](C)Cc1ccc(cc1)[N+]([O-])=O	CHEMBL
CHEMBL1288434		CC[C@H]1OC(=O)[C@H](C)[C@@H](O[C@@H]2C[C@@](C)(OC)[C@@H](O)[C@H](C)O2)[C@H](C)[C@@H](O[C@@H]2O[C@H](C)C[C@@H]([C@H]2O)[NH+](C)C)[C@@](C)(C[C@@H](C)C(=O)N[C@H](C)[C@H](O)[C@@]1(C)O)OCC=C	CHEMBL
CHEMBL1288435		CC[C@H]1OC(=O)[C@H](C)[C@@H](O[C@@H]2C[C@@](C)(OC)[C@@H](O)[C@H](C)O2)[C@H](C)[C@@H](O[C@@H]2O[C@H](C)C[C@@H]([C@H]2O)[NH+](C)C)[C@@](C)(C[C@@H](C)C(=O)N[C@H](C)[C@H](O)[C@@]1(C)O)OC\C=C\[NH2+]CCc1ccc(cc1)[N+]([O-])=O	CHEMBL
CHEMBL1288438		CC[C@H]1OC(=O)[C@H](C)C(=O)[C@H](C)[C@@H](O[C@@H]2O[C@H](C)C[C@@H]([C@H]2O)[NH+](C)C)[C@@](C)(C[C@@H](C)NC(=O)[C@H](C)[C@H](O)[C@@]1(C)O)OCC(O)C[NH+]1CCN(CC1)c1cc2C(=O)C(=CN(C3CC3)c2cc1Cl)C([O-])=O	CHEMBL
CHEMBL1288439		CC[C@H]1OC(=O)[C@H](C)C(=O)[C@H](C)[C@@H](O[C@@H]2O[C@H](C)C[C@@H]([C@H]2O)[NH+](C)C)[C@@](C)(C[C@@H](C)NC(=O)[C@H](C)[C@H](O)[C@@]1(C)O)OC[C@@H](O)C[NH+]1CCN(CC1)c1ccc2N(C=C(C([O-])=O)C(=O)c2c1F)C1CC1	CHEMBL
CHEMBL1288440		CC[C@H]1OC(=O)[C@H](C)C(=O)[C@H](C)[C@@H](O[C@@H]2O[C@H](C)C[C@@H]([C@H]2O)[NH+](C)C)[C@@](C)(C[C@@H](C)NC(=O)[C@H](C)[C@H](O)[C@@]1(C)O)OC[C@H](O)C[NH+]1CCN(CC1)c1ccc2N(C=C(C([O-])=O)C(=O)c2c1F)C1CC1	CHEMBL
CHEMBL1288441		CC[C@H]1OC(=O)[C@H](C)C(=O)[C@H](C)[C@@H](O[C@@H]2O[C@H](C)C[C@@H]([C@H]2O)[NH+](C)C)[C@@](C)(C[C@@H](C)NC(=O)[C@H](C)[C@H](O)[C@@]1(C)O)OCC(O)C[NH+]1CCN(CC1)c1ccc2N(C=C(C([O-])=O)C(=O)c2c1)C1CC1	CHEMBL
CHEMBL1288442		CC[C@H]1OC(=O)[C@H](C)C(=O)[C@H](C)[C@@H](O[C@@H]2O[C@H](C)C[C@@H]([C@H]2O)[NH+](C)C)[C@@](C)(C[C@@H](C)NC(=O)[C@H](C)[C@H](O)[C@@]1(C)O)OCC(O)C[NH2+]CCNc1cc2C(=O)C(=CN(C3CC3)c2cc1Cl)C([O-])=O	CHEMBL
CHEMBL1288443		CC[C@H]1OC(=O)[C@H](C)C(=O)[C@H](C)[C@@H](O[C@@H]2O[C@H](C)C[C@@H]([C@H]2O)[NH+](C)C)[C@@](C)(C[C@@H](C)NC(=O)[C@H](C)[C@H](O)[C@@]1(C)O)OCC(O)C[NH2+]CCNc1ccc2N(C=C(C([O-])=O)C(=O)c2c1F)C1CC1	CHEMBL
CHEMBL1288444		CC[C@H]1OC(=O)[C@H](C)C(=O)[C@H](C)[C@@H](O[C@@H]2O[C@H](C)C[C@@H]([C@H]2O)[NH+](C)C)[C@@](C)(C[C@@H](C)NC(=O)[C@H](C)[C@H](O)[C@@]1(C)O)OCC(O)C[NH+]1CCN(CC1)c1ccc2N(C=C(C(=O)OC)C(=O)c2c1F)C1CC1	CHEMBL
CHEMBL1288446		OB1OCc2ccc(NC(=O)N[C@H]3CCCCC\C=C/[C@@H]4C[C@]4(NC(=O)C4C[C@H](CN4C3=O)OC(=O)N3Cc4cccc(F)c4C3)C(=O)[N-]S(=O)(=O)C3CC3)cc12	CHEMBL
CHEMBL1288447		OB1OCc2ccc(OC(=O)N[C@H]3CCCCC\C=C/[C@@H]4C[C@]4(NC(=O)C4C[C@H](CN4C3=O)OC(=O)N3Cc4cccc(F)c4C3)C(=O)[N-]S(=O)(=O)C3CC3)cc12	CHEMBL
CHEMBL1288448		OB1OCc2cc(OC(=O)N[C@H]3CCCCC\C=C/[C@@H]4C[C@]4(NC(=O)C4C[C@H](CN4C3=O)OC(=O)N3Cc4cccc(F)c4C3)C(=O)[N-]S(=O)(=O)C3CC3)ccc12	CHEMBL
CHEMBL1288449		OB1OCc2ccc(CNC(=O)N[C@H]3CCCCC\C=C/[C@@H]4C[C@]4(NC(=O)C4C[C@H](CN4C3=O)OC(=O)N3Cc4cccc(F)c4C3)C(=O)[N-]S(=O)(=O)C3CC3)cc12	CHEMBL
CHEMBL1288450		OB1OCc2cc(F)c(NC(=O)N[C@H]3CCCCC\C=C/[C@@H]4C[C@]4(NC(=O)C4C[C@H](CN4C3=O)OC(=O)N3Cc4cccc(F)c4C3)C(=O)[N-]S(=O)(=O)C3CC3)cc12	CHEMBL
CHEMBL1288451		CC1OB(O)c2cc(NC(=O)N[C@H]3CCCCC\C=C/[C@@H]4C[C@]4(NC(=O)C4C[C@H](CN4C3=O)OC(=O)N3Cc4cccc(F)c4C3)C(=O)[N-]S(=O)(=O)C3CC3)c(F)cc12	CHEMBL
CHEMBL1288452		CB1OCc2ccc(cc12)C(=O)N[C@H]1CCCCC\C=C/[C@@H]2C[C@]2(NC(=O)C2C[C@H](CN2C1=O)OC(=O)N1Cc2cccc(F)c2C1)C(=O)[N-]S(=O)(=O)C1CC1	CHEMBL
CHEMBL1288453		COc1cnc(O[C@@H]2CC3N(C2)C(=O)[C@H](CCCCC\C=C/[C@@H]2C[C@]2(NC3=O)C(=O)[N-]S(=O)(=O)C2CC2)NC(=O)Nc2ccc3COB(O)c3c2)c2cc(Cl)ccc12	CHEMBL
CHEMBL1288454		COc1cnc(O[C@@H]2CC3N(C2)C(=O)[C@H](CCCCC\C=C/[C@@H]2C[C@]2(NC3=O)C(=O)[N-]S(=O)(=O)C2CC2)NC(=O)NCc2ccc3COB(O)c3c2)c2cc(Cl)ccc12	CHEMBL
CHEMBL1288455		COc1ccc2c(O[C@@H]3CC4N(C3)C(=O)[C@H](CCCCC\C=C/[C@@H]3C[C@]3(NC4=O)C(=O)[N-]S(=O)(=O)C3CC3)NC(=O)Nc3ccc4COB(O)c4c3)cc(nc2c1C)-c1nc(cs1)C(C)C	CHEMBL
CHEMBL1288456		COc1ccc2c(O[C@@H]3CC4N(C3)C(=O)[C@H](CCCCC\C=C/[C@@H]3C[C@]3(NC4=O)C(=O)[N-]S(=O)(=O)C3CC3)NC(=O)NCc3ccc4COB(O)c4c3)cc(nc2c1C)-c1nc(cs1)C(C)C	CHEMBL
CHEMBL1288494		CC[C@H](C)[C@@H]1NC(=O)[C@@H]2CCCN2C(=O)[C@@H]2CCCN2C(=O)[C@@H](NC(=O)[C@H](CO)NC(=O)[C@@H](Cc2ccccc2)CC(=O)[C@@H](NC(=O)[C@H](C[S-])NC(=O)[C@H](CCCNC(N)=[NH2+])NC(=O)CNC(=O)[C@H](CC([O-])=O)NC(=O)[C@@H]2CCCN2C(=O)[C@H](Cc2ccccc2)NC(=O)[C@H](C[S-])NC1=O)[C@@H](C)O)[C@@H](C)CC	CHEMBL
CHEMBL1288511		OB1OCc2ccc(cc12)S(=O)(=O)[N-]C(=O)[C@@]12C[C@H]1\C=C/CCCCC[C@H](NC(=O)OC1CCCC1)C(=O)N1C[C@@H](C[C@H]1C(=O)N2)OC(=O)N1Cc2cccc(F)c2C1	CHEMBL
CHEMBL1288512		OB1OCc2cc(ccc12)S(=O)(=O)[N-]C(=O)[C@@]12C[C@H]1\C=C/CCCCC[C@H](NC(=O)OC1CCCC1)C(=O)N1C[C@@H](C[C@H]1C(=O)N2)OC(=O)N1Cc2cccc(F)c2C1	CHEMBL
CHEMBL1288513		CC(C)(C)[C@@H]1NC(=O)OCC(C)(C)CCCCc2cccc3CN(Cc23)C(=O)O[C@@H]2C[C@H](N(C2)C1=O)C(=O)N[C@@]1(C[C@H]1C=C)C(=O)[N-]S(=O)(=O)c1ccc2COB(O)c2c1	CHEMBL
CHEMBL1288514		CC(C)(C)[C@@H]1NC(=O)OCC(C)(C)CCCCc2cccc3CN(Cc23)C(=O)O[C@@H]2C[C@H](N(C2)C1=O)C(=O)N[C@@]1(C[C@H]1C=C)C(=O)[N-]S(=O)(=O)c1ccc2B(O)OCc2c1	CHEMBL
CHEMBL1288515		CC(C)(C)[C@@H]1NC(=O)OCC(C)(C)CCCCc2cccc3CN(Cc23)C(=O)O[C@@H]2C[C@H](N(C2)C1=O)C(=O)N[C@@]1(C[C@H]1C=C)C(=O)[N-]S(=O)(=O)c1cccc2B(O)OCc12	CHEMBL
[truncated: 26,147 more rows]
