# Supplementary material for: Macrocycles in Drug Discovery—Learning from the Past for the Future
Source: J Med Chem. 2023 Apr 5;66(8):5377–96. doi: 10.1021/acs.jmedchem.3c00134 (PMC10150360; doi:10.1021/acs.jmedchem.3c00134)
Supplement: Supplementary file 3 — jm3c00134_si_003.csv [file jm3c00134_si_003.csv]

PMID	Title	Authors	First Author	Journal/Book	Publication Year	DOI	Target	Disease
15582402	Structure-based design of cycloamide-urethane-derived novel inhibitors of human brain memapsin 2 (beta-secretase)	Ghosh AK, Devasamudram T, Hong L, DeZutter C, Xu X, Weerasena V, Koelsch G, Bilcer G, Tang J.	Ghosh AK	Bioorg Med Chem Lett	2005		Human brain memapsin 2	Alzheimer´s disease
15727859	Properties and structure-activity studies of cyclic beta-hairpin peptidomimetics based on the cationic antimicrobial peptide protegrin I	Robinson JA, Shankaramma SC, Jetter P, Kienzl U, Schwendener RA, Vrijbloed JW, Obrecht D.	Robinson JA	Bioorg Med Chem	2005	10.1016/j.bmc.2005.01.009	Bacterial membrane	Antibacterial
16099650	Identification of synthetic compounds active against VRE: the role of the lipidated aminoglucose and the structure of glycopeptide binding pocket	Jia Y, Gonzalez-Zamora E, Ma N, Liu Z, Bois-Choussy M, Malabarba A, Brunati C, Zhu J.	Jia Y	Bioorg Med Chem Lett	2005		Unknown	Antibacterial
15863296	Synthesis of dehydroalanine fragments as thiostrepton side chain mimetics	Ayida BK, Simonsen KB, Vourloumis D, Hermann T.	Ayida BK	Bioorg Med Chem Lett	2005		23S rRNA	Antibacterial
15664849	Design and synthesis of macrocycles active against vancomycin-resistant enterococci (VRE): the interplay between d-Ala-d-Lac binding and hydrophobic effect	Ma N, Jia Y, Liu Z, Gonzalez-Zamora E, Bois-Choussy M, Malabarba A, Brunati C, Zhu J.	Ma N	Bioorg Med Chem Lett	2005		Unknown	Antibacterial
16052734	Synthesis and evaluation of bifunctional chelating agents derived from bis(2-aminophenylthio)alkane for radioimaging with 99mTc	Chhikara BS, Kumar N, Tandon V, Mishra AK.	Chhikara BS	Bioorg Med Chem	2005	10.1016/j.bmc.2005.04.073	DNA	Anticancer
15978816	Geldanamycin derivative inhibition of HGF/SF-mediated Met tyrosine kinase receptor-dependent urokinase-plasminogen activation	Shen Y, Xie Q, Norberg M, Sausville E, Vande Woude G, Wenkert D.	Shen Y	Bioorg Med Chem	2005	10.1016/j.bmc.2005.05.038	Met	Anticancer
15755641	Synthesis of novel DNA cross-linking antitumour agents based on polyazamacrocycles	Parker LL, Anderson FM, O'Hare CC, Lacy SM, Bingham JP, Robins DJ, Hartley JA.	Parker LL	Bioorg Med Chem	2005	10.1016/j.bmc.2005.01.055	DNA	Anticancer
16165354	Structure-based design of 7-carbamate analogs of geldanamycin	Rastelli G, Tian ZQ, Wang Z, Myles D, Liu Y.	Rastelli G	Bioorg Med Chem Lett	2005		Hsp90	Anticancer
16165352	Novel C2-C3' N-peptide linked macrocyclic taxoids. Part 1: Synthesis and biological activities of docetaxel analogues with a peptide side chain at C3'	Larroque AL, Dubois J, Thoret S, Aubert G, Guénard D, Guéritte F.	Larroque AL	Bioorg Med Chem Lett	2005		Tubulin	Anticancer
16279777	In vitro anticancer activities and optical imaging of novel intercalative non-cisplatin conjugates	Gao J, Woolley FR, Zingaro RA.	Gao J	J Med Chem	2005	10.1021/jm050497t	DNA	Anticancer
15658879	Synthesis and enzyme-specific activation of carbohydrate-geldanamycin conjugates with potent anticancer activity	Cheng H, Cao X, Xian M, Fang L, Cai TB, Ji JJ, Tunac JB, Sun D, Wang PG.	Cheng H	J Med Chem	2005	10.1021/jm049693a	Unknown	Anticancer
16208371	Pathogenic fungus harbours endosymbiotic bacteria for toxin production	Partida-Martinez LP, Hertweck C.	Partida-Martinez LP	Nature	2005	10.1038/nature03997	Tubulin	Anticancer
16112859	Synthesis and biological activity of macrocyclic inhibitors of hepatitis C virus (HCV) NS3 protease	Chen KX, Njoroge FG, Prongay A, Pichardo J, Madison V, Girijavallabhan V.	Chen KX	Bioorg Med Chem Lett	2005		HCV NS3/4A protease	Hepatitis C
16190750	Design, synthesis, and biological activity of m-tyrosine-based 16- and 17-membered macrocyclic inhibitors of hepatitis C virus NS3 serine protease	Chen KX, Njoroge FG, Pichardo J, Prongay A, Butkiewicz N, Yao N, Madison V, Girijavallabhan V.	Chen KX	J Med Chem	2005	10.1021/jm050323b	NS3/4A protease	Hepatitis C
16078825	Design and synthesis of depeptidized macrocyclic inhibitors of hepatitis C NS3-4A protease using structure-based drug design	Venkatraman S, Njoroge FG, Girijavallabhan VM, Madison VS, Yao NH, Prongay AJ, Butkiewicz N, Pichardo J.	Venkatraman S	J Med Chem	2005	10.1021/jm0489556	NS3/4A protease	Hepatitis C
15887965	Structure-based design: synthesis and biological evaluation of a series of novel cycloamide-derived HIV-1 protease inhibitors	Ghosh AK, Swanson LM, Cho H, Leshchenko S, Hussain KA, Kay S, Walters DE, Koh Y, Mitsuya H.	Ghosh AK	J Med Chem	2005	10.1021/jm050019i	HIV-1 protease inhibitors	HIV
15745823	Design and synthesis of a potent macrocyclic 1,6-naphthyridine anti-human cytomegalovirus (HCMV) inhibitors	Falardeau G, Lachance H, St-Pierre A, Yannopoulos CG, Drouin M, Bédard J, Chan L.	Falardeau G	Bioorg Med Chem Lett	2005		Unknown	HCMV
16302808	Grafting aminocyclopentane carboxylic acids onto the RGD tripeptide sequence generates low nanomolar alphaVbeta3/alphaVbeta5 integrin dual binders	Casiraghi G, Rassu G, Auzzas L, Burreddu P, Gaetani E, Battistini L, Zanardi F, Curti C, Nicastro G, Belvisi L, Motto I, Castorina M, Giannini G, Pisano C.	Casiraghi G	J Med Chem	2005	10.1021/jm050698x	Integrin receptor	Unknown
15943469	Examination of phosphoryl-mimicking functionalities within a macrocyclic Grb2 SH2 domain-binding platform	Kang SU, Shi ZD, Worthy KM, Bindu LK, Dharmawardana PG, Choyke SJ, Bottaro DP, Fisher RJ, Burke TR Jr.	Kang SU	J Med Chem	2005	10.1021/jm050059m	Grb2 SH2	Unknown
15689160	Design and synthesis of conformationally constrained Grb2 SH2 domain binding peptides employing alpha-methylphenylalanyl based phosphotyrosyl mimetics	Oishi S, Karki RG, Kang SU, Wang X, Worthy KM, Bindu LK, Nicklaus MC, Fisher RJ, Burke TR Jr.	Oishi S	J Med Chem	2005	10.1021/jm0492709	Grb2 SH2	Unknown
16249081	Macrocyclic peptidomimetic inhibitors of beta-secretase (BACE): first X-ray structure of a macrocyclic peptidomimetic-BACE complex	Rojo I, Martín JA, Broughton H, Timm D, Erickson J, Yang HC, McCarthy JR.	Rojo I	Bioorg Med Chem Lett	2006		BACE	Alzheimer´s disease
17034118	Macrocyclic inhibitors of beta-secretase: functional activity in an animal model	Stachel SJ, Coburn CA, Sankaranarayanan S, Price EA, Wu G, Crouthamel M, Pietrak BL, Huang Q, Lineberger J, Espeseth AS, Jin L, Ellis J, Holloway MK, Munshi S, Allison T, Hazuda D, Simon AJ, Graham SL, Vacca JP.	Stachel SJ	J Med Chem	2006	10.1021/jm060884i	BACE	Alzheimer´s disease
16854060	Structure-based design and synthesis of macroheterocyclic peptidomimetic inhibitors of the aspartic protease beta-site amyloid precursor protein cleaving enzyme (BACE)	Hanessian S, Yang G, Rondeau JM, Neumann U, Betschart C, Tintelnot-Blomley M.	Hanessian S	J Med Chem	2006	10.1021/jm060154a	BACE	Alzheimer´s disease
16879971	Synthesis, characterization, and anti-bacterial efficacy of some novel cyclophane amide	Rajakumar P, Rasheed AM, Balu PM, Murugesan K.	Rajakumar P	Bioorg Med Chem	2006	10.1016/j.bmc.2006.07.020	Unknown	Antibacterial
16581254	Novel antibiotics: C-2 symmetrical macrocycles inhibiting Holliday junction DNA binding by E. coli RuvC	Pan PS, Curtis FA, Carroll CL, Medina I, Liotta LA, Sharples GJ, McAlpine SR.	Pan PS	Bioorg Med Chem	2006	10.1016/j.bmc.2006.03.028	Holliday junctions	Antibacterial
16762461	Antibacterial and antifungal activity of acyclic and macrocyclic uracil derivatives with quaternized nitrogen atoms in spacers	Semenov VE, Voloshina AD, Toroptzova EM, Kulik NV, Zobov VV, Giniyatullin RK, Mikhailov AS, Nikolaev AE, Akamsin VD, Reznik VS.	Semenov VE	Eur J Med Chem	2006	10.1016/j.ejmech.2006.03.030	Unknown	Antibacterial
16762461	Antibacterial and antifungal activity of acyclic and macrocyclic uracil derivatives with quaternized nitrogen atoms in spacers	Semenov VE, Voloshina AD, Toroptzova EM, Kulik NV, Zobov VV, Giniyatullin RK, Mikhailov AS, Nikolaev AE, Akamsin VD, Reznik VS.	Semenov VE	Eur J Med Chem	2006	10.1016/j.ejmech.2006.03.030	Unknown	Antifungal
16307884	Macrocyclic inhibitors of the malarial aspartic proteases plasmepsin I, II, and IV	Ersmark K, Nervall M, Gutiérrez-de-Terán H, Hamelink E, Janka LK, Clemente JC, Dunn BM, Gogoll A, Samuelsson B, Qvist J, Hallberg A.	Ersmark K	Bioorg Med Chem	2006	10.1016/j.bmc.2005.11.003	Plasmepsin	Antimalarial
16996736	Synthesis and study of anti-inflammatory activity of some novel cyclophane amides	Rajakumar P, Mohammed Abdul Rasheed A, Iman Rabia A, Chamundeeswari D.	Rajakumar P	Bioorg Med Chem Lett	2006		Unknown	Anti-inflammatory
16303308	Time-dependent inhibitors of trypanothione reductase: analogues of the spermidine alkaloid lunarine and related natural products	Hamilton CJ, Saravanamuthu A, Poupat C, Fairlamb AH, Eggleston IM.	Hamilton CJ	Bioorg Med Chem	2006	10.1016/j.bmc.2005.11.004	TryR	Antiparasitic
16876403	Structure-based drug design of a highly potent CDK1,2,4,6 inhibitor with novel macrocyclic quinoxalin-2-one structure	Kawanishi N, Sugimoto T, Shibata J, Nakamura K, Masutani K, Ikuta M, Hirai H.	Kawanishi N	Bioorg Med Chem Lett	2006	10.1016/j.bmcl.2006.07.026	cyclin-dependent kinase (CDK) inhibitors	Anticancer
16798003	Synthesis and DNA cleavage activities of mononuclear macrocyclic polyamine zinc(II), copper(II), cobalt(II) complexes which linked with uracil	Wang XY, Zhang J, Li K, Jiang N, Chen SY, Lin HH, Huang Y, Ma LJ, Yu XQ.	Wang XY	Bioorg Med Chem	2006	10.1016/j.bmc.2006.05.049	DNA	Anticancer
16314101	Synthesis and biological evaluation of B-ring analogues of (-)-rhazinilam	Décor A, Monse B, Martin MT, Chiaroni A, Thoret S, Guénard D, Guéritte F, Baudoin O.	Décor A	Bioorg Med Chem	2006	10.1016/j.bmc.2005.11.011	Unknown	Anticancer
16837195	Development of a fluorescent intercalator displacement assay (G4-FID) for establishing quadruplex-DNA affinity and selectivity of putative ligands	Monchaud D, Allain C, Teulade-Fichou MP.	Monchaud D	Bioorg Med Chem Lett	2006		DNA	Anticancer
16735121	Synthesis and G-quadruplex stabilizing properties of a series of oxazole-containing macrocycles	Minhas GS, Pilch DS, Kerrigan JE, LaVoie EJ, Rice JE.	Minhas GS	Bioorg Med Chem Lett	2006		DNA	Anticancer
16621545	Synthesis of Hsp90 dimerization modulators	Chiosis G, Aguirre J, Nicchitta CV.	Chiosis G	Bioorg Med Chem Lett	2006		Hsp90	Anticancer
16464590	Radanamycin, a macrocyclic chimera of radicicol and geldanamycin	Wang M, Shen G, Blagg BS.	Wang M	Bioorg Med Chem Lett	2006		Hsp90	Anticancer
16854066	Design, synthesis, and biological evaluation of hydroquinone derivatives of 17-amino-17-demethoxygeldanamycin as potent, water-soluble inhibitors of Hsp90	Ge J, Normant E, Porter JR, Ali JA, Dembski MS, Gao Y, Georges AT, Grenier L, Pak RH, Patterson J, Sydor JR, Tibbitts TT, Tong JK, Adams J, Palombella VJ.	Ge J	J Med Chem	2006	10.1021/jm0603116	Hsp90	Anticancer
16392804	Synthesis and biological evaluation of new pentaphyrin macrocycles for photodynamic therapy	Comuzzi C, Cogoi S, Overhand M, Van der Marel GA, Overkleeft HS, Xodo LE.	Comuzzi C	J Med Chem	2006	10.1021/jm050831l	Unknown	Anticancer
16730985	P2-P4 macrocyclic inhibitors of hepatitis C virus NS3-4A serine protease	Arasappan A, Njoroge FG, Chen KX, Venkatraman S, Parekh TN, Gu H, Pichardo J, Butkiewicz N, Prongay A, Madison V, Girijavallabhan V.	Arasappan A	Bioorg Med Chem Lett	2006		HCV NS3/4A protease	Hepatitis C
16451065	Novel potent hepatitis C virus NS3 serine protease inhibitors derived from proline-based macrocycles	Chen KX, Njoroge FG, Arasappan A, Venkatraman S, Vibulbhan B, Yang W, Parekh TN, Pichardo J, Prongay A, Cheng KC, Butkiewicz N, Yao N, Madison V, Girijavallabhan V.	Chen KX	J Med Chem	2006	10.1021/jm050820s	NS3/4A protease	Hepatitis C
16420042	Potent 7-hydroxy-1,2,3,4-tetrahydroisoquinoline-3-carboxylic acid-based macrocyclic inhibitors of hepatitis C virus NS3 protease	Chen KX, Njoroge FG, Pichardo J, Prongay A, Butkiewicz N, Yao N, Madison V, Girijavallabhan V.	Chen KX	J Med Chem	2006	10.1021/jm050520a	NS3/4A protease	Hepatitis C
17010618	Discovery of novel, highly potent and selective beta-hairpin mimetic CXCR4 inhibitors with excellent anti-HIV activity and pharmacokinetic profiles	DeMarco SJ, Henze H, Lederer A, Moehle K, Mukherjee R, Romagnoli B, Robinson JA, Brianza F, Gombert FO, Lociuro S, Ludin C, Vrijbloed JW, Zumbrunn J, Obrecht JP, Obrecht D, Brondani V, Hamy F, Klimkait T.	DeMarco SJ	Bioorg Med Chem	2006	10.1016/j.bmc.2006.09.003	CXCR4	HIV
17034122	Configurationally restricted bismacrocyclic CXCR4 receptor antagonists	Valks GC, McRobbie G, Lewis EA, Hubin TJ, Hunter TM, Sadler PJ, Pannecouque C, De Clercq E, Archibald SJ.	Valks GC	J Med Chem	2006	10.1021/jm0607810	CXCR4	HIV
17125271	Discovery of a new class of macrocyclic antagonists to the human motilin receptor	Marsault E, Hoveyda HR, Peterson ML, Saint-Louis C, Landry A, Vézina M, Ouellet L, Wang Z, Ramaseshan M, Beaubien S, Benakli K, Beauchemin S, Déziel R, Peeters T, Fraser GL.	Marsault E	J Med Chem	2006	10.1021/jm0606600	human motilin receptor (hMOT-R)	GI motility disorders
16784457	Effects of macrocycle size and rigidity on melanocortin receptor-1 and -5 selectivity in cyclic lactam alpha-melanocyte-stimulating hormone analogs	Mayorov AV, Han SY, Cai M, Hammer MR, Trivedi D, Hruby VJ.	Mayorov AV	Chem Biol Drug Des	2006	10.1111/j.1747-0285.2006.00383.x	Melanocortin Receptor	Unknown
17827011	Strategies toward improving the brain penetration of macrocyclic tertiary carbinamine BACE-1 inhibitors	Moore KP, Zhu H, Rajapakse HA, McGaughey GB, Colussi D, Price EA, Sankaranarayanan S, Simon AJ, Pudvah NT, Hochman JH, Allison T, Munshi SK, Graham SL, Vacca JP, Nantermet PG.	Moore KP	Bioorg Med Chem Lett	2007		BACE	Alzheimer´s disease
17482814	Design, synthesis, and SAR of macrocyclic tertiary carbinamine BACE-1 inhibitors	Lindsley SR, Moore KP, Rajapakse HA, Selnick HG, Young MB, Zhu H, Munshi S, Kuo L, McGaughey GB, Colussi D, Crouthamel MC, Lai MT, Pietrak B, Price EA, Sankaranarayanan S, Simon AJ, Seabrook GR, Hazuda DJ, Pudvah NT, Hochman JH, Graham SL, Vacca JP, Nantermet PG.	Lindsley SR	Bioorg Med Chem Lett	2007		BACE	Alzheimer´s disease
17689076	Synthesis and antibacterial activity of some novel chiral fluorophoric biscyclic macrocycles	Rajakumar P, Selvam S, Shanmugaiah V, Mathivanan N.	Rajakumar P	Bioorg Med Chem Lett	2007		Unknown	Antibacterial
17518344	Template synthesis, spectroscopic studies and biological activities of macrocyclic complexes derived from thiocarbohydrazide and glyoxal	Singh DP, Kumar R, Malik V, Tyagi P.	Singh DP	J Enzyme Inhib Med Chem	2007	10.1080/14756360601051399	Unknown	Antibacterial
17676831	Dopamine/serotonin receptor ligands. 16.(1) Expanding dibenz[d,g]azecines to 11- and 12-membered homologues. Interaction with dopamine D(1)-D(5) receptors	Enzensperger C, Müller FK, Schmalwasser B, Wiecha P, Traber H, Lehmann J.	Enzensperger C	J Med Chem	2007	10.1021/jm070388+	Dopamine receptor	Antipsychotic
17881232	Molecular design of histone deacetylase inhibitors by aromatic ring shifting in chlamydocin framework	Shivashimpi GM, Amagai S, Kato T, Nishino N, Maeda S, Nishino TG, Yoshida M.	Shivashimpi GM	Bioorg Med Chem	2007	10.1016/j.bmc.2007.08.041	HDAC	Anticancer
17064914	Novel C2-C3' N-peptide linked macrocyclic taxoids. Part 2: synthesis and biological activities of docetaxel analogues with a peptide side chain at C2 and their macrocyclic derivatives	Larroque AL, Dubois J, Thoret S, Aubert G, Chiaroni A, Guéritte F, Guénard D.	Larroque AL	Bioorg Med Chem	2007	10.1016/j.bmc.2006.09.030	Tubulin	Anticancer
17035027	Apoptosis induction and modulation of P-glycoprotein mediated multidrug resistance by new macrocyclic lathyrane-type diterpenoids	Duarte N, Varga A, Cherepnev G, Radics R, Molnár J, Ferreira MJ.	Duarte N	Bioorg Med Chem	2007	10.1016/j.bmc.2006.09.028	P-glycoprotein	Anticancer
17935989	Macrocyclic ureas as potent and selective Chk1 inhibitors: an improved synthesis, kinome profiling, structure-activity relationships, and preliminary pharmacokinetics	Tao ZF, Chen Z, Bui MH, Kovar P, Johnson E, Bouska J, Zhang H, Rosenberg S, Sowin T, Lin NH.	Tao ZF	Bioorg Med Chem Lett	2007		Chk1	Anticancer
17931867	Synthesis and in-vitro biological activity of macrocyclic urea Chk1 inhibitors	Li G, Tao ZF, Tong Y, Przytulinska MK, Kovar P, Merta P, Chen Z, Zhang H, Sowin T, Rosenberg SH, Lin NH.	Li G	Bioorg Med Chem Lett	2007		Chk2	Anticancer
17889536	Conformationally restricted macrocyclic analogues of combretastatins	Mateo C, Alvarez R, Pérez-Melero C, Peláez R, Medarde M.	Mateo C	Bioorg Med Chem Lett	2007		Tubulin	Anticancer
17513110	Design and synthesis of a new, conformationally constrained, macrocyclic small-molecule inhibitor of STAT3 via 'click chemistry'	Chen J, Nikolovska-Coleska Z, Yang CY, Gomez C, Gao W, Krajewski K, Jiang S, Roller P, Wang S.	Chen J	Bioorg Med Chem Lett	2007		STAT3	Anticancer
17350261	Novel bis(indolyl)maleimide pyridinophanes that are potent, selective inhibitors of glycogen synthase kinase-3	Zhang HC, Boñaga LV, Ye H, Derian CK, Damiano BP, Maryanoff BE.	Zhang HC	Bioorg Med Chem Lett	2007		Glycogen synthase kinase-3	Anticancer
17958342	The first biologically active synthetic analogues of FK228, the depsipeptide histone deacetylase inhibitor	Yurek-George A, Cecil AR, Mo AH, Wen S, Rogers H, Habens F, Maeda S, Yoshida M, Packham G, Ganesan A.	Yurek-George A	J Med Chem	2007	10.1021/jm0703800	HDAC	Anticancer
17447750	Bispyridinium dienes: histone deacetylase inhibitors with selective activities	Pérez-Balado C, Nebbioso A, Rodríguez-Graña P, Minichiello A, Miceli M, Altucci L, de Lera AR.	Pérez-Balado C	J Med Chem	2007	10.1021/jm070028m	HDAC	Anticancer
17352464	Structure-based design, synthesis, and biological evaluation of potent and selective macrocyclic checkpoint kinase 1 inhibitors	Tao ZF, Wang L, Stewart KD, Chen Z, Gu W, Bui MH, Merta P, Zhang H, Kovar P, Johnson E, Park C, Judge R, Rosenberg S, Sowin T, Lin NH.	Tao ZF	J Med Chem	2007	10.1021/jm061247v	Chk1	Anticancer
17514692	Synthesis and structure-activity relationship of cytotoxic marine cyclodepsipeptide IB-01212 analogues	Cruz LJ, Francesch A, Cuevas C, Albericio F.	Cruz LJ	ChemMedChem	2007	10.1002/cmdc.200700025	Unknown	Anticancer
17131463	Macrocyclic aminopyrimidines as multitarget CDK and VEGF-R inhibitors with potent antiproliferative activities	Lücking U, Siemeister G, Schäfer M, Briem H, Krüger M, Lienau P, Jautelat R.	Lücking U	ChemMedChem	2007	10.1002/cmdc.200600199	VEGF-R	Anticancer
17533127	Potent macrocyclic antagonists to the motilin receptor presenting novel unnatural amino acids	Marsault E, Benakli K, Beaubien S, Saint-Louis C, Déziel R, Fraser G.	Marsault E	Bioorg Med Chem Lett	2007		Motilin receptor	GI motility disorders
17845856	Novel potent macrocyclic inhibitors of the hepatitis C virus NS3 protease: use of cyclopentane and cyclopentene P2-motifs	Bäck M, Johansson PO, Wångsell F, Thorstensson F, Kvarnström I, Ayesa S, Wähling H, Pelcman M, Jansson K, Lindström S, Wallberg H, Classon B, Rydergård C, Vrang L, Hamelink E, Hallberg A, Rosenquist S, Samuelsson B.	Bäck M	Bioorg Med Chem	2007	10.1016/j.bmc.2007.07.027	HCV NS3/4A protease	Hepatitis C
17113777	Phenylglycine as a novel P2 scaffold in hepatitis C virus NS3 protease inhibitors	Ortqvist P, Peterson SD, Kerblom E, Gossas T, Sabnis YA, Fransson R, Lindeberg G, Helena Danielson U, Karlén A, Sandström A.	Ortqvist P	Bioorg Med Chem	2007	10.1016/j.bmc.2006.11.003	HCV NS3/4A protease	Hepatitis C
18804380	Isolation, structure, and antibacterial activity of thiazomycin A, a potent thiazolyl peptide antibiotic from Amycolatopsis fastidiosa	Zhang C, Zink DL, Ushio M, Burgess B, Onishi R, Masurekar P, Barrett JF, Singh SB.	Zhang C	Bioorg Med Chem	2008	10.1016/j.bmc.2008.08.079	23S rRNA (50S ribosome)	Antibacterial
18093832	Design and synthesis of macrocyclic peptidyl hydroxamates as peptide deformylase inhibitors	Shen G, Zhu J, Simpson AM, Pei D.	Shen G	Bioorg Med Chem Lett	2008	PMC2430612	PDF	Antibacterial
18824363	Synergistic interaction between p-glycoprotein modulators and epirubicine on resistant cancer cells	Duarte N, Járdánházy A, Molnár J, Hilgeroth A, Ferreira MJ.	Duarte N	Bioorg Med Chem	2008	10.1016/j.bmc.2008.08.071	P-glycoprotein	Anticancer
18487051	Synthesis of Hsp90 inhibitor dimers as potential antitumor agents	Muranaka K, Sano A, Ichikawa S, Matsuda A.	Muranaka K	Bioorg Med Chem	2008	10.1016/j.bmc.2008.04.070	Hsp90	Anticancer
17900911	Interaction of aliphatic cap group in inhibition of histone deacetylases by cyclic tetrapeptides	Nishino N, Shivashimpi GM, Soni PB, Bhuiyan MP, Kato T, Maeda S, Nishino TG, Yoshida M.	Nishino N	Bioorg Med Chem	2008	10.1016/j.bmc.2007.09.021	HDAC	Anticancer
18515097	Ring-closing metathesis for the synthesis of a highly G-quadruplex selective macrocyclic hexaoxazole having enhanced cytotoxic potency	Satyanarayana M, Rzuczek SG, Lavoie EJ, Pilch DS, Liu A, Liu LF, Rice JE.	Satyanarayana M	Bioorg Med Chem Lett	2008	PMC2518403	DNA	Anticancer
18396400	Synthesis and DNA binding ability of cyclam-amino acid conjugates	Venkata Ramana A, Watkinson M, Todd MH.	Venkata Ramana A	Bioorg Med Chem Lett	2008		DNA	Anticancer
18248989	Lysinyl macrocyclic hexaoxazoles: synthesis and selective G-quadruplex stabilizing properties	Rzuczek SG, Pilch DS, LaVoie EJ, Rice JE.	Rzuczek SG	Bioorg Med Chem Lett	2008	PMC2262165	DNA	Anticancer
18055206	Structure-based design and synthesis of novel macrocyclic pyrazolo[1,5-a] [1,3,5]triazine compounds as potent inhibitors of protein kinase CK2 and their anticancer activities	Nie Z, Perretta C, Erickson P, Margosiak S, Lu J, Averill A, Almassy R, Chu S.	Nie Z	Bioorg Med Chem Lett	2008		CK2	Anticancer
18800759	Optimizing natural products by biosynthetic engineering: discovery of nonquinone Hsp90 inhibitors	Zhang MQ, Gaisser S, Nur-E-Alam M, Sheehan LS, Vousden WA, Gaitatzis N, Peck G, Coates NJ, Moss SJ, Radzom M, Foster TA, Sheridan RM, Gregory MA, Roe SM, Prodromou C, Pearl L, Boyd SM, Wilkinson B, Martin CJ.	Zhang MQ	J Med Chem	2008	10.1021/jm8006068	Hsp90	Anticancer
18357975	Molecular characterization of macbecin as an Hsp90 inhibitor	Martin CJ, Gaisser S, Challis IR, Carletti I, Wilkinson B, Gregory M, Prodromou C, Roe SM, Pearl LH, Boyd SM, Zhang MQ.	Martin CJ	J Med Chem	2008	10.1021/jm701558c	Hsp90	Anticancer
18585034	Synthesis of macrocyclic trypanosomal cysteine protease inhibitors	Chen YT, Lira R, Hansell E, McKerrow JH, Roush WR.	Chen YT	Bioorg Med Chem Lett	2008	PMC2642929	Cysteine protease inhibitors	Chagas disease
18313921	Synthesis and anti-protozoal activity of C2-substituted polyazamacrocycles	Reid CM, Ebikeme C, Barrett MP, Patzewitz EM, Müller S, Robins DJ, Sutherland A.	Reid CM	Bioorg Med Chem Lett	2008		Unknown	Chagas disease
18678486	Structure-activity relationship study on a novel series of cyclopentane-containing macrocyclic inhibitors of the hepatitis C virus NS3/4A protease leading to the discovery of TMC435350	Raboisson P, de Kock H, Rosenquist A, Nilsson M, Salvador-Oden L, Lin TI, Roue N, Ivanov V, Wähling H, Wickström K, Hamelink E, Edlund M, Vrang L, Vendeville S, Van de Vreken W, McGowan D, Tahri A, Hu L, Boutton C, Lenz O, Delouvroy F, Pille G, Surleraux D, Wigerinck P, Samuelsson B, Simmen K.	Raboisson P	Bioorg Med Chem Lett	2008	10.1016/j.bmcl.2008.07.088	NS3/4A protease	Hepatitis C
18954982	Discovery of novel, potent and bioavailable proline-urea based macrocyclic HCV NS3/4A protease inhibitors	Vendeville S, Nilsson M, de Kock H, Lin TI, Antonov D, Classon B, Ayesa S, Ivanov V, Johansson PO, Kahnberg P, Eneroth A, Wikstrom K, Vrang L, Edlund M, Lindström S, Van de Vreken W, McGowan D, Tahri A, Hu L, Lenz O, Delouvroy F, Van Dooren M, Kindermans N, Surleraux D, Wigerinck P, Rosenquist A, Samuelsson B, Simmen K, Raboisson P.	Vendeville S	Bioorg Med Chem Lett	2008	10.1016/j.bmcl.2008.10.004	NS3/4A protease	Hepatitis C
18722116	Discovery of novel potent and selective dipeptide hepatitis C virus NS3/4A serine protease inhibitors	Raboisson P, Lin TI, Kock Hd, Vendeville S, Vreken WV, McGowan D, Tahri A, Hu L, Lenz O, Delouvroy F, Surleraux D, Wigerinck P, Nilsson M, Rosenquist S, Samuelsson B, Simmen K.	Raboisson P	Bioorg Med Chem Lett	2008	10.1016/j.bmcl.2008.07.124	NS3/4A protease	Hepatitis C
18375121	Synthesis, antiviral activity, and conformational studies of a P3 aza-peptide analog of a potent macrocyclic tripeptide HCV protease inhibitor	Randolph JT, Zhang X, Huang PP, Klein LL, Kurtz KA, Konstantinidis AK, He W, Kati WM, Kempf DJ.	Randolph JT	Bioorg Med Chem Lett	2008		HCV NS3/4A protease	Hepatitis C
18242783	Facile synthesis of dithiatetraaza-macrocycles of potential anti-inflammatory activity	Girgis AS.	Girgis AS	Eur J Med Chem	2008	10.1016/j.ejmech.2007.12.010	Unknown	Anti-inflammatory
18313921	Synthesis and anti-protozoal activity of C2-substituted polyazamacrocycles	Reid CM, Ebikeme C, Barrett MP, Patzewitz EM, Müller S, Robins DJ, Sutherland A.	Reid CM	Bioorg Med Chem Lett	2008		Unknown	Antimalarial
18412316	Design and microwave-assisted synthesis of novel macrocyclic peptides active at melanocortin receptors: discovery of potent and selective hMC5R receptor antagonists	Grieco P, Cai M, Liu L, Mayorov A, Chandler K, Trivedi D, Lin G, Campiglia P, Novellino E, Hruby VJ.	Grieco P	J Med Chem	2008	10.1021/jm701181n	hMC5R (melanocortin receptors)	Unknown
19523824	Prolonged stability by cyclization: Macrocyclic phosphino dipeptide isostere inhibitors of beta-secretase (BACE1)	Huber T, Manzenrieder F, Kuttruff CA, Dorner-Ciossek C, Kessler H.	Huber T	Bioorg Med Chem Lett	2009		BACE	Alzheimer´s disease
19195887	Macrocyclic peptidomimetic beta-secretase (BACE-1) inhibitors with activity in vivo	Machauer R, Laumen K, Veenstra S, Rondeau JM, Tintelnot-Blomley M, Betschart C, Jaton AL, Desrayaud S, Staufenbiel M, Rabe S, Paganetti P, Neumann U.	Machauer R	Bioorg Med Chem Lett	2009		BACE	Alzheimer´s disease
19195886	Structure-based design and synthesis of macrocyclic peptidomimetic beta-secretase (BACE-1) inhibitors	Machauer R, Veenstra S, Rondeau JM, Tintelnot-Blomley M, Betschart C, Neumann U, Paganetti P.	Machauer R	Bioorg Med Chem Lett	2009		BACE	Alzheimer´s disease
19596201	p-Guanidinoethyl calixarene and parent phenol derivatives exhibiting antibacterial activities. Synthesis and biological evaluation	Mourer M, Dibama HM, Fontanay S, Grare M, Duval RE, Finance C, Regnouf-de-Vains JB.	Mourer M	Bioorg Med Chem	2009	10.1016/j.bmc.2009.06.040	Bacterial membrane	Antibacterial
19321236	Antimicrobial active macrocyclic complexes of Cr(III), Mn(III) and Fe(III) with their spectroscopic approach	Singh DP, Kumar K, Sharma C.	Singh DP	Eur J Med Chem	2009	10.1016/j.ejmech.2009.02.029	Unknown	Antibacterial
18996622	Physicochemical and biological characterization of novel macrocycles derived from o-phthalaldehyde	Reddy PM, Ho YP, Shanker K, Rohini R, Ravinder V.	Reddy PM	Eur J Med Chem	2009	10.1016/j.ejmech.2008.09.035	Unknown	Antibacterial
18778877	Synthesis of novel carbazole based macrocyclic amides as potential antimicrobial agents	Rajakumar P, Sekar K, Shanmugaiah V, Mathivanan N.	Rajakumar P	Eur J Med Chem	2009	10.1016/j.ejmech.2008.07.031	Unknown	Antibacterial
18417256	Synthesis, Raman, FT-IR, NMR spectroscopic data and antimicrobial activity of mixed aza-oxo-thia macrocyclic compounds	Aghatabay NM, Mahmiani Y, Cevik H, Dulger B.	Aghatabay NM	Eur J Med Chem	2009	10.1016/j.ejmech.2008.02.038	Unknown	Antibacterial
19281223	Synthesis and antibacterial activities of N-glycosylated derivatives of tyrocidine A, a macrocyclic peptide antibiotic	Hu H, Xue J, Swarts BM, Wang Q, Wu Q, Guo Z.	Hu H	J Med Chem	2009	10.1021/jm801577r	Unknown	Antibacterial
19772493	Synthesis, spectroscopic, and antibacterial activity of tetraazamacrocyclic complexes of trivalent chromium, manganese, and iron	Singh DP, Malik V, Kumar R, Singh J.	Singh DP	J Enzyme Inhib Med Chem	2009	10.1080/14756360902779383	Unknown	Antibacterial
19048430	Synthesis, spectral characterization and microbiological studies of Co(II), Ni(II) and Cu(II) complexes with some novel 20-membered macrocyclic hydrazino-1,2,4-triazole Schiff bases	Avaji PG, Patil SA.	Avaji PG	J Enzyme Inhib Med Chem	2009	10.1080/14756360801945473	Unknown	Antibacterial
18972244	Biologically active macrocyclic complexes derived from diaminonaphthalene and glyoxal: Template synthesis and spectroscopic approach	Singh DP, Kumar K, Sudha Dhiman S, Sharma J.	Singh DP	J Enzyme Inhib Med Chem	2009	10.1080/14756360802397179	Unknown	Antibacterial
19700225	Synthesis, Raman, FT-IR, NMR spectroscopic characterization, antimicrobial activity, cytotoxicity and DNA binding of new mixed aza-oxo-thia macrocyclic compounds	Aghatabay NM, Ba? A, Kircali A, Sen G, Yazicio?lu MB, Gücin F, Dülger B.	Aghatabay NM	Eur J Med Chem	2009	10.1016/j.ejmech.2009.07.003	Unknown	Antifungal
18778877	Synthesis of novel carbazole based macrocyclic amides as potential antimicrobial agents	Rajakumar P, Sekar K, Shanmugaiah V, Mathivanan N.	Rajakumar P	Eur J Med Chem	2009	10.1016/j.ejmech.2008.07.031	Unknown	Antifungal
19114308	Ivermectin-derived leishmanicidal compounds	dos Santos AR, Falcão CA, Muzitano MF, Kaiser CR, Rossi-Bergmann B, Férézou JP.	dos Santos AR	Bioorg Med Chem	2009	10.1016/j.bmc.2008.12.003	Unknown	Antileishmanial
19103488	Synthesis of riccardin C and its seven analogues. Part 1: The role of their phenolic hydroxy groups as LXRalpha agonists	Hioki H, Shima N, Kawaguchi K, Harada K, Kubo M, Esumi T, Nishimaki-Mogami T, Sawada J, Hashimoto T, Asakawa Y, Fukuyama Y.	Hioki H	Bioorg Med Chem Lett	2009		LXR?	Cardiovascular disease
19540127	Synthesis and multidrug resistance reversal activity of dihydroptychantol A and its novel derivatives	Sun B, Yuan HQ, Xi GM, Ma YD, Lou HX.	Sun B	Bioorg Med Chem	2009	10.1016/j.bmc.2009.05.077	P-glycoprotein	Anticancer
19819139	Syntheses of aminoalcohol-derived macrocycles leading to a small-molecule binder to and inhibitor of Sonic Hedgehog	Peng LF, Stanton BZ, Maloof N, Wang X, Schreiber SL.	Peng LF	Bioorg Med Chem Lett	2009	PMC2796117	Sonic Hedgehog	Anticancer
19433359	Synthesis and SAR of C12-C13-oxazoline derivatives of epothilone A	Pfeiffer B, Hauenstein K, Merz P, Gertsch J, Altmann KH.	Pfeiffer B	Bioorg Med Chem Lett	2009		Tubulin	Anticancer
19056262	Antimitotic activity of two macrocyclic bis(bibenzyls), isoplagiochins A and B from the Liverwort Plagiochila fruticosa	Morita H, Tomizawa Y, Tsuchiya T, Hirasawa Y, Hashimoto T, Asakawa Y.	Morita H	Bioorg Med Chem Lett	2009		Tubulin	Anticancer
19640615	Hydrolytic cleavage of DNA by urea-bridged macrocyclic polyamines	Li J, Zhang J, Lu QS, Yue Y, Huang Y, Zhang DW, Lin HH, Chen SY, Yu XQ.	Li J	Eur J Med Chem	2009	10.1016/j.ejmech.2009.06.030	Unknown	Anticancer
19342127	Total synthesis and anticancer activity of highly potent novel glycolipid derivatives	Jung M, Lee Y, Moon HI, Jung Y, Jung H, Oh M.	Jung M	Eur J Med Chem	2009	10.1016/j.ejmech.2009.03.007	Unknown	Anticancer
20014869	Janus kinase 2 inhibitors. Synthesis and characterization of a novel polycyclic azaindole	Wang T, Duffy JP, Wang J, Halas S, Salituro FG, Pierce AC, Zuccola HJ, Black JR, Hogan JK, Jepson S, Shlyakter D, Mahajan S, Gu Y, Hoock T, Wood M, Furey BF, Frantz JD, Dauffenbach LM, Germann UA, Fan B, Namchuk M, Bennani YL, Ledeboer MW.	Wang T	J Med Chem	2009	10.1021/jm901383u	JAK2	Anticancer
19405528	Potent cytotoxic C-11 modified geldanamycin analogues	Tian ZQ, Wang Z, MacMillan KS, Zhou Y, Carreras CW, Mueller T, Myles DC, Liu Y.	Tian ZQ	J Med Chem	2009	10.1021/jm900098v	Hsp90	Anticancer
19093884	Non-peptide macrocyclic histone deacetylase inhibitors	Oyelere AK, Chen PC, Guerrant W, Mwakwari SC, Hood R, Zhang Y, Fan Y.	Oyelere AK	J Med Chem	2009	10.1021/jm801128g	HDAC	Anticancer
18825554	Macrocyclic inhibitors for the serine protease plasmin	Xue F, Seto CT.	Xue F	J Enzyme Inhib Med Chem	2009	10.1080/14756360802364401	Plasmin	Anticancer
19821563	Structure-activity relationships of 9-substituted-9-dihydroerythromycin-based motilin agonists: optimizing for potency and safety	Shaw SJ, Chen Y, Zheng H, Fu H, Burlingame MA, Marquez S, Li Y, Claypool M, Carreras CW, Crumb W, Hardy DJ, Myles DC, Liu Y.	Shaw SJ	J Med Chem	2009	10.1021/jm901107f	Motilin	GI motility disorders
19285390	Inhibitors of hepatitis C virus NS3/4A: alpha-ketoamide based macrocyclic inhibitors	Avolio S, Robertson K, Hernando JI, DiMuzio J, Summa V.	Avolio S	Bioorg Med Chem Lett	2009	10.1016/j.bmcl.2009.02.079	NS3/4A protease	Hepatitis C
19328685	Phosphorous acid analogs of novel P2-P4 macrocycles as inhibitors of HCV-NS3 protease	Pompei M, Francesco ME, Koch U, Liverton NJ, Summa V.	Pompei M	Bioorg Med Chem Lett	2009		HCV NS3/4A protease	Hepatitis C
19624135	Inhibitors of the hepatitis C virus NS3 protease with basic amine functionality at the P3-amino acid N-terminus: discovery and optimization of a new series of P2-P4 macrocycles	Harper S, Ferrara M, Crescenzi B, Pompei M, Palumbi MC, DiMuzio JM, Donghi M, Fiore F, Koch U, Liverton NJ, Pesci S, Petrocchi A, Rowley M, Summa V, Gardelli C.	Harper S	J Med Chem	2009	10.1021/jm900372w	NS3/4A protease	Hepatitis C
19102654	Discovery and structure-activity relationship of P1-P3 ketoamide derived macrocyclic inhibitors of hepatitis C virus NS3 protease	Venkatraman S, Velazquez F, Wu W, Blackman M, Chen KX, Bogen S, Nair L, Tong X, Chase R, Hart A, Agrawal S, Pichardo J, Prongay A, Cheng KC, Girijavallabhan V, Piwinski J, Shih NY, Njoroge FG.	Venkatraman S	J Med Chem	2009	10.1021/jm800940u	NS3/4A protease	Hepatitis C
19856919	Novel macrocyclic inhibitors of hepatitis C NS3/4A protease featuring a 2-amino-1,3-thiazole as a P4 carbamate replacement	Di Francesco ME, Dessole G, Nizi E, Pace P, Koch U, Fiore F, Pesci S, Di Muzio J, Monteagudo E, Rowley M, Summa V.	Di Francesco ME	J Med Chem	2009	10.1021/jm900524b	NS3/4A protease	Hepatitis C
19154150	Design, synthesis, and evaluation of oxygen-containing macrocyclic peptidomimetics as inhibitors of HCV NS3 protease	Velázquez F, Venkatraman S, Blackman M, Pinto P, Bogen S, Sannigrahi M, Chen K, Pichardo J, Hart A, Tong X, Girijavallabhan V, Njoroge FG.	Velázquez F	J Med Chem	2009	10.1021/jm801201u	NS3/4A protease	Hepatitis C
19746963	Design, synthesis, protein-ligand X-ray structure, and biological evaluation of a series of novel macrocyclic human immunodeficiency virus-1 protease inhibitors to combat drug resistance	Ghosh AK, Kulkarni S, Anderson DD, Hong L, Baldridge A, Wang YF, Chumanevich AA, Kovalevsky AY, Tojo Y, Amano M, Koh Y, Tang J, Weber IT, Mitsuya H.	Ghosh AK	J Med Chem	2009	10.1021/jm900695w	HIV-1 protease	Antimalarial
21047126	Disulfide cyclized tripeptide analogues of angiotensin IV as potent and selective inhibitors of insulin-regulated aminopeptidase (IRAP)	Andersson H, Demaegdt H, Vauquelin G, Lindeberg G, Karlén A, Hallberg M, Erdélyi M, Hallberg A.	Andersson H	J Med Chem	2010	10.1021/jm100793t	IRAP	Alzheimer´s disease
20399652	Macrocyclic BACE inhibitors: Optimization of a micromolar hit to nanomolar leads	Huang Y, Strobel ED, Ho CY, Reynolds CH, Conway KA, Piesvaux JA, Brenneman DE, Yohrling GJ, Moore Arnold H, Rosenthal D, Alexander RS, Tounge BA, Mercken M, Vandermeeren M, Parker MH, Reitz AB, Baxter EW.	Huang Y	Bioorg Med Chem Lett	2010		BACE	Alzheimer´s disease
19963375	Macrocyclic BACE-1 inhibitors acutely reduce Abeta in brain after po application	Lerchner A, Machauer R, Betschart C, Veenstra S, Rueeger H, McCarthy C, Tintelnot-Blomley M, Jaton AL, Rabe S, Desrayaud S, Enz A, Staufenbiel M, Paganetti P, Rondeau JM, Neumann U.	Lerchner A	Bioorg Med Chem Lett	2010		BACE	Alzheimer´s disease
20015646	Inhibition of Yersinia protein tyrosine phosphatase by phosphonate derivatives of calixarenes	Vovk AI, Kononets LA, Tanchuk VY, Cherenok SO, Drapailo AB, Kalchenko VI, Kukhar VP.	Vovk AI	Bioorg Med Chem Lett	2010		Protein tyrosine phosphatase	Antibacterial
20875694	Efficient synthesis of novel 1,2,4-triazole fused acyclic and 21-28 membered macrocyclic and/or lariat macrocyclic oxaazathia crown compounds with potential antimicrobial activity	Khalil NS.	Khalil NS	Eur J Med Chem	2010	10.1016/j.ejmech.2010.08.046	Unknown	Antibacterial
20416985	Transition metal complexes of a new hexadentate macroacyclic N2O4-donor Schiff base: inhibitory activity against bacteria and fungi	Patil M, Hunoor R, Gudasi K.	Patil M	Eur J Med Chem	2010	10.1016/j.ejmech.2010.03.025	Unknown	Antibacterial
20034706	New 14-membered octaazamacrocyclic complexes: synthesis, spectral, antibacterial and antifungal studies	Singh DP, Kumar K, Sharma C.	Singh DP	Eur J Med Chem	2010	10.1016/j.ejmech.2009.12.009	Unknown	Antibacterial
20936792	Cationic porphycenes as potential photosensitizers for antimicrobial photodynamic therapy	Ragàs X, Sánchez-García D, Ruiz-González R, Dai T, Agut M, Hamblin MR, Nonell S.	Ragàs X	J Med Chem	2010	10.1021/jm1009555	Unknown	Antibacterial
20235749	Template synthesis, spectroscopic, antibacterial, and antifungal studies of trivalent transition metal ion macrocyclic complexes	Singh DP, Kumar K, Sharma C, Aneja KR.	Singh DP	J Enzyme Inhib Med Chem	2010	10.3109/14756360903357619	Unknown	Antibacterial
20030506	Antibacterial and antifungal studies of macrocyclic complexes of trivalent transition metal ions with their spectroscopic approach	Singh DP, Kumar K, Dhiman SS, Sharma J.	Singh DP	J Enzyme Inhib Med Chem	2010	10.3109/14756360902932750	Unknown	Antibacterial
19912052	Template synthesis of macrocyclic complexes and their spectroscopic and antibacterial studies	Singh DP, Grover V, Kumar R, Jain K.	Singh DP	J Enzyme Inhib Med Chem	2010	10.3109/14756360903190754	Unknown	Antibacterial
20416985	Transition metal complexes of a new hexadentate macroacyclic N2O4-donor Schiff base: inhibitory activity against bacteria and fungi	Patil M, Hunoor R, Gudasi K.	Patil M	Eur J Med Chem	2010	10.1016/j.ejmech.2010.03.025	Unknown	Antifungal
20034706	New 14-membered octaazamacrocyclic complexes: synthesis, spectral, antibacterial and antifungal studies	Singh DP, Kumar K, Sharma C.	Singh DP	Eur J Med Chem	2010	10.1016/j.ejmech.2009.12.009	Unknown	Antifungal
21035339	Design and synthesis of macrocyclic indoles targeting blood coagulation cascade Factor XIa	Hanessian S, Larsson A, Fex T, Knecht W, Blomberg N.	Hanessian S	Bioorg Med Chem Lett	2010		Factor XIa	Antithrombotic
20724170	Bisbibenzyl derivatives sensitize vincristine-resistant KB/VCR cells to chemotherapeutic agents by retarding P-gp activity	Xi GM, Sun B, Jiang HH, Kong F, Yuan HQ, Lou HX.	Xi GM	Bioorg Med Chem	2010	10.1016/j.bmc.2010.07.055	P-glycoprotein	Anticancer
20409709	Macrocyclic hexaoxazoles: Influence of aminoalkyl substituents on RNA and DNA G-quadruplex stabilization and cytotoxicity	Satyanarayana M, Kim YA, Rzuczek SG, Pilch DS, Liu AA, Liu LF, Rice JE, LaVoie EJ.	Satyanarayana M	Bioorg Med Chem Lett	2010		DNA	Anticancer
21073160	Non-natural macrocyclic inhibitors of histone deacetylases: design, synthesis, and activity	Auzzas L, Larsson A, Matera R, Baraldi A, Deschênes-Simard B, Giannini G, Cabri W, Battistuzzi G, Gallo G, Ciacci A, Vesci L, Pisano C, Hanessian S.	Auzzas L	J Med Chem	2010	10.1021/jm101092u	HDAC	Anticancer
20669972	Non-peptide macrocyclic histone deacetylase inhibitors derived from tricyclic ketolide skeleton	Mwakwari SC, Guerrant W, Patil V, Khan SI, Tekwani BL, Gurard-Levin ZA, Mrksich M, Oyelere AK.	Mwakwari SC	J Med Chem	2010	10.1021/jm100507q	HDAC	Anticancer
20491441	Ruthenium-porphyrin conjugates with cytotoxic and phototoxic antitumor activity	Gianferrara T, Bergamo A, Bratsos I, Milani B, Spagnul C, Sava G, Alessio E.	Gianferrara T	J Med Chem	2010	10.1021/jm1002588	Unknown	Anticancer
20359224	Macrocyclic pyridyl polyoxazoles: selective RNA and DNA G-quadruplex ligands as antitumor agents	Rzuczek SG, Pilch DS, Liu A, Liu L, LaVoie EJ, Rice JE.	Rzuczek SG	J Med Chem	2010	10.1021/jm1000612	DNA	Anticancer
20957717	Modeling and biological investigations of an unusual behavior of novel synthesized acridine-based polyamine ligands in the binding of double helix and G-quadruplex DNA	Bazzicalupi C, Chioccioli M, Sissi C, Porcù E, Bonaccini C, Pivetta C, Bencini A, Giorgi C, Valtancoli B, Melani F, Gratteri P.	Bazzicalupi C	ChemMedChem	2010	10.1002/cmdc.201000332	DNA	Anticancer
20331650	Chemogenomic analysis identifies Macbecin II as a compound specific for SMAD4-negative colon cancer cells	Kaiser C, Meurice N, Gonzales IM, Arora S, Beaudry C, Bisanz KM, Robeson AC, Petit J, Azorsa DO.	Kaiser C	Chem Biol Drug Des	2010	10.1111/j.1747-0285.2010.00949.x	Hsp90	Anticancer
	Glycosylated porphyrin derivatives and their photodynamic activity in cancer cells	Seenuvasan Vedachalam,a Bo-Hwa Choi,b Kalyan Kumar Pasunooti,a Kun Mei Ching,b Kijoon Lee,c Ho Sup Yoon*b and Xue-Wei Liu	Seenuvasan Vedachalam	Medicinal chemistry communications	2010	10.1039/c0md00175a	Unknown	Anticancer
21067923	Synthesis and biological evaluations of P4-benzoxaborole-substituted macrocyclic inhibitors of HCV NS3 protease	Ding CZ, Zhang YK, Li X, Liu Y, Zhang S, Zhou Y, Plattner JJ, Baker SJ, Liu L, Duan M, Jarvest RL, Ji J, Kazmierski WM, Tallant MD, Wright LL, Smith GK, Crosby RM, Wang AA, Ni ZJ, Zou W, Wright J.	Ding CZ	Bioorg Med Chem Lett	2010		HCV NS3/4A protease	Hepatitis C
21041080	Synthesis of new acylsulfamoyl benzoxaboroles as potent inhibitors of HCV NS3 protease	Li X, Zhang YK, Liu Y, Zhang S, Ding CZ, Zhou Y, Plattner JJ, Baker SJ, Liu L, Bu W, Kazmierski WM, Wright LL, Smith GK, Jarvest RL, Duan M, Ji JJ, Cooper JP, Tallant MD, Crosby RM, Creech K, Ni ZJ, Zou W, Wright J.	Li X	Bioorg Med Chem Lett	2010		HCV NS3/4A protease	Hepatitis C
20801653	Novel macrocyclic HCV NS3 protease inhibitors derived from ?-amino cyclic boronates	Li X, Zhang YK, Liu Y, Ding CZ, Zhou Y, Li Q, Plattner JJ, Baker SJ, Zhang S, Kazmierski WM, Wright LL, Smith GK, Grimes RM, Crosby RM, Creech KL, Carballo LH, Slater MJ, Jarvest RL, Thommes P, Hubbard JA, Convery MA, Nassau PM, McDowell W, Skarzynski TJ, Qian X, Fan D, Liao L, Ni ZJ, Pennicott LE, Zou W, Wright J.	Li X	Bioorg Med Chem Lett	2010		HCV NS3/4A protease	Hepatitis C
20541405	Synthesis and SAR of potent inhibitors of the Hepatitis C virus NS3/4A protease: exploration of P2 quinazoline substituents	Nilsson M, Belfrage AK, Lindström S, Wähling H, Lindquist C, Ayesa S, Kahnberg P, Pelcman M, Benkestock K, Agback T, Vrang L, Terelius Y, Wikström K, Hamelink E, Rydergård C, Edlund M, Eneroth A, Raboisson P, Lin TI, de Kock H, Wigerinck P, Simmen K, Samuelsson B, Rosenquist S.	Nilsson M	Bioorg Med Chem Lett	2010		HCV NS3/4A protease	Hepatitis C
19932966	Novel P2-P4 macrocyclic inhibitors of HCV NS3/4A protease by P3 succinamide fragment depeptidization strategy	Pompei M, Di Francesco ME, Pesci S, Koch U, Vignetti SE, Veneziano M, Pace P, Summa V.	Pompei M	Bioorg Med Chem Lett	2010		HCV NS3/4A protease	Hepatitis C
20163176	Discovery of vaniprevir (MK-7009), a macrocyclic hepatitis C virus NS3/4a protease inhibitor	McCauley JA, McIntyre CJ, Rudd MT, Nguyen KT, Romano JJ, Butcher JW, Gilbert KF, Bush KJ, Holloway MK, Swestock J, Wan BL, Carroll SS, DiMuzio JM, Graham DJ, Ludmerer SW, Mao SS, Stahlhut MW, Fandozzi CM, Trainor N, Olsen DB, Vacca JP, Liverton NJ.	McCauley JA	J Med Chem	2010	10.1021/jm9015526	NS3/4A protease	Hepatitis C
20619663	Rational conversion of noncontinuous active region in proteins into a small orally bioavailable macrocyclic drug-like molecule: the HIV-1 CD4:gp120 paradigm	Hurevich M, Swed A, Joubran S, Cohen S, Freeman NS, Britan-Rosich E, Briant-Longuet L, Bardy M, Devaux C, Kotler M, Hoffman A, Gilon C.	Hurevich M	Bioorg Med Chem	2010	10.1016/j.bmc.2010.04.053	Gp120	HIV
19914066	Application of ring-closing metathesis macrocyclization to the development of Tsg101-binding antagonists	Liu F, Stephen AG, Waheed AA, Freed EO, Fisher RJ, Burke TR Jr.	Liu F	Bioorg Med Chem Lett	2010	PMC2818493	Tsg101	HIV
20850912	Synthesis, DNA binding and cleavage activity of macrocyclic polyamines bearing mono- or bis-acridine moieties	Liu Q, Zhang J, Wang MQ, Zhang DW, Lu QS, Huang Y, Lin HH, Yu XQ.	Liu Q	Eur J Med Chem	2010	10.1016/j.ejmech.2010.08.051	DNA	Unknown
21476495	Potent macrocyclic inhibitors of insulin-regulated aminopeptidase (IRAP) by olefin ring-closing metathesis	Andersson H, Demaegdt H, Johnsson A, Vauquelin G, Lindeberg G, Hallberg M, Erdelyi M, Karlen A, Hallberg A.	Andersson H	J Med Chem	2011	10.1021/jm200036n	IRAP	Alzheimer´s disease
21549596	Structure-activity relationship of cyclic thiacarbocyanine tau aggregation inhibitors	Schafer KN, Murale DP, Kim K, Cisek K, Kuret J, Churchill DG.	Schafer KN	Bioorg Med Chem Lett	2011	PMC4291179	Tau protein	Alzheimer´s disease
21550811	Synthesis and antibacterial activity of some binaphthyl-supported macrocycles containing a cationic amino acid	Coghlan DR, Bremner JB, Keller PA, Pyne SG, David DM, Somphol K, Baylis D, Coates J, Deadman J, Rhodes DI, Robertson AD.	Coghlan DR	Bioorg Med Chem	2011	10.1016/j.bmc.2011.04.013	Unknown	Antibacterial
21996519	New bioactive macrocyclic diterpenoids from Jatropha multifida	Kanth BS, Kumar AS, Shinde DB, Babu KH, Raju TV, Kumar CG, Sujitha P, Das B.	Kanth BS	Bioorg Med Chem Lett	2011		Unknown	Antibacterial
21652122	Antimicrobial activity of pyrimidinophanes with thiocytosine and uracil moieties	Semenov VE, Mikhailov AS, Voloshina AD, Kulik NV, Nikitashina AD, Zobov VV, Kharlamov SV, Latypov SK, Reznik VS.	Semenov VE	Eur J Med Chem	2011	10.1016/j.ejmech.2011.05.034	Unknown	Antibacterial
21940175	Synthesis and evaluation of novel macrocyclic antifungal peptides	Mulder MP, Kruijtzer JA, Breukink EJ, Kemmink J, Pieters RJ, Liskamp RM.	Mulder MP	Bioorg Med Chem	2011	10.1016/j.bmc.2011.08.034	?-(1,3)-D-glucan synthase complex	Antifungal
21112780	Design and synthesis of potent macrocyclic renin inhibitors	Sund C, Belda O, Wiktelius D, Sahlberg C, Vrang L, Sedig S, Hamelink E, Henderson I, Agback T, Jansson K, Borkakoti N, Derbyshire D, Eneroth A, Samuelsson B.	Sund C	Bioorg Med Chem Lett	2011		Renin	Antihypertensive
21420297	Design and SAR of macrocyclic Hsp90 inhibitors with increased metabolic stability and potent cell-proliferation activity	Zapf CW, Bloom JD, McBean JL, Dushin RG, Nittoli T, Ingalls C, Sutherland AG, Sonye JP, Eid CN, Golas J, Liu H, Boschelli F, Hu Y, Vogan E, Levin JI.	Zapf CW	Bioorg Med Chem Lett	2011	10.1016/j.bmcl.2011.02.101	Hsp90	Anticancer
22162786	Monoenomycin: A Simplified Trienomycin A Analogue that Manifests Anticancer Activity	Brandt GE, Blagg BS.	Brandt GE	ACS Med Chem Lett	2011	10.1021/ml200108y	Unknown	Anticancer
21605975	Discovery of a macrocyclic o-aminobenzamide Hsp90 inhibitor with heterocyclic tether that shows extended biomarker activity and in vivo efficacy in a mouse xenograft model	Zapf CW, Bloom JD, McBean JL, Dushin RG, Golas JM, Liu H, Lucas J, Boschelli F, Vogan E, Levin JI.	Zapf CW	Bioorg Med Chem Lett	2011	10.1016/j.bmcl.2011.04.102	Hsp90	Anticancer
21515049	Macrocyclic lactams as potent Hsp90 inhibitors with excellent tumor exposure and extended biomarker activity	Zapf CW, Bloom JD, McBean JL, Dushin RG, Nittoli T, Otteng M, Ingalls C, Golas JM, Liu H, Lucas J, Boschelli F, Hu Y, Vogan E, Levin JI.	Zapf CW	Bioorg Med Chem Lett	2011	10.1016/j.bmcl.2011.03.112	Hsp90	Anticancer
21715165	Discovery of a stable macrocyclic o-aminobenzamide Hsp90 inhibitor which significantly decreases tumor volume in a mouse xenograft model	Zapf CW, Bloom JD, Li Z, Dushin RG, Nittoli T, Otteng M, Nikitenko A, Golas JM, Liu H, Lucas J, Boschelli F, Vogan E, Olland A, Johnson M, Levin JI.	Zapf CW	Bioorg Med Chem Lett	2011	10.1016/j.bmcl.2011.05.102	Hsp90	Anticancer
21195622	Towards echinomycin mimetics by grafting quinoxaline residues on glycophane scaffolds	Jarikote DV, Li W, Jiang T, Eriksson LA, Murphy PV.	Jarikote DV	Bioorg Med Chem	2011	10.1016/j.bmc.2010.12.009	DNA	Anticancer
22014826	A small molecule that preferentially binds the closed conformation of Hsp90	Alexander LD, Partridge JR, Agard DA, McAlpine SR.	Alexander LD	Bioorg Med Chem Lett	2011		Hsp90	Anticancer
21855339	Metal-free cleavage efficiency toward DNA by a novel PNA analog-bridged macrocyclic polyamine	Wang MQ, Zhang J, Zhang Y, Zhang DW, Liu Q, Liu JL, Lin HH, Yu XQ.	Wang MQ	Bioorg Med Chem Lett	2011		Unknown	Anticancer
21764310	Synthesis and evaluation of biotinylated sansalvamide A analogs and their modulation of Hsp90	Kunicki JB, Petersen MN, Alexander LD, Ardi VC, McConnell JR, McAlpine SR.	Kunicki JB	Bioorg Med Chem Lett	2011	PMC3155875	Hsp90	Anticancer
21604762	Discovery of the macrocycle 11-(2-pyrrolidin-1-yl-ethoxy)-14,19-dioxa-5,7,26-triaza-tetracyclo[19.3.1.1(2,6).1(8,12)]heptacosa-1(25),2(26),3,5,8,10,12(27),16,21,23-decaene (SB1518), a potent Janus kinase 2/fms-like tyrosine kinase-3 (JAK2/FLT3) inhibitor for the treatment of myelofibrosis and lymphoma	William AD, Lee AC, Blanchard S, Poulsen A, Teo EL, Nagaraj H, Tan E, Chen D, Williams M, Sun ET, Goh KC, Ong WC, Goh SK, Hart S, Jayaraman R, Pasha MK, Ethirajulu K, Wood JM, Dymock BW.	William AD	J Med Chem	2011	10.1021/jm200326p	JAK2/FLT3	Anticancer
	Improved biodistribution, pharmacokinetics and photodynamic efficacy using a new photostable sulfonamide bacteriochlorin	Janusz M. Da?browski,*a Luis G. Arnaut,*bc Mariette M. Pereira,b Krystyna Urba nskad and Grazyna Stochel	Janusz M. Da?browski	Medicinal chemistry communications	2011	10.1039/c2md00308b	Unknown	Anticancer
21955158	Molecular modeling: a search for a calpain inhibitor as a new treatment for cataractogenesis	Stuart BG, Coxon JM, Morton JD, Abell AD, McDonald DQ, Aitken SG, Jones MA, Bickerstaffe R.	Stuart BG	J Med Chem	2011	10.1021/jm200471r	Calpain	Cataractogenesis
21868239	Novel macrocyclic C-aryl glucoside SGLT2 inhibitors as potential antidiabetic agents	Kim MJ, Lee SH, Park SO, Kang H, Lee JS, Lee KN, Jung ME, Kim J, Lee J.	Kim MJ	Bioorg Med Chem	2011	10.1016/j.bmc.2011.07.045	SGLT2	Diabetes
22106937	Optimization of the potency and pharmacokinetic properties of a macrocyclic ghrelin receptor agonist (Part I): Development of ulimorelin (TZP-101) from hit to clinic	Hoveyda HR, Marsault E, Gagnon R, Mathieu AP, Vézina M, Landry A, Wang Z, Benakli K, Beaubien S, Saint-Louis C, Brassard M, Pinault JF, Ouellet L, Bhat S, Ramaseshan M, Peng X, Foucher L, Beauchemin S, Bhérer P, Veber DF, Peterson ML, Fraser GL.	Hoveyda HR	J Med Chem	2011	10.1021/jm2007062	GRLN	GI motility disorders
24900304	Discovery of MK-1220: A Macrocyclic Inhibitor of Hepatitis C Virus NS3/4A Protease with Improved Preclinical Plasma Exposure	Rudd MT, McCauley JA, Butcher JW, Romano JJ, McIntyre CJ, Nguyen KT, Gilbert KF, Bush KJ, Holloway MK, Swestock J, Wan BL, Carroll SS, DiMuzio JM, Graham DJ, Ludmerer SW, Stahlhut MW, Fandozzi CM, Trainor N, Olsen DB, Vacca JP, Liverton NJ.	Rudd MT	ACS Med Chem Lett	2011	10.1021/ml1002426	NS3/4A protease	Hepatitis C
21782454	P2-P1' macrocyclization of P2 phenylglycine based HCV NS3 protease inhibitors using ring-closing metathesis	Lampa A, Ehrenberg AE, Vema A, Åkerblom E, Lindeberg G, Danielson UH, Karlén A, Sandström A.	Lampa A	Bioorg Med Chem	2011	10.1016/j.bmc.2011.06.064	HCV NS3 protease	Hepatitis C
21601450	Novel, potent, and orally bioavailable phosphinic acid inhibitors of the hepatitis C virus NS3 protease	Clarke MO, Chen X, Cho A, Delaney WE 4th, Doerffler E, Fardis M, Ji M, Mertzman M, Pakdaman R, Pyun HJ, Rowe T, Yang CY, Sheng XC, Kim CU.	Clarke MO	Bioorg Med Chem Lett	2011		HCV NS3/4A protease	Hepatitis C
24900333	Potent CXCR4 antagonists containing amidine type Peptide bond isosteres	Inokuchi E, Oishi S, Kubo T, Ohno H, Shimura K, Matsuoka M, Fujii N.	Inokuchi E	ACS Med Chem Lett	2011	10.1021/ml200047e	CXCR4	HIV
21840717	A novel macrocyclic lactone with insecticidal bioactivity from Streptomyces microflavus neau3	Wang XJ, Zhang J, Liu CX, Gong DL, Zhang H, Wang JD, Yan YJ, Xiang WS.	Wang XJ	Bioorg Med Chem Lett	2011		Unknown	Insecticidal
21429631	Design and synthesis of protein-protein interaction mimics as Plasmodium falciparum cysteine protease, falcipain-2 inhibitors	Rizzi L, Sundararaman S, Cendic K, Vaiana N, Korde R, Sinha D, Mohmmed A, Malhotra P, Romeo S.	Rizzi L	Eur J Med Chem	2011	10.1016/j.ejmech.2011.02.061	Falcipain-2	Antimalarial
21476508	Synthesis, structure-activity relationship, and antimalarial activity of ureas and thioureas of 15-membered azalides	Bukvi? Kraja?i? M, Peri? M, Smith KS, Schönfeld ZI, Žiher D, Fajdeti? A, Kujundži? N, Schönfeld W, Landek G, Padovan J, Jeli? D, Ager A, Milhous WK, Ellis W, Spaventi R, Ohrt C.	Bukvi? Kraja?i? M	J Med Chem	2011	10.1021/jm2001585	Unknown	Antimalarial
21600766	?v?3-Integrin-targeting lanthanide complex: synthesis and evaluation as a tumor-homing luminescent probe	Ito T, Inoue M, Akamatsu K, Kusaka E, Tanabe K, Nishimoto S.	Ito T	Bioorg Med Chem Lett	2011		?v?3-Integrin	Anticancer
21486697	Cyclic lactam hybrid ?-MSH/Agouti-related protein (AGRP) analogues with nanomolar range binding affinities at the human melanocortin receptors	Mayorov AV, Cai M, Palmer ES, Tanaka DK, Cain JP, Dedek MM, Tan B, Trivedi D, Hruby VJ.	Mayorov AV	Bioorg Med Chem Lett	2011	PMC3216836	Melanocortin receptor	Unknown
21312334	Azamacrocyclic metal complexes as CXCR4 antagonists	Tanaka T, Narumi T, Ozaki T, Sohma A, Ohashi N, Hashimoto C, Itotani K, Nomura W, Murakami T, Yamamoto N, Tamamura H.	Tanaka T	ChemMedChem	2011	10.1002/cmdc.201000548	CXCR4	Unknown
22698785	Highly potent macrocyclic BACE-1 inhibitors incorporating a hydroxyethylamine core: design, synthesis and X-ray crystal structures of enzyme inhibitor complexes	Sandgren V, Agback T, Johansson PO, Lindberg J, Kvarnström I, Samuelsson B, Belda O, Dahlgren A.	Sandgren V	Bioorg Med Chem	2012	10.1016/j.bmc.2012.05.039	BACE1	Alzheimer´s disease
23122868	Riccardin C derivatives as anti-MRSA agents: structure-activity relationship of a series of hydroxylated bis(bibenzyl)s	Sawada H, Okazaki M, Morita D, Kuroda T, Matsuno K, Hashimoto Y, Miyachi H.	Sawada H	Bioorg Med Chem Lett	2012		Unknown	Antibacterial
23046964	Synthesis and antituberculosis activity of novel unfolded and macrocyclic derivatives of ent-kaurane steviol	Khaybullin RN, Strobykina IY, Dobrynin AB, Gubaydullin AT, Chestnova RV, Babaev VM, Kataev VE.	Khaybullin RN	Bioorg Med Chem Lett	2012		Unknown	Antibacterial
22503655	Synthesis, spectral characterization and antimicrobial evaluation of Schiff base Cr (III), Mn (III) and Fe (III) macrocyclic complexes	Kumar G, Devi S, Johari R, Kumar D.	Kumar G	Eur J Med Chem	2012	10.1016/j.ejmech.2012.03.025	Unknown	Antibacterial
	Unprecedented inhibition of resistant penicillin bindingproteins by bis-2-oxoazetidinylmacrocycles	Aline Sliwa,a Georges Dive,b Astrid Zervosen,c Olivier Verlaine,b Eric Sauvageb and Jacqueline Marchand-Brynaert	Aline Sliwa	Medicinal chemistry communications	2012	10.1039/c2md00251e	PBP	Antibacterial
22765903	Synthesis of a Microcystis aeruginosa predicted metabolite with antimalarial activity	Peña S, Scarone L, Manta E, Stewart L, Yardley V, Croft S, Serra G.	Peña S	Bioorg Med Chem Lett	2012		Unknown	Antimalarial
	Synthesis of precursors and macrocycle analogs of aerucyclamides as anti-trypanosomal agents	Stella Peña,a Laura Scarone,a Andrea Medeiros,bc Eduardo Manta,a Marcelo Cominib and Gloria Serra	Stella Peña	Medicinal chemistry communications	2012	10.1039/c2md20218b	Unknown	Chagas disease
	Novel FK506 and FK520 analogues via mutasynthesis: mutasynthon scope and product characteristics	Steven J. Moss,* Anna E. Stanley-Smith, Ursula Schell, Nigel J. Coates, Teresa A. Foster, Sabine Gaisser, Matthew A. Gregory, Christine J. Martin, Mohammad Nur-e-Alam, Mahmood Piraee, Markus Radzom, Dipen Suthar, David G. Thexton, Tony D. Warneck, Ming-Qiang Zhang and Barrie Wilkinson	Steven J. Moss	Medicinal chemistry communications	2012	10.1039/c2md20266b	Calcineurin	Anti-asthma
22339472	Discovery of the macrocycle (9E)-15-(2-(pyrrolidin-1-yl)ethoxy)-7,12,25-trioxa-19,21,24-triaza-tetracyclo[18.3.1.1(2,5).1(14,18)]hexacosa-1(24),2,4,9,14(26),15,17,20,22-nonaene (SB1578), a potent inhibitor of janus kinase 2/fms-like tyrosine kinase-3 (JAK2/FLT3) for the treatment of rheumatoid arthritis	William AD, Lee AC, Poulsen A, Goh KC, Madan B, Hart S, Tan E, Wang H, Nagaraj H, Chen D, Lee CP, Sun ET, Jayaraman R, Pasha MK, Ethirajulu K, Wood JM, Dymock BW.	William AD	J Med Chem	2012	10.1021/jm201454n	JAK2/FLT3	Autoimmune diseases
22460024	Synthesis of [Tyr-5-?(CH2NMe)-Tyr-6]RA-VII, a reduced peptide bond analogue of RA-VII, an antitumor bicyclic hexapeptide	Hasuda T, Hitotsuyanagi Y, Shinada M, Takeya K.	Hasuda T	Bioorg Med Chem Lett	2012	10.1016/j.bmcl.2012.02.093	Eukaryotic ribosomes	Anticancer
22480433	An Hsp90 modulator that exhibits a unique mechanistic profile	Ramsey DM, McConnell JR, Alexander LD, Tanaka KW, Vera CM, McAlpine SR.	Ramsey DM	Bioorg Med Chem Lett	2012	10.1016/j.bmcl.2012.03.012	Hsp90	Anticancer
22365913	Synthesis of macrocyclic bisbibenzyl derivatives and their anticancer effects as anti-tubulin agents	Jiang J, Sun B, Wang YY, Cui M, Zhang L, Cui CZ, Wang YF, Liu XG, Lou HX.	Jiang J	Bioorg Med Chem	2012	10.1016/j.bmc.2012.02.004	Tubulin	Anticancer
24900575	Biological evaluation of new largazole analogues: alteration of macrocyclic scaffold with click chemistry	Li X, Tu Z, Li H, Liu C, Li Z, Sun Q, Yao Y, Liu J, Jiang S.	Li X	ACS Med Chem Lett	2012	10.1021/ml300371t	HDAC	Anticancer
23074541	Macrocyclic Hedgehog Pathway Inhibitors: Optimization of Cellular Activity and Mode of Action Studies	Dockendorff C, Nagiec MM, Weïwer M, Buhrlage S, Ting A, Nag PP, Germain A, Kim HJ, Youngsaye W, Scherer C, Bennion M, Xue L, Stanton BZ, Lewis TA, Macpherson L, Palmer M, Foley MA, Perez JR, Schreiber SL.	Dockendorff C	ACS Med Chem Lett	2012	10.1021/ml300172p	Hedgehog (Hh) pathway	Anticancer
24900543	Macrocyclic peptoid-Peptide hybrids as inhibitors of class I histone deacetylases	Olsen CA, Montero A, Leman LJ, Ghadiri MR.	Olsen CA	ACS Med Chem Lett	2012	10.1021/ml300162r	HDAC	Anticancer
22335896	Synthesis of novel long wavelength cationic chlorins via stereoselective aldol-like condensation	Li JZ, Wang JJ, Yoon I, Cui BC, Shim YK.	Li JZ	Bioorg Med Chem Lett	2012		DNA	Anticancer
22192591	Design and synthesis of novel macrocyclic 2-amino-6-arylpyrimidine Hsp90 inhibitors	Suda A, Koyano H, Hayase T, Hada K, Kawasaki K, Komiyama S, Hasegawa K, Fukami TA, Sato S, Miura T, Ono N, Yamazaki T, Saitoh R, Shimma N, Shiratori Y, Tsukuda T.	Suda A	Bioorg Med Chem Lett	2012		Hsp90	Anticancer
22154662	Combination of two chromophores: synthesis and PDT application of porphyrin-pentamethinium conjugate	B?íza T, Králová J, Cígler P, Kejík Z, Pou?ková P, Vašek P, Moserová I, Martásek P, Král V.	B?íza T	Bioorg Med Chem Lett	2012		Unknown	Anticancer
22137846	Synthesis and evaluation of macrocyclic diarylether heptanoid natural products and their analogs	Bryant VC, Kishore Kumar GD, Nyong AM, Natarajan A.	Bryant VC	Bioorg Med Chem Lett	2012	PMC3248982	Unknown	Anticancer
22119465	Structure-based design of PDK1 inhibitors	Poulsen A, Blanchard S, Soh CK, Lee C, Williams M, Wang H, Dymock B.	Poulsen A	Bioorg Med Chem Lett	2012		PDK1	Anticancer
22148278	Discovery of kinase spectrum selective macrocycle (16E)-14-methyl-20-oxa-5,7,14,26-tetraazatetracyclo[19.3.1.1(2,6).1(8,12)]heptacosa-1(25),2(26),3,5,8(27),9,11,16,21,23-decaene (SB1317/TG02), a potent inhibitor of cyclin dependent kinases (CDKs), Janus kinase 2 (JAK2), and fms-like tyrosine kinase-3 (FLT3) for the treatment of cancer	William AD, Lee AC, Goh KC, Blanchard S, Poulsen A, Teo EL, Nagaraj H, Lee CP, Wang H, Williams M, Sun ET, Hu C, Jayaraman R, Pasha MK, Ethirajulu K, Wood JM, Dymock BW.	William AD	J Med Chem	2012	10.1021/jm201112g	CDKs, JAK2, and FLT3	Anticancer
22172029	Design, synthesis, and anaplastic lymphoma kinase (ALK) inhibitory activity for a novel series of 2,4,8,22-tetraazatetracyclo[14.3.1.1³,?.1?,¹³]docosa-1(20),3(22),4,6,9(21),10,12,16,18-nonaene macrocycles	Breslin HJ, Lane BM, Ott GR, Ghose AK, Angeles TS, Albom MS, Cheng M, Wan W, Haltiwanger RC, Wells-Knecht KJ, Dorsey BD.	Breslin HJ	J Med Chem	2012	10.1021/jm201333e	ALK	Anticancer
22168797	Discovery and synthesis of namalide reveals a new anabaenopeptin scaffold and peptidase inhibitor	Cheruku P, Plaza A, Lauro G, Keffer J, Lloyd JR, Bifulco G, Bewley CA.	Cheruku P	J Med Chem	2012	10.1021/jm201238p	CPA	Anticancer
22777958	Cyclosquaramides as kinase inhibitors with anticancer activity	Villalonga P, Fernández de Mattos S, Ramis G, Obrador-Hevia A, Sampedro A, Rotger C, Costa A.	Villalonga P	ChemMedChem	2012	10.1002/cmdc.201200157	Unknown	Anticancer
22344177	Highly specific, bisubstrate-competitive Src inhibitors from DNA-templated macrocycles	Georghiou G, Kleiner RE, Pulkoski-Gross M, Liu DR, Seeliger MA.	Georghiou G	Nat Chem Biol	2012	10.1038/nchembio.792	Src kinase	Anticancer
	Inhibition of Ras–effector interactions by cyclic peptides	Xianghong Wu,a Punit Upadhyaya,a Miguel A. Villalona-Calero,b Roger Briesewitz*c and Dehua Pei	Xianghong Wu	Medicinal chemistry communications	2012	10.1039/c2md20329d	K-Ras	Anticancer
22443115	In vitro and in vivo trypanosomicidal activity of pyrazole-containing macrocyclic and macrobicyclic polyamines: their action on acute and chronic phases of Chagas disease	Sánchez-Moreno M, Marín C, Navarro P, Lamarque L, García-España E, Miranda C, Huertas O, Olmo F, Gómez-Contreras F, Pitarch J, Arrebola F.	Sánchez-Moreno M	J Med Chem	2012	10.1021/jm2017144	Fe-SOD	Chagas disease
22542193	Finger-loop inhibitors of the HCV NS5b polymerase. Part 1: Discovery and optimization of novel 1,6- and 2,6-macrocyclic indole series	McGowan D, Vendeville S, Lin TI, Tahri A, Hu L, Cummings MD, Amssoms K, Berke JM, Canard M, Cleiren E, Dehertogh P, Last S, Fransen E, Van Der Helm E, Van den Steen I, Vijgen L, Rouan MC, Fanning G, Nyanguile O, Van Emelen K, Simmen K, Raboisson P.	McGowan D	Bioorg Med Chem Lett	2012	10.1016/j.bmcl.2012.03.097	HCV NS5b polymerase	Hepatitis C
24900473	Discovery of MK-5172, a Macrocyclic Hepatitis C Virus NS3/4a Protease Inhibitor	Harper S, McCauley JA, Rudd MT, Ferrara M, DiFilippo M, Crescenzi B, Koch U, Petrocchi A, Holloway MK, Butcher JW, Romano JJ, Bush KJ, Gilbert KF, McIntyre CJ, Nguyen KT, Nizi E, Carroll SS, Ludmerer SW, Burlein C, DiMuzio JM, Graham DJ, McHale CM, Stahlhut MW, Olsen DB, Monteagudo E, Cianetti S, Giuliano C, Pucci V, Trainor N, Fandozzi CM, Rowley M, Coleman PJ, Vacca JP, Summa V, Liverton NJ.	Harper S	ACS Med Chem Lett	2012	10.1021/ml300017p	NS3/4A protease	Hepatitis C
22425454	Discovery of novel P3-oxo inhibitor of hepatitis C virus NS3/4A serine protease	Duan M, Kazmierski W, Crosby R, Gartland M, Ji J, Tallant M, Wang A, Hamatake R, Wright L, Wu M, Zhang YK, Ding CZ, Li X, Liu Y, Zhang S, Zhou Y, Plattner JJ, Baker SJ.	Duan M	Bioorg Med Chem Lett	2012	10.1016/j.bmcl.2012.02.039	NS3/4A protease	Hepatitis C
22633687	Finger loop inhibitors of the HCV NS5b polymerase. Part II. Optimization of tetracyclic indole-based macrocycle leading to the discovery of TMC647055	Vendeville S, Lin TI, Hu L, Tahri A, McGowan D, Cummings MD, Amssoms K, Canard M, Last S, Van den Steen I, Devogelaere B, Rouan MC, Vijgen L, Berke JM, Dehertogh P, Fransen E, Cleiren E, van der Helm L, Fanning G, Van Emelen K, Nyanguile O, Simmen K, Raboisson P.	Vendeville S	Bioorg Med Chem Lett	2012	10.1016/j.bmcl.2012.04.113	HCV NS5b polymerase	Hepatitis C
23084906	Development of macrocyclic inhibitors of HCV NS3/4A protease with cyclic constrained P2-P4 linkers	Rudd MT, McIntyre CJ, Romano JJ, Butcher JW, Holloway MK, Bush K, Nguyen KT, Gilbert KF, Lyle TA, Liverton NJ, Wan BL, Summa V, Harper S, Rowley M, Vacca JP, Carroll SS, Burlein C, DiMuzio JM, Gates A, Graham DJ, Huang Q, Ludmerer SW, McClain S, McHale C, Stahlhut M, Fandozzi C, Taylor A, Trainor N, Olsen DB, McCauley JA.	Rudd MT	Bioorg Med Chem Lett	2012		HCV NS3/4A protease	Hepatitis C
23021993	Development of potent macrocyclic inhibitors of genotype 3a HCV NS3/4A protease	Rudd MT, McCauley JA, Romano JJ, Butcher JW, Bush K, McIntyre CJ, Nguyen KT, Gilbert KF, Lyle TA, Holloway MK, Wan BL, Vacca JP, Summa V, Harper S, Rowley M, Carroll SS, Burlein C, DiMuzio JM, Gates A, Graham DJ, Huang Q, Ludmerer SW, McClain S, McHale C, Stahlhut M, Fandozzi C, Taylor A, Trainor N, Olsen DB, Liverton NJ.	Rudd MT	Bioorg Med Chem Lett	2012		HCV NS3/4A protease	Hepatitis C
22471376	Discovery of novel urea-based hepatitis C protease inhibitors with high potency against protease-inhibitor-resistant mutants	Kazmierski WM, Hamatake R, Duan M, Wright LL, Smith GK, Jarvest RL, Ji JJ, Cooper JP, Tallant MD, Crosby RM, Creech K, Wang A, Li X, Zhang S, Zhang YK, Liu Y, Ding CZ, Zhou Y, Plattner JJ, Baker SJ, Bu W, Liu L.	Kazmierski WM	J Med Chem	2012	10.1021/jm201278q	NS3/4A protease	Hepatitis C
	Sangamides, a new class of cyclophilin-inhibiting host-targeted antivirals for treatment of HCV infection	Steven J. Moss,a Michael Bobardt,b Pieter Leyssen,c Nigel Coates,‡a Udayan Chatterji,b Xie Dejian,d Teresa Foster,‡a Jinlun Liu,d Mohammad Nur-e-Alam,‡a Dipen Suthar,‡a Chen Yongsheng,d Tony Warneck,‡a Ming-Qiang Zhang,‡a Johan Neyts,c Philippe Gallay,b Barrie Wilkinson‡a and Matthew A. Gregory	Steven J. Moss	Medicinal chemistry communications	2012	10.1039/c1md00227a	CypA-NS5A	Hepatitis C
	Unfolded and macrocyclic ammonium derivatives of diterpenoids steviol and isosteviol having choline moieties. Synthesis and inhibitory activities toward acetylcholine- and butyrylcholinesterases	Mayya G. Korochkina,a Alexandra D. Nikitashina,a Ravil N. Khaybullin,a Konstantin A. Petrov,a Irina Yu. Strobykina,a Vladimir V. Zobova and Vladimir E. Kataev	Mayya G. Korochkina	Medicinal chemistry communications	2012	10.1039/c2md20165h	AChE	Muscle weakness syndromes
22503363	Syntheses of [12]aneN?-oligopeptide conjugates as effective DNA condensation agents	Li ZF, Guo ZF, Yan H, Lu ZL, Wu DY.	Li ZF	Bioorg Med Chem	2012	10.1016/j.bmc.2012.03.022	DNA	Unknown
22204742	Effective and reversible DNA condensation induced by bifunctional molecules containing macrocyclic polyamines and naphthyl moieties	Yan H, Li ZF, Guo ZF, Lu ZL, Wang F, Wu LZ.	Yan H	Bioorg Med Chem	2012	10.1016/j.bmc.2011.11.069	DNA	Unknown
	Synthesis and binding affinities for sst receptors of cyclic peptoid SRIF-mimetics	C ecile Caumes,ab Thomas Hjelmgaard,ab Olivier Roy,ab Morgane Reynaud,c Denis Servent,c Claude Taillefumier*ab and Sophie Faure	C ecile Caume	Medicinal chemistry communications	2012	10.1039/c2md20265d	Somatostatin receptor	Unknown
24900727	Tetrahydroquinoline-derived macrocyclic toolbox: the discovery of antiangiogenesis agents in zebrafish assay	Reddy Guduru SK, Chamakuri S, Chandrasekar G, Kitambi SS, Arya P.	Reddy Guduru SK	ACS Med Chem Lett	2013	10.1021/ml400026n	Unknown	Antiangiogenic
24239015	Structure-anti-MRSA activity relationship of macrocyclic bis(bibenzyl) derivatives	Sawada H, Onoda K, Morita D, Ishitsubo E, Matsuno K, Tokiwa H, Kuroda T, Miyachi H.	Sawada H	Bioorg Med Chem Lett	2013		Unknown	Antibacterial
23648973	Macrocycle-embedded ?-lactams as novel inhibitors of the Penicillin Binding Protein PBP2a from MRSA	Dive G, Bouillon C, Sliwa A, Valet B, Verlaine O, Sauvage E, Marchand-Brynaert J.	Dive G	Eur J Med Chem	2013	10.1016/j.ejmech.2013.03.052	PBP2a	Antibacterial
24106106	Amythiamicin?D and related thiopeptides as inhibitors of the bacterial elongation factor EF-Tu: modification of the amino acid at carbon atom C2 of ring?C dramatically influences activity	Gross S, Nguyen F, Bierschenk M, Sohmen D, Menzel T, Antes I, Wilson DN, Bach T.	Gross S	ChemMedChem	2013	10.1002/cmdc.201300323	EF-Tu	Antibacterial
23535598	Structural basis for the drug extrusion mechanism by a MATE multidrug transporter	Tanaka Y, Hipolito CJ, Maturana AD, Ito K, Kuroda T, Higuchi T, Katoh T, Kato HE, Hattori M, Kumazaki K, Tsukazaki T, Ishitani R, Suga H, Nureki O.	Tanaka Y	Nature	2013	10.1038/nature12014	MATE	Antibacterial
21999479	Template synthesis, spectroscopic studies, antimicrobial, nematicidal and pesticidal activities of chromium(III) macrocyclic complexes	Masih I, Fahmi N, Rajkumar.	Masih I	J Enzyme Inhib Med Chem	2013	10.3109/14756366.2011.625022	Unknown	Antibacterial
24900759	Novel Macrocyclic Amidinoureas: Potent Non-Azole Antifungals Active against Wild-Type and Resistant Candida Species	Sanguinetti M, Sanfilippo S, Castagnolo D, Sanglard D, Posteraro B, Donzellini G, Botta M.	Sanguinetti M	ACS Med Chem Lett	2013	10.1021/ml400187w	Unknown	Antifungal
23395967	In vitro activity of scorpiand-like azamacrocycle derivatives in promastigotes and intracellular amastigotes of Leishmania infantum and Leishmania braziliensis	Marín C, Clares MP, Ramírez-Macías I, Blasco S, Olmo F, Soriano C, Verdejo B, Rosales MJ, Gomez-Herrera D, García-España E, Sánchez-Moreno M.	Marín C	Eur J Med Chem	2013	10.1016/j.ejmech.2013.01.001	Fe-SOD	Antileishmanial
21999479	Template synthesis, spectroscopic studies, antimicrobial, nematicidal and pesticidal activities of chromium(III) macrocyclic complexes	Masih I, Fahmi N, Rajkumar.	Masih I	J Enzyme Inhib Med Chem	2013	10.3109/14756366.2011.625022	Unknown	Antiparasitic
23787291	Macrocyclic biphenyl tetraoxazoles: synthesis, evaluation as G-quadruplex stabilizers and cytotoxic activity	Blankson GA, Pilch DS, Liu AA, Liu LF, Rice JE, LaVoie EJ.	Blankson GA	Bioorg Med Chem	2013	10.1016/j.bmc.2013.05.033	DNA	Anticancer
23218779	Carbohydrate-conjugated porphyrin dimers: synthesis and photobiological evaluation for a potential application in one-photon and two-photon photodynamic therapy	Garcia G, Hammerer F, Poyer F, Achelle S, Teulade-Fichou MP, Maillard P.	Garcia G	Bioorg Med Chem	2013	10.1016/j.bmc.2012.10.042	Unknown	Anticancer
24900628	Antitumor potential of conjugable valinomycins bearing hydroxyl sites: in vitro studies	Iacobazzi RM, Annese C, Azzariti A, D'Accolti L, Franco M, Fusco C, La Piana G, Laquintana V, Denora N.	Iacobazzi RM	ACS Med Chem Lett	2013	10.1021/ml400300q	Unknown	Anticancer
24900585	Largazole Arrests Cell Cycle at G1 Phase and Triggers Proteasomal Degradation of E2F1 in Lung Cancer Cells	Wu LC, Wen ZS, Qiu YT, Chen XQ, Chen HB, Wei MM, Liu Z, Jiang S, Zhou GB.	Wu LC	ACS Med Chem Lett	2013	10.1021/ml400093y	E2F1	Anticancer
24273633	Synthesis and Cytotoxicity of Semisynthetic Withalongolide A Analogues	Motiwala HF, Bazzill J, Samadi A, Zhang H, Timmermann BN, Cohen MS, Aubé J.	Motiwala HF	ACS Med Chem Lett	2013	10.1021/ml400267q	Unknown	Anticancer
24268554	Aza-cycloisodityrosine analogue of RA-VII, an antitumor bicyclic hexapeptide	Hitotsuyanagi Y, Miyazawa A, Hinosawa TA, Nakagawa Y, Hasuda T, Takeya K.	Hitotsuyanagi Y	Bioorg Med Chem Lett	2013		Unknown	Anticancer
23756369	Structures and biosynthesis of 12-membered macrocyclic depsipeptides from Streptomyces sp. ML55	Li X, Zvanych R, Torchia J, Magarvey NA.	Li X	Bioorg Med Chem Lett	2013		Unknown	Anticancer
23648180	Synthesis and preliminary evaluation steroidal antiestrogen-geldanamycin conjugates	Adam Hendricks J, Hanson RN, Amolins M, Mihelcic JM, Blagg BS.	Adam Hendricks J	Bioorg Med Chem Lett	2013	PMC4123820	ER	Anticancer
23267767	Development of hypoxia-inducible factor (HIF)-1? inhibitors: effect of ortho-carborane substituents on HIF transcriptional activity under hypoxia	Nakamura H, Yasui Y, Maruyama M, Minegishi H, Ban HS, Sato S.	Nakamura H	Bioorg Med Chem Lett	2013		HIF-1?	Anticancer
23786380	Synthesis and in vitro photodynamic activity of oligomeric ethylene glycol-quinoline substituted zinc(II) phthalocyanine derivatives	Jia X, Yang FF, Li J, Liu JY, Xue JP.	Jia X	J Med Chem	2013	10.1021/jm400722d	Unknown	Anticancer
23336337	Enhancing macrocyclic diterpenes as multidrug-resistance reversers: structure-activity studies on jolkinol D derivatives	Reis M, Ferreira RJ, Santos MM, dos Santos DJ, Molnár J, Ferreira MJ.	Reis M	J Med Chem	2013	10.1021/jm301441w	Unknown	Anticancer
23244744	Structure-based design of high-affinity macrocyclic peptidomimetics to block the menin-mixed lineage leukemia 1 (MLL1) protein-protein interaction	Zhou H, Liu L, Huang J, Bernard D, Karatas H, Navarro A, Lei M, Wang S.	Zhou H	J Med Chem	2013	10.1021/jm3015298	MLL1	Anticancer
23535598	Structural basis for the drug extrusion mechanism by a MATE multidrug transporter	Tanaka Y, Hipolito CJ, Maturana AD, Ito K, Kuroda T, Higuchi T, Katoh T, Kato HE, Hattori M, Kumazaki K, Tsukazaki T, Ishitani R, Suga H, Nureki O.	Tanaka Y	Nature	2013	10.1038/nature12014	MATE	Anticancer
23241370	Polyazamacrocycles as potential antitumor agents for human prostate cancer cells	Cruz C, Cairrão E, Lourenço O, Almeida P, Verde I, Queiroz JA.	Cruz C	Chem Biol Drug Des	2013	10.1111/cbdd.12098	Unknown	Anticancer
24158012	Scorpiand-like azamacrocycles prevent the chronic establishment of Trypanosoma cruzi in a murine model	Olmo F, Marín C, Clares MP, Blasco S, Albelda MT, Soriano C, Gutiérrez-Sánchez R, Arrebola-Vargas F, García-España E, Sánchez-Moreno M.	Olmo F	Eur J Med Chem	2013	10.1016/j.ejmech.2013.09.048	Fe-SOD	Chagas disease
23727045	Macrocyclic inhibitors of 3C and 3C-like proteases of picornavirus, norovirus, and coronavirus	Mandadapu SR, Weerawarna PM, Prior AM, Uy RA, Aravapalli S, Alliston KR, Lushington GH, Kim Y, Hua DH, Chang KO, Groutas WC.	Mandadapu SR	Bioorg Med Chem Lett	2013	PMC3750990	3C protease	Coronavirus
24130198	A template-based approach to inhibitors of calpain?2, 20S proteasome, and HIV-1 protease	Jones SA, Neilsen PM, Siew L, Callen DF, Goldfarb NE, Dunn BM, Abell AD.	Jones SA	ChemMedChem	2013	10.1002/cmdc.201300387	Calpain?2	HIV
21999479	Template synthesis, spectroscopic studies, antimicrobial, nematicidal and pesticidal activities of chromium(III) macrocyclic complexes	Masih I, Fahmi N, Rajkumar.	Masih I	J Enzyme Inhib Med Chem	2013	10.3109/14756366.2011.625022	Unknown	Insecticidal
24160253	Design and synthesis of P1-P3 macrocyclic tertiary-alcohol-comprising HIV-1 protease inhibitors	Joshi A, Véron JB, Unge J, Rosenquist Å, Wallberg H, Samuelsson B, Hallberg A, Larhed M.	Joshi A	J Med Chem	2013	10.1021/jm400811d	HIV-1 protease	Antimalarial
23727045	Macrocyclic inhibitors of 3C and 3C-like proteases of picornavirus, norovirus, and coronavirus	Mandadapu SR, Weerawarna PM, Prior AM, Uy RA, Aravapalli S, Alliston KR, Lushington GH, Kim Y, Hua DH, Chang KO, Groutas WC.	Mandadapu SR	Bioorg Med Chem Lett	2013	PMC3750990	3C protease	Norovirus
23727045	Macrocyclic inhibitors of 3C and 3C-like proteases of picornavirus, norovirus, and coronavirus	Mandadapu SR, Weerawarna PM, Prior AM, Uy RA, Aravapalli S, Alliston KR, Lushington GH, Kim Y, Hua DH, Chang KO, Groutas WC.	Mandadapu SR	Bioorg Med Chem Lett	2013	PMC3750990	3C protease	Picornavirus
23586812	Development of a selective peptide macrocycle inhibitor of coagulation factor XII toward the generation of a safe antithrombotic therapy	Baeriswyl V, Calzavarini S, Gerschheimer C, Diderich P, Angelillo-Scherrer A, Heinis C.	Baeriswyl V	J Med Chem	2013	10.1021/jm400236j	Coagulation factor XII	Antithrombotic
24100156	Synthetic trimethyllysine receptors that bind histone 3, trimethyllysine 27 (H3K27me3) and disrupt its interaction with the epigenetic reader protein CBX7	Tabet S, Douglas SF, Daze KD, Garnett GA, Allen KJ, Abrioux EM, Quon TT, Wulff JE, Hof F.	Tabet S	Bioorg Med Chem	2013	10.1016/j.bmc.2013.09.024	H3K27me3	Unknown
24900800	Small Macrocycles As Highly Active Integrin ?2?1 Antagonists	Halland N, Blum H, Buning C, Kohlmann M, Lindenschmidt A.	Halland N	ACS Med Chem Lett	2014	10.1021/ml4004556	Integrin ?2?1	Antiangiogenic
25455183	Synthesis of linear and cyclic guazatine derivatives endowed with antibacterial activity	Maccari G, Sanfilippo S, De Luca F, Deodato D, Casian A, Dasso Lang MC, Zamperini C, Dreassi E, Rossolini GM, Docquier JD, Botta M.	Maccari G	Bioorg Med Chem Lett	2014	10.1016/j.bmcl.2014.09.081	Unknown	Antibacterial
24565971	Study of anti-fibrillogenic activity of iron(II) clathrochelates	Kovalska VB, Losytskyy MY, Varzatskii OA, Cherepanov VV, Voloshin YZ, Mokhir AA, Yarmoluk SM, Volkov SV.	Kovalska VB	Bioorg Med Chem	2014	10.1016/j.bmc.2014.01.048	Unknown	Antifibrillogenic agent
25052426	Bahamaolide A from the marine-derived Streptomyces sp. CNQ343 inhibits isocitrate lyase in Candida albicans	Lee SH, Moon K, Kim H, Shin J, Oh DC, Oh KB.	Lee SH	Bioorg Med Chem Lett	2014		Isocitrate lyase	Antifungal
24469079	Novel macrocyclic molecules based on 12a-N substituted 16-membered azalides and azalactams as potential antifungal agents	Wang X, Zhang S, Pang Y, Yuan H, Liang X, Zhang J, Wang D, Wang M, Dong Y.	Wang X	Eur J Med Chem	2014	10.1016/j.ejmech.2013.11.032	Unknown	Antifungal
24900800	Small Macrocycles As Highly Active Integrin ?2?1 Antagonists	Halland N, Blum H, Buning C, Kohlmann M, Lindenschmidt A.	Halland N	ACS Med Chem Lett	2014	10.1021/ml4004556	Integrin ?2?1	Antithrombotic
	Synthesis of cyclohexapeptides as antimalarial and anti-trypanosomal agents	S. Peña, ˜ a C. Fagundez,a A. Medeiros,bc M. Comini,b L. Scarone,a D. Sellanes,a E. Manta,a J. Tulla-Puche,de F. Albericio,defg L. Stewart,h V. Yardleyh and G. Serra	Stella Peña	Medicinal chemistry communications	2014	10.1039/c4md00135d	Unknown	Chagas disease
25438763	Improving the MDR reversal activity of 6,17-epoxylathyrane diterpenes	Vieira C, Duarte N, Reis MA, Spengler G, Madureira AM, Molnár J, Ferreira MJ.	Vieira C	Bioorg Med Chem	2014	10.1016/j.bmc.2014.09.041	P-glycoprotein	Anticancer
25221655	Structure-Based Design and Synthesis of Potent Cyclic Peptides Inhibiting the YAP-TEAD Protein-Protein Interaction	Zhang Z, Lin Z, Zhou Z, Shen HC, Yan SF, Mayweg AV, Xu Z, Qin N, Wong JC, Zhang Z, Rong Y, Fry DC, Hu T.	Zhang Z	ACS Med Chem Lett	2014	10.1021/ml500160m	YAP	Anticancer
25050163	Chemically accessible hsp90 inhibitor that does not induce a heat shock response	Koay YC, McConnell JR, Wang Y, Kim SJ, Buckton LK, Mansour F, McAlpine SR.	Koay YC	ACS Med Chem Lett	2014	10.1021/ml500114p	Hsp90	Anticancer
24360559	A heat shock protein 90 inhibitor that modulates the immunophilins and regulates hormone receptors without inducing the heat shock response	McConnell JR, Alexander LA, McAlpine SR.	McConnell JR	Bioorg Med Chem Lett	2014	PMC4547841	Hsp90	Anticancer
25277067	Discovery of diamine-linked 17-aroylamido-17-demethoxygeldanamycins as potent Hsp90 inhibitors	Li Z, Jia L, Wang J, Wu X, Hao H, Wu Y, Xu H, Wang Z, Shi G, Lu C, Shen Y.	Li Z	Eur J Med Chem	2014	10.1016/j.ejmech.2014.09.078	Hsp90	Anticancer
25216377	Organotin(IV) complexes derived from Schiff base N'-[(1E)-(2-hydroxy-3-methoxyphenyl)methylidene]pyridine-4-carbohydrazone: synthesis, in vitro cytotoxicities and DNA/BSA interaction	Hong M, Geng H, Niu M, Wang F, Li D, Liu J, Yin H.	Hong M	Eur J Med Chem	2014	10.1016/j.ejmech.2014.08.070	DNA	Anticancer
25105924	Design, synthesis and biological evaluation of 17-arylmethylamine-17-demethoxygeldanamycin derivatives as potent Hsp90 inhibitors	Li Z, Jia L, Wang J, Wu X, Hao H, Xu H, Wu Y, Shi G, Lu C, Shen Y.	Li Z	Eur J Med Chem	2014	10.1016/j.ejmech.2014.07.101	Hsp90	Anticancer
24819116	Discovery of (10R)-7-amino-12-fluoro-2,10,16-trimethyl-15-oxo-10,15,16,17-tetrahydro-2H-8,4-(metheno)pyrazolo[4,3-h][2,5,11]-benzoxadiazacyclotetradecine-3-carbonitrile (PF-06463922), a macrocyclic inhibitor of anaplastic lymphoma kinase (ALK) and c-ros oncogene 1 (ROS1) with preclinical brain exposure and broad-spectrum potency against ALK-resistant mutations	Johnson TW, Richardson PF, Bailey S, Brooun A, Burke BJ, Collins MR, Cui JJ, Deal JG, Deng YL, Dinh D, Engstrom LD, He M, Hoffman J, Hoffman RL, Huang Q, Kania RS, Kath JC, Lam H, Lam JL, Le PT, Lingardo L, Liu W, McTigue M, Palmer CL, Sach NW, Smeal T, Smith GL, Stewart AE, Timofeevski S, Zhu H, Zhu J, Zou HY, Edwards MP.	Johnson TW	J Med Chem	2014	10.1021/jm500261q	ALK, ROS1	Anticancer
25380299	Methyl effect in azumamides provides insight into histone deacetylase inhibition by macrocycles	Maolanon AR, Villadsen JS, Christensen NJ, Hoeck C, Friis T, Harris P, Gotfredsen CH, Fristrup P, Olsen CA.	Maolanon AR	J Med Chem	2014	10.1021/jm501399d	HDAC	Anticancer
25045073	The impact of cyclopropane configuration on the biological activity of cyclopropyl-epothilones	Gaugaz FZ, Redondo-Horcajo M, Barasoain I, Díaz JF, Cobos-Correa A, Kaufmann M, Altmann KH.	Gaugaz FZ	ChemMedChem	2014	10.1002/cmdc.201402129	Tubulin	Anticancer
24449620	Novel heterobimetallic radiotheranostic: preparation, activity, and biodistribution	Adriaenssens L, Liu Q, Chaux-Picquet F, Tasan S, Picquet M, Denat F, Le Gendre P, Marques F, Fernandes C, Mendes F, Gano L, Campello MP, Bodio E.	Adriaenssens L	ChemMedChem	2014	10.1002/cmdc.201300494	Unknown	Anticancer
	An azumamide C analogue without the zinc-binding functionality	Jesper S. Villadsen,a Betul Kitir, ¨ ‡a Kathrine Wich,‡ Tina Friis,b Andreas S. Madsen‡a and Christian A. Olsen	Jesper S. Villadsen	Medicinal chemistry communications	2014	10.1039/c4md00252k	HDAC	Anticancer
24847884	Anti-diabetic activity of insulin-degrading enzyme inhibitors mediated by multiple hormones	Maianti JP, McFedries A, Foda ZH, Kleiner RE, Du XQ, Leissring MA, Tang WJ, Charron MJ, Seeliger MA, Saghatelian A, Liu DR.	Maianti JP	Nature	2014	10.1038/nature13297	IDE	Diabetes
25456385	Vinylated linear P2 pyrimidinyloxyphenylglycine based inhibitors of the HCV NS3/4A protease and corresponding macrocycles	Lampa A, Alogheli H, Ehrenberg AE, Åkerblom E, Svensson R, Artursson P, Danielson UH, Karlén A, Sandström A.	Lampa A	Bioorg Med Chem	2014	10.1016/j.bmc.2014.10.010	HCV NS3/4A protease	Hepatitis C
24900818	Novel Quinoline-Based P2-P4 Macrocyclic Derivatives As Pan-Genotypic HCV NS3/4a Protease Inhibitors	Shah U, Jayne C, Chackalamannil S, Velázquez F, Guo Z, Buevich A, Howe JA, Chase R, Soriano A, Agrawal S, Rudd MT, McCauley JA, Liverton NJ, Romano J, Bush K, Coleman PJ, Grisé-Bard C, Brochu MC, Charron S, Aulakh V, Bachand B, Beaulieu P, Zaghdane H, Bhat S, Han Y, Vacca JP, Davies IW, Weber AE, Venkatraman S.	Shah U	ACS Med Chem Lett	2014	10.1021/ml400466p	HCV NS3/4a	Hepatitis C
25155387	Structure-based design of a novel series of azetidine inhibitors of the hepatitis C virus NS3/4A serine protease	Parsy C, Alexandre FR, Brandt G, Caillet C, Cappelle S, Chaves D, Convard T, Derock M, Gloux D, Griffon Y, Lallos L, Leroy F, Liuzzi M, Loi AG, Moulat L, Musiu C, Rahali H, Roques V, Seifer M, Standring D, Surleraux D.	Parsy C	Bioorg Med Chem Lett	2014		NS3/4A protease	Hepatitis C
24405705	Novel, sulfonamide linked inhibitors of the hepatitis C virus NS3 protease	Kirschberg TA, Squires NH, Yang H, Corsa AC, Tian Y, Tirunagari N, Sheng XC, Kim CU.	Kirschberg TA	Bioorg Med Chem Lett	2014		NS3/4A protease	Hepatitis C
24446688	Discovery and development of simeprevir (TMC435), a HCV NS3/4A protease inhibitor	Rosenquist Å, Samuelsson B, Johansson PO, Cummings MD, Lenz O, Raboisson P, Simmen K, Vendeville S, de Kock H, Nilsson M, Horvath A, Kalmeijer R, de la Rosa G, Beumont-Mauviel M.	Rosenquist Å	J Med Chem	2014	10.1021/jm401507s	NS3/4A protease	Hepatitis C
24144360	Discovery and early development of TMC647055, a non-nucleoside inhibitor of the hepatitis C virus NS5B polymerase	Cummings MD, Lin TI, Hu L, Tahri A, McGowan D, Amssoms K, Last S, Devogelaere B, Rouan MC, Vijgen L, Berke JM, Dehertogh P, Fransen E, Cleiren E, van der Helm L, Fanning G, Nyanguile O, Simmen K, Van Remoortere P, Raboisson P, Vendeville S.	Cummings MD	J Med Chem	2014	10.1021/jm401396p	HCV NS5b polymerase	Hepatitis C
23672640	Discovery of danoprevir (ITMN-191/R7227), a highly selective and potent inhibitor of hepatitis C virus (HCV) NS3/4A protease	Jiang Y, Andrews SW, Condroski KR, Buckman B, Serebryany V, Wenglowsky S, Kennedy AL, Madduru MR, Wang B, Lyon M, Doherty GA, Woodard BT, Lemieux C, Geck Do M, Zhang H, Ballard J, Vigers G, Brandhuber BJ, Stengel P, Josey JA, Beigelman L, Blatt L, Seiwert SD.	Jiang Y	J Med Chem	2014	10.1021/jm400164c	NS3/4A protease	Hepatitis C
23506530	Discovery of hepatitis C virus NS3-4A protease inhibitors with improved barrier to resistance and favorable liver distribution	Moreau B, O'Meara JA, Bordeleau J, Garneau M, Godbout C, Gorys V, Leblanc M, Villemure E, White PW, Llinàs-Brunet M.	Moreau B	J Med Chem	2014	10.1021/jm400121t	HCV NS3/4A protease	Hepatitis C
24857776	Synthesis and antimalarial activity of metal complexes of cross-bridged tetraazamacrocyclic ligands	Hubin TJ, Amoyaw PN, Roewe KD, Simpson NC, Maples RD, Carder Freeman TN, Cain AN, Le JG, Archibald SJ, Khan SI, Tekwani BL, Khan MO.	Hubin TJ	Bioorg Med Chem	2014	10.1016/j.bmc.2014.05.003	Unknown	Antimalarial
24580531	Differences in conformational dynamics between Plasmodium falciparum and human Hsp90 orthologues enable the structure-based discovery of pathogen-selective inhibitors	Wang T, Bisson WH, Mäser P, Scapozza L, Picard D.	Wang T	J Med Chem	2014	10.1021/jm401801t	Hsp90	Antimalarial
25211597	Diversity-oriented synthesis-facilitated medicinal chemistry: toward the development of novel antimalarial agents	Comer E, Beaudoin JA, Kato N, Fitzgerald ME, Heidebrecht RW, Lee Md 4th, Masi D, Mercier M, Mulrooney C, Muncipinto G, Rowley A, Crespo-Llado K, Serrano AE, Lukens AK, Wiegand RC, Wirth DF, Palmer MA, Foley MA, Munoz B, Scherer CA, Duvall JR, Schreiber SL.	Comer E	J Med Chem	2014	10.1021/jm500994n	Cytb	Antimalarial
25054811	Synthesis of P1'-functionalized macrocyclic transition-state mimicking HIV-1 protease inhibitors encompassing a tertiary alcohol	De Rosa M, Unge J, Motwani HV, Rosenquist Å, Vrang L, Wallberg H, Larhed M.	De Rosa M	J Med Chem	2014	10.1021/jm500434q	HIV-1 protease	Antimalarial
	Synthesis of cyclohexapeptides as antimalarial and anti-trypanosomal agents	S. Peña, ˜ a C. Fagundez,a A. Medeiros,bc M. Comini,b L. Scarone,a D. Sellanes,a E. Manta,a J. Tulla-Puche,de F. Albericio,defg L. Stewart,h V. Yardleyh and G. Serra	Stella Peña	Medicinal chemistry communications	2014	10.1039/c4md00135d	Unknown	Antimalarial
	Macrocyclic derivatives of 6-methyluracil as ligands of the peripheral anionic site of acetylcholinesterase	Vyacheslav E. Semenov,*a Rashit Kh. Giniyatullin,a Sofya V. Lushchekina,b Ekaterina D. Kots,c Konstantin A. Petrov,ade Alexandra D. Nikitashina,ade Oksana A. Minnekhanova,a Vladimir V. Zobov,ae Evgeny E. Nikolsky,adef Patrick Massoneg and Vladimir S. Reznik	Vyacheslav E. Semenov	Medicinal chemistry communications	2014	10.1039/c4md00225c	AChE	Muscle weakness syndromes
24932835	Synthesis of truncated analogues of preptin-(1–16), and investigation of their ability to stimulate osteoblast proliferation	Kowalczyk R, Yang SH, Brimble MA, Callon KE, Watson M, Park YE, Cornish J.	Kowalczyk R	Bioorg Med Chem	2014	10.1016/j.bmc.2014.05.026	Unknown	Osteoporosis
26497283	Macrocyclic prolinyl acyl guanidines as inhibitors of ?-secretase (BACE)	Boy KM, Guernon JM, Wu YJ, Zhang Y, Shi J, Zhai W, Zhu S, Gerritz SW, Toyn JH, Meredith JE, Barten DM, Burton CR, Albright CF, Good AC, Grace JE, Lentz KA, Olson RE, Macor JE, Thompson LA 3rd.	Boy KM	Bioorg Med Chem Lett	2015		BACE	Alzheimer´s disease
25999206	Anti-MRSA activity of isoplagiochin-type macrocyclic bis(bibenzyl)s is mediated through cell membrane damage	Onoda K, Sawada H, Morita D, Fujii K, Tokiwa H, Kuroda T, Miyachi H.	Onoda K	Bioorg Med Chem	2015	10.1016/j.bmc.2015.04.047	Bacterial membrane	Antibacterial
26254943	The effect of complexation of 3-formylrifamycin SV macrocyclic ether derivatives with metal cations and small nitrogen-containing organic molecules on antibacterial activity against S. aureus and S. epidermidis	Przybylski P, Pyta K, Czerwonka D, Kubicka MM, Gajecka M.	Przybylski P	Bioorg Med Chem Lett	2015		RNA polymerase	Antibacterial
	Synthesis and anti-tubercular activity of conformationally-constrained and bisquinoline analogs of TMC207	Dimpy Kalia,*ab Anil Kumar K. S.,b Gajanand Meena,b Kashmir Prasad Sethi,b Rohit Sharma,b Priyanka Trivedi,d Shaheb Raj Khan,c Ajay Singh Verma,d Shyam Singh,d Sandeep Sharma,c Kuldeep K. Roy,b Ruchir Kant,e Manju Yasodha Krishnan,c Bhupendra N. Singh,c Sudhir Sinha,d Vinita Chaturvedi,*d Anil K. Saxenab and Dinesh K. Dikshit*b	Dimpy Kalia	Medicinal chemistry communications	2015	10.1039/c5md00131e	ATP synthase	Antibacterial
25462252	Design, synthesis and anti-leishmanial activity of novel symmetrical bispyridinium cyclophanes	Gómez-Pérez V, Manzano JI, García-Hernández R, Castanys S, Gamarro F, Campos JM.	Gómez-Pérez V	Eur J Med Chem	2015	10.1016/j.ejmech.2014.10.040	Unknown	Antileishmanial
25677667	Discovery of novel oxazepine and diazepine carboxamides as two new classes of heat shock protein 90 inhibitors	Neubert T, Numa M, Ernst J, Clemens J, Krenitsky P, Liu M, Fleck B, Woody L, Zuccola H, Stamos D.	Neubert T	Bioorg Med Chem Lett	2015	10.1016/j.bmcl.2015.01.023	Hsp90	Anticancer
25800646	Macrocyclic compounds as anti-cancer agents: design and synthesis of multi-acting inhibitors against HDAC, FLT3 and JAK2	Ning CQ, Lu C, Hu L, Bi YJ, Yao L, He YJ, Liu LF, Liu XY, Yu NF.	Ning CQ	Eur J Med Chem	2015	10.1016/j.ejmech.2015.03.034	HDAC, FLT3 and JAK2	Anticancer
26585275	A structure-activity relationship of non-peptide macrocyclic histone deacetylase inhibitors and their anti-proliferative and anti-inflammatory activities	Tapadar S, Fathi S, Raji I, Omesiete W, Kornacki JR, Mwakwari SC, Miyata M, Mitsutake K, Li JD, Mrksich M, Oyelere AK.	Tapadar S	Bioorg Med Chem	2015	10.1016/j.bmc.2015.10.045	HDAC	Anticancer
26481659	New macrocyclic analogs of the natural histone deacetylase inhibitor FK228; design, synthesis and preliminary biological evaluation	Ni M, Esposito E, Raj VP, Muzi L, Zunino F, Zuco V, Cominetti D, Penco S, Dal Pozzo A.	Ni M	Bioorg Med Chem	2015	10.1016/j.bmc.2015.10.004	HDAC	Anticancer
26054247	Modular synthesis and biological activity of pyridyl-based analogs of the potent Class I Histone Deacetylase Inhibitor Largazole	Clausen DJ, Smith WB, Haines BE, Wiest O, Bradner JE, Williams RM.	Clausen DJ	Bioorg Med Chem	2015	10.1016/j.bmc.2015.03.063	HDAC	Anticancer
25935290	Macrocyclic naphthalene diimides as G-quadruplex binders	Marchetti C, Minarini A, Tumiatti V, Moraca F, Parrotta L, Alcaro S, Rigo R, Sissi C, Gunaratnam M, Ohnmacht SA, Neidle S, Milelli A.	Marchetti C	Bioorg Med Chem	2015	10.1016/j.bmc.2015.03.076	DNA	Anticancer
25648683	Synthesis and comparative biological evaluation of bifunctional ligands for radiotherapy applications of (90)Y and (177)Lu	Chong HS, Sun X, Chen Y, Sin I, Kang CS, Lewis MR, Liu D, Ruthengael VC, Zhong Y, Wu N, Song HA.	Chong HS	Bioorg Med Chem	2015	10.1016/j.bmc.2014.12.035	Unknown	Anticancer
26713108	Synthesis, Characterization, and DNA Binding Profile of a Macrocyclic ?-Sheet Analogue of ARC Protein	Stefanucci A, Mosquera J, Vázquez E, Mascareñas JL, Novellino E, Mollica A.	Stefanucci A	ACS Med Chem Lett	2015	10.1021/acsmedchemlett.5b00363	DNA	Anticancer
26191364	Dimeric Macrocyclic Antagonists of Inhibitor of Apoptosis Proteins for the Treatment of Cancer	Zhang Y, Seigal BA, Terrett NK, Talbott RL, Fargnoli J, Naglich JG, Chaudhry C, Posy SL, Vuppugalla R, Cornelius G, Lei M, Wang C, Zhang Y, Schmidt RJ, Wei DD, Miller MM, Allen MP, Li L, Carter PH, Vite GD, Borzilleri RM.	Zhang Y	ACS Med Chem Lett	2015	10.1021/acsmedchemlett.5b00091	IAP	Anticancer
25488840	Synthesis and biological evaluation of the [d-MeAla(11)]-epimer of coibamide A	Nabika R, Suyama TL, Hau AM, Misu R, Ohno H, Ishmael JE, McPhail KL, Oishi S, Fujii N.	Nabika R	Bioorg Med Chem Lett	2015	PMC4342349	Unknown	Anticancer
25647428	Design and synthesis of a new class of cryptophycins based tubulin inhibitors	Kumar A, Kumar M, Sharma S, Guru SK, Bhushan S, Shah BA.	Kumar A	Eur J Med Chem	2015	10.1016/j.ejmech.2014.11.068	Tubulin	Anticancer
25695766	The discovery of macrocyclic XIAP antagonists from a DNA-programmed chemistry library, and their optimization to give lead compounds with in vivo antitumor activity	Seigal BA, Connors WH, Fraley A, Borzilleri RM, Carter PH, Emanuel SL, Fargnoli J, Kim K, Lei M, Naglich JG, Pokross ME, Posy SL, Shen H, Surti N, Talbott R, Zhang Y, Terrett NK.	Seigal BA	J Med Chem	2015	10.1021/jm501892g	XIAP	Anticancer
26332425	Phototoxic Activity and DNA Interactions of Water-Soluble Porphyrins and Their Rhenium(I) Conjugates	Mion G, Gianferrara T, Bergamo A, Gasser G, Pierroz V, Rubbiani R, Vilar R, Leczkowska A, Alessio E.	Mion G	ChemMedChem	2015	10.1002/cmdc.201500288	Unknown	Anticancer
25600158	Role of the Copper(II) Complex Cu[15]pyN5 in Intracellular ROS and Breast Cancer Cell Motility and Invasion	Fernandes AS, Flórido A, Saraiva N, Cerqueira S, Ramalhete S, Cipriano M, Cabral MF, Miranda JP, Castro M, Costa J, Oliveira NG.	Fernandes AS	Chem Biol Drug Des	2015	10.1111/cbdd.12521	Unknown	Anticancer
24903735	Discovery of novel 17-phenylethylaminegeldanamycin derivatives as potent Hsp90 inhibitors	Li Z, Jia L, Wang J, Wu X, Shi G, Lu C, Shen Y.	Li Z	Chem Biol Drug Des	2015	10.1111/cbdd.12371	Hsp90	Anticancer
25537529	4-Dechloro-14-deoxy-oxacyclododecindione and 14-deoxy-oxacylododecindione, two inhibitors of inducible connective tissue growth factor expression from the imperfect fungus Exserohilum rostratum	Richter J, Sandjo LP, Liermann JC, Opatz T, Erkel G.	Richter J	Bioorg Med Chem	2015	10.1016/j.bmc.2014.12.004	CTGF	Unknown
26410074	Discovery and structural diversity of the hepatitis C virus NS3/4A serine protease inhibitor series leading to clinical candidate IDX320	Parsy CC, Alexandre FR, Bidau V, Bonnaterre F, Brandt G, Caillet C, Cappelle S, Chaves D, Convard T, Derock M, Gloux D, Griffon Y, Lallos LB, Leroy F, Liuzzi M, Loi AG, Moulat L, Chiara M, Rahali H, Roques V, Rosinovsky E, Savin S, Seifer M, Standring D, Surleraux D.	Parsy CC	Bioorg Med Chem Lett	2015	10.1016/j.bmcl.2015.09.009	NS3/4A protease	Hepatitis C
26819676	Discovery of MK-8831, A Novel Spiro-Proline Macrocycle as a Pan-Genotypic HCV-NS3/4a Protease Inhibitor	Neelamkavil SF, Agrawal S, Bara T, Bennett C, Bhat S, Biswas D, Brockunier L, Buist N, Burnette D, Cartwright M, Chackalamannil S, Chase R, Chelliah M, Chen A, Clasby M, Colandrea VJ, Davies IW, Eagen K, Guo Z, Han Y, Howe J, Jayne C, Josien H, Kargman S, Marcantonio K, Miao S, Miller R, Nolting A, Pinto P, Rajagopalan M, Ruck RT, Shah U, Soriano A, Sperbeck D, Velazquez F, Wu J, Xia Y, Venkatram…	Neelamkavil SF	ACS Med Chem Lett	2015	10.1021/acsmedchemlett.5b00425	HCV-NS3/4a	Hepatitis C
26231161	Synthesis and antiviral evaluation of a novel series of homoserine-based inhibitors of the hepatitis C virus NS3/4A serine protease	Alexandre FR, Brandt G, Caillet C, Chaves D, Convard T, Derock M, Gloux D, Griffon Y, Lallos L, Leroy F, Liuzzi M, Loi AG, Moulat L, Musiu C, Parsy C, Rahali H, Roques V, Seifer M, Standring D, Surleraux D.	Alexandre FR	Bioorg Med Chem Lett	2015		NS3/4A protease	Hepatitis C
25759009	P2-quinazolinones and bis-macrocycles as new templates for next-generation hepatitis C virus NS3/4a protease inhibitors: discovery of MK-2748 and MK-6325	Rudd MT, Butcher JW, Nguyen KT, McIntyre CJ, Romano JJ, Gilbert KF, Bush KJ, Liverton NJ, Holloway MK, Harper S, Ferrara M, DiFilippo M, Summa V, Swestock J, Fritzen J, Carroll SS, Burlein C, DiMuzio JM, Gates A, Graham DJ, Huang Q, McClain S, McHale C, Stahlhut MW, Black S, Chase R, Soriano A, Fandozzi CM, Taylor A, Trainor N, Olsen DB, Coleman PJ, Ludmerer SW, McCauley JA.	Rudd MT	ChemMedChem	2015	10.1002/cmdc.201402558	NS3/4a protease	Hepatitis C
26331669	Macrocyclic Envelope Glycoprotein Antagonists that Irreversibly Inactivate HIV-1 before Host Cell Encounter	Rashad AA, Kalyana Sundaram RV, Aneja R, Duffy C, Chaiken I.	Rashad AA	J Med Chem	2015	10.1021/acs.jmedchem.5b00935	gp120	HIV
26585275	A structure-activity relationship of non-peptide macrocyclic histone deacetylase inhibitors and their anti-proliferative and anti-inflammatory activities	Tapadar S, Fathi S, Raji I, Omesiete W, Kornacki JR, Mwakwari SC, Miyata M, Mitsutake K, Li JD, Mrksich M, Oyelere AK.	Tapadar S	Bioorg Med Chem	2015	10.1016/j.bmc.2015.10.045	HDAC	Anti-inflammatory
25960326	Macrocyclic analogues of the diuretic insect neuropeptide helicokinin I show strong receptor-binding	Tran Van C, Nennstiel D, Scherkenbeck J.	Tran Van C	Bioorg Med Chem	2015	10.1016/j.bmc.2015.04.060	Helicokinin I	Insecticidal
26151189	Structure-Based Design of Macrocyclic Coagulation Factor VIIa Inhibitors	Priestley ES, Cheney DL, DeLucca I, Wei A, Luettgen JM, Rendina AR, Wong PC, Wexler RR.	Priestley ES	J Med Chem	2015	10.1021/acs.jmedchem.5b00788	Factor VIIa	Antithrombotic
26807864	Inhibition of tau aggregation using a naturally-occurring cyclic peptide scaffold	Wang CK, Northfield SE, Huang YH, Ramos MC, Craik DJ.	Wang CK	Eur J Med Chem	2016	10.1016/j.ejmech.2016.01.006	Tau	Alzheimer´s disease
27148623	Rational Design of Calpain Inhibitors Based on Calpastatin Peptidomimetics	Low KE, Ler S, Chen KJ, Campbell RL, Hickey JL, Tan J, Scully CC, Davies PL, Yudin AK, Zaretsky S.	Low KE	J Med Chem	2016	10.1021/acs.jmedchem.6b00267	Calpain	Alzheimer´s disease
27607020	Versatile Picklocks To Access All Opioid Receptors: Tuning the Selectivity and Functional Profile of the Cyclotetrapeptide c[Phe-d-Pro-Phe-Trp] (CJ-15,208)	De Marco R, Bedini A, Spampinato S, Cavina L, Pirazzoli E, Gentilucci L.	De Marco R	J Med Chem	2016	10.1021/acs.jmedchem.6b00420	Opioid receptor	Analgesic
27406794	Synthesis and antibacterial evaluation of macrocyclic diarylheptanoid derivatives	Lin H, Bruhn DF, Maddox MM, Singh AP, Lee RE, Sun D.	Lin H	Bioorg Med Chem Lett	2016	10.1016/j.bmcl.2016.06.075	Unknown	Antibacterial
27240465	Synthesis and antimicrobial activity against Pseudomonas aeruginosa of macrocyclic ?-hairpin peptidomimetic antibiotics containing N-methylated amino acids	Vetterli SU, Moehle K, Robinson JA.	Vetterli SU	Bioorg Med Chem	2016	10.1016/j.bmc.2016.05.027	LptD	Antibacterial
27326335	Development of Potent and Selective S. aureus Sortase A Inhibitors Based on Peptide Macrocycles	Rentero Rebollo I, McCallin S, Bertoldo D, Entenza JM, Moreillon P, Heinis C.	Rentero Rebollo I	ACS Med Chem Lett	2016	10.1021/acsmedchemlett.6b00045	Sortase A	Antibacterial
26985310	Synthesis and Evaluation of Macrocyclic Peptide Aldehydes as Potent and Selective Inhibitors of the 20S Proteasome	Wilson DL, Meininger I, Strater Z, Steiner S, Tomlin F, Wu J, Jamali H, Krappmann D, Götz MG.	Wilson DL	ACS Med Chem Lett	2016	10.1021/acsmedchemlett.5b00401	20S Proteasome	Antibacterial
27692545	Design, synthesis, and biological evaluation of ?-hydroxyacyl-AMS inhibitors of amino acid adenylation enzymes	Davis TD, Mohandas P, Chiriac MI, Bythrow GV, Quadri LE, Tan DS.	Davis TD	Bioorg Med Chem Lett	2016	PMC5079767	?-hydroxyacyl-AMS	Antibacterial
27183379	New insight into the structural, electrochemical and biological aspects of macroacyclic Cu(II) complexes derived from S-substituted dithiocarbazate schiff bases	Low ML, Maigre L, Tahir MI, Tiekink ER, Dorlet P, Guillot R, Ravoof TB, Rosli R, Pagès JM, Policar C, Delsuc N, Crouse KA.	Low ML	Eur J Med Chem	2016	10.1016/j.ejmech.2016.04.027	Unknown	Antibacterial
26818454	Development and Characterization of Potent Cyclic Acyldepsipeptide Analogues with Increased Antimicrobial Activity	Goodreid JD, Janetzko J, Santa Maria JP Jr, Wong KS, Leung E, Eger BT, Bryson S, Pai EF, Gray-Owen SD, Walker S, Houry WA, Batey RA.	Goodreid JD	J Med Chem	2016	10.1021/acs.jmedchem.5b01451	ClpP	Antibacterial
27280436	Optimization of Cyclic Plasmin Inhibitors: From Benzamidines to Benzylamines	Hinkes S, Wuttke A, Saupe SM, Ivanova T, Wagner S, Knörlein A, Heine A, Klebe G, Steinmetzer T.	Hinkes S	J Med Chem	2016	10.1021/acs.jmedchem.6b00606	Plasmin	Antifibrinolytics
27045868	Biological Characterization and in Vivo Assessment of the Activity of a New Synthetic Macrocyclic Antifungal Compound	Deodato D, Maccari G, De Luca F, Sanfilippo S, Casian A, Martini R, D'Arezzo S, Bonchi C, Bugli F, Posteraro B, Vandeputte P, Sanglard D, Docquier JD, Sanguinetti M, Visca P, Botta M.	Deodato D	J Med Chem	2016	10.1021/acs.jmedchem.6b00018	ATP binding cassette (ABC) transporter genes	Antifungal
28105277	Design and Synthesis of Novel Meta-Linked Phenylglycine Macrocyclic FVIIa Inhibitors	Richter JM, Cheney DL, Bates JA, Wei A, Luettgen JM, Rendina AR, Harper TM, Narayanan R, Wong PC, Seiffert D, Wexler RR, Priestley ES.	Richter JM	ACS Med Chem Lett	2016	10.1021/acsmedchemlett.6b00375	FVIIa	Antithrombotic
27612545	Synthesis and P1' SAR exploration of potent macrocyclic tissue factor-factor VIIa inhibitors	Ladziata VU, Glunz PW, Zou Y, Zhang X, Jiang W, Jacutin-Porte S, Cheney DL, Wei A, Luettgen JM, Harper TM, Wong PC, Seiffert D, Wexler RR, Priestley ES.	Ladziata VU	Bioorg Med Chem Lett	2016		Factor VIIa	Antithrombotic
27347787	Macrocyclic Prodrugs of a Selective Nonpeptidic Direct Thrombin Inhibitor Display High Permeability, Efficient Bioconversion but Low Bioavailability	Andersson V, Bergström F, Brånalt J, Grönberg G, Gustafsson D, Karlsson S, Polla M, Bergman J, Kihlberg J.	Andersson V	J Med Chem	2016	10.1021/acs.jmedchem.5b01871	Factor IIa	Antithrombotic
27015008	Atropisomer Control in Macrocyclic Factor VIIa Inhibitors	Glunz PW, Mueller L, Cheney DL, Ladziata V, Zou Y, Wurtz NR, Wei A, Wong PC, Wexler RR, Priestley ES.	Glunz PW	J Med Chem	2016	10.1021/acs.jmedchem.6b00244	Factor VIIa	Antithrombotic
27994735	Design and Synthesis of Novel Macrocyclic Mer Tyrosine Kinase Inhibitors	Wang X, Liu J, Zhang W, Stashko MA, Nichols J, Miley MJ, Norris-Drouin J, Chen Z, Machius M, DeRyckere D, Wood E, Graham DK, Earp HS, Kireev D, Frye SV.	Wang X	ACS Med Chem Lett	2016	10.1021/acsmedchemlett.6b00221	MerTK	Anticancer
28197319	Structure Based Design of Non-Natural Peptidic Macrocyclic Mcl-1 Inhibitors	Johannes JW, Bates S, Beigie C, Belmonte MA, Breen J, Cao S, Centrella PA, Clark MA, Cuozzo JW, Dumelin CE, Ferguson AD, Habeshian S, Hargreaves D, Joubran C, Kazmirski S, Keefe AD, Lamb ML, Lan H, Li Y, Ma H, Mlynarski S, Packer MJ, Rawlins PB, Robbins DW, Shen H, Sigel EA, Soutter HH, Su N, Troast DM, Wang H, Wickson KF, Wu C, Zhang Y, Zhao Q, Zheng X, Hird AW.	Johannes JW	ACS Med Chem Lett	2016	10.1021/acsmedchemlett.6b00464	Mcl-1	Anticancer
27994729	Macrocyclic Inhibitors of ERK2 Kinase	Rosse G.	Rosse G	ACS Med Chem Lett	2016	10.1021/acsmedchemlett.6b00434	ERK2	Anticancer
27096050	Discovery and Optimization of Macrocyclic Quinoxaline-pyrrolo-dihydropiperidinones as Potent Pim-1/2 Kinase Inhibitors	Cee VJ, Chavez F Jr, Herberich B, Lanman BA, Pettus LH, Reed AB, Wu B, Wurz RP, Andrews KL, Chen J, Hickman D, Laszlo J 3rd, Lee MR, Guerrero N, Mattson BK, Nguyen Y, Mohr C, Rex K, Sastri CE, Wang P, Wu Q, Wu T, Xu Y, Zhou Y, Winston JT, Lipford JR, Tasker AS, Wang HL.	Cee VJ	ACS Med Chem Lett	2016	10.1021/acsmedchemlett.5b00403	Pim-1/2 Kinase	Anticancer
26874404	A unique macrolactam derivative via a [4+6]-cycloaddition from Streptomyces niveus	Li L, Cai Y, Jiang Y, Liu J, Ma J, Yuan C, Mu Y, Han L, Huang X.	Li L	Bioorg Med Chem Lett	2016		Unknown	Anticancer
27318123	Design, synthesis and biological evaluation of novel macrocyclic bisbibenzyl analogues as tubulin polymerization inhibitors	Sun B, Li L, Hu QW, Xie F, Zheng HB, Niu HM, Yuan HQ, Lou HX.	Sun B	Eur J Med Chem	2016	10.1016/j.ejmech.2016.06.007	Tubulin	Anticancer
27183379	New insight into the structural, electrochemical and biological aspects of macroacyclic Cu(II) complexes derived from S-substituted dithiocarbazate schiff bases	Low ML, Maigre L, Tahir MI, Tiekink ER, Dorlet P, Guillot R, Ravoof TB, Rosli R, Pagès JM, Policar C, Delsuc N, Crouse KA.	Low ML	Eur J Med Chem	2016	10.1016/j.ejmech.2016.04.027	Unknown	Anticancer
26896705	The natural diterpene tonantzitlolone A and its synthetic enantiomer inhibit cell proliferation and kinesin-5 function	Pfeffer TJ, Sasse F, Schmidt CF, Lakämper S, Kirschning A, Scholz T.	Pfeffer TJ	Eur J Med Chem	2016	10.1016/j.ejmech.2016.02.022	kinesin-5	Anticancer
27669417	Structural basis for precursor protein-directed ribosomal peptide macrocyclization	Li K, Condurso HL, Li G, Ding Y, Bruner SD.	Li K	Nat Chem Biol	2016	10.1038/nchembio.2200	MDM2	Anticancer
27547923	Divergent biosynthesis yields a cytotoxic aminomalonate-containing precolibactin	Li ZR, Li J, Gu JP, Lai JY, Duggan BM, Zhang WP, Li ZL, Li YX, Tong RB, Xu Y, Lin DH, Moore BS, Qian PY.	Li ZR	Nat Chem Biol	2016	10.1038/nchembio.2157	Unknown	Anticancer
27148623	Rational Design of Calpain Inhibitors Based on Calpastatin Peptidomimetics	Low KE, Ler S, Chen KJ, Campbell RL, Hickey JL, Tan J, Scully CC, Davies PL, Yudin AK, Zaretsky S.	Low KE	J Med Chem	2016	10.1021/acs.jmedchem.6b00267	Calpain	Heart disease
27282743	Discovery of potent macrocyclic HCV NS5A inhibitors	Yu W, Vibulbhan B, Rosenblum SB, Martin GS, Vellekoop AS, Holst CL, Coburn CA, Wong M, Selyutin O, Ji T, Zhong B, Hu B, Chen L, Dwyer MP, Jiang Y, Nair AG, Tong L, Zeng Q, Agrawal S, Carr D, Rokosz L, Liu R, Curry S, McMonagle P, Ingravallo P, Lahser F, Asante-Appiah E, Fells J, Kozlowski JA.	Yu W	Bioorg Med Chem Lett	2016	10.1016/j.bmcl.2016.05.042	HCV NS5A	Hepatitis C
27994759	Design and Synthesis of P2-P4 Macrocycles Containing a Unique Spirocyclic Proline: A New Class of HCV NS3/4A Inhibitors	Velázquez F, Chelliah M, Clasby M, Guo Z, Howe J, Miller R, Neelamkavil S, Shah U, Soriano A, Xia Y, Venkatraman S, Chackalamannil S, Davies IW.	Velázquez F	ACS Med Chem Lett	2016	10.1021/acsmedchemlett.6b00321	HCV NS3/4A	Hepatitis C
28197309	Structure-Guided Design of Novel, Potent, and Selective Macrocyclic Plasma Kallikrein Inhibitors	Li Z, Partridge J, Silva-Garcia A, Rademacher P, Betz A, Xu Q, Sham H, Hu Y, Shan Y, Liu B, Zhang Y, Shi H, Xu Q, Ma X, Zhang L.	Li Z	ACS Med Chem Lett	2016	10.1021/acsmedchemlett.6b00384	pKal	Hereditary angioedema
27687672	Design and synthesis of peptide-based macrocyclic cyclophilin inhibitors	Granger BA, Brown DG.	Granger BA	Bioorg Med Chem Lett	2016		Cyclophilin	Immunosuppressant
26823007	Oxadiazole-Based Cell Permeable Macrocyclic Transition State Inhibitors of Norovirus 3CL Protease	Damalanka VC, Kim Y, Alliston KR, Weerawarna PM, Galasiti Kankanamalage AC, Lushington GH, Mehzabeen N, Battaile KP, Lovell S, Chang KO, Groutas WC.	Damalanka VC	J Med Chem	2016	10.1021/acs.jmedchem.5b01464	Norovirus 3CL Protease	Norovirus
27235842	Structure-based design and synthesis of triazole-based macrocyclic inhibitors of norovirus protease: Structural, biochemical, spectroscopic, and antiviral studies	Weerawarna PM, Kim Y, Galasiti Kankanamalage AC, Damalanka VC, Lushington GH, Alliston KR, Mehzabeen N, Battaile KP, Lovell S, Chang KO, Groutas WC.	Weerawarna PM	Eur J Med Chem	2016	10.1016/j.ejmech.2016.04.013	Norovirus 3CL protease	Norovirus
27876318	Selectivity switch between FAK and Pyk2: Macrocyclization of FAK inhibitors improves Pyk2 potency	Farand J, Mai N, Chandrasekhar J, Newby ZE, Van Veldhuizen J, Loyer-Drew J, Venkataramani C, Guerrero J, Kwok A, Li N, Zherebina Y, Wilbert S, Zablocki J, Phillips G, Watkins WJ, Mourey R, Notte GT.	Farand J	Bioorg Med Chem Lett	2016		Pyk2	Osteoporosis
27455395	Discovery of a Highly Potent, Selective, and Orally Bioavailable Macrocyclic Inhibitor of Blood Coagulation Factor VIIa-Tissue Factor Complex	Zhang X, Glunz PW, Johnson JA, Jiang W, Jacutin-Porte S, Ladziata V, Zou Y, Phillips MS, Wurtz NR, Parkhurst B, Rendina AR, Harper TM, Cheney DL, Luettgen JM, Wong PC, Seiffert D, Wexler RR, Priestley ES.	Zhang X	J Med Chem	2016	10.1021/acs.jmedchem.6b00469	Factor VIIa-Tissue Factor Complex	Antithrombotic
26681404	Design and Synthesis of Simplified Largazole Analogues as Isoform-Selective Human Lysine Deacetylase Inhibitors	Reddy DN, Ballante F, Chuang T, Pirolli A, Marrocco B, Marshall GR.	Reddy DN	J Med Chem	2016	10.1021/acs.jmedchem.5b01632	KDACs	Unknown
28318893	Design and characterization of opioid ligands based on cycle-in-macrocycle scaffold	Adamska-Bart?omiejczyk A, De Marco R, Gentilucci L, Kluczyk A, Janecka A.	Adamska-Bart?omiejczyk A	Bioorg Med Chem	2017	10.1016/j.bmc.2017.02.057	Opioid receptor family	Analgesic
28318942	Cyclic mu-opioid receptor ligands containing multiple N-methylated amino acid residues	Adamska-Bart?omiejczyk A, Janecka A, Szabó MR, Cerlesi MC, Calo G, Kluczyk A, Tömböly C, Borics A.	Adamska-Bart?omiejczyk A	Bioorg Med Chem Lett	2017		Opioid receptor	Analgesic
29152050	Consequences of Depsipeptide Substitution on the ClpP Activation Activity of Antibacterial Acyldepsipeptides	Li Y, Lavey NP, Coker JA, Knobbe JE, Truong DC, Yu H, Lin YS, Nimmo SL, Duerfeldt AS.	Li Y	ACS Med Chem Lett	2017	10.1021/acsmedchemlett.7b00320	Unknown	Antibacterial
28610983	Design and synthesis of a novel inhibitor of T. Viride chitinase through an in silico target fishing protocol	Maccari G, Deodato D, Fiorucci D, Orofino F, Truglio GI, Pasero C, Martini R, De Luca F, Docquier JD, Botta M.	Maccari G	Bioorg Med Chem Lett	2017	10.1016/j.bmcl.2017.06.016	Chitinase	Antifungal
28479022	Lathyrol and epoxylathyrol derivatives: Modulation of Cdr1p and Mdr1p drug-efflux transporters of Candida albicans in Saccharomyces cerevisiae model	Mónico A, Nim S, Duarte N, Rawal MK, Prasad R, Di Pietro A, Ferreira MU.	Mónico A	Bioorg Med Chem	2017	10.1016/j.bmc.2017.04.016	Cdr1p and Mdr1p	Antifungal
28780160	Macrocyclic factor XIa inhibitors	Wang C, Corte JR, Rossi KA, Bozarth JM, Wu Y, Sheriff S, Myers JE Jr, Luettgen JM, Seiffert DA, Wexler RR, Quan ML.	Wang C	Bioorg Med Chem Lett	2017		XIa	Antithrombotic
28045547	Peptide Macrocycle Inhibitor of Coagulation Factor XII with Subnanomolar Affinity and High Target Selectivity	Middendorp SJ, Wilbs J, Quarroz C, Calzavarini S, Angelillo-Scherrer A, Heinis C.	Middendorp SJ	J Med Chem	2017	10.1021/acs.jmedchem.6b01548	Factor XII	Antithrombotic
29059501	Head-to-Tail Cyclic Peptide Inhibitors of the Interaction between Human von?Willebrand Factor and Collagen	Guarracino DA, Oldfield A, Gentile K, Martin S, Nguyen D, Barreto G, Kouba C.	Guarracino DA	ChemMedChem	2017	10.1002/cmdc.201700522	Von?Willebrand factor	Antithrombotic
28885764	Porphyrin Derivatives Inhibit the Interaction between Receptor Activator of NF-?B and Its Ligand	Chypre M, Madel MB, Chaloin O, Blin-Wakkach C, Morice C, Mueller CG.	Chypre M	ChemMedChem	2017	10.1002/cmdc.201700462	RANK	Anticancer
28416100	Synthesis and biological evaluation of largazole zinc-binding group analogs	Kim B, Ratnayake R, Lee H, Shi G, Zeller SL, Li C, Luesch H, Hong J.	Kim B	Bioorg Med Chem	2017	10.1016/j.bmc.2017.03.071	HDAC	Anticancer
28431340	First macrocyclic 3(rd)-generation ALK inhibitor for treatment of ALK/ROS1 cancer: Clinical and designing strategy update of lorlatinib	Basit S, Ashraf Z, Lee K, Latif M.	Basit S	Eur J Med Chem	2017	10.1016/j.ejmech.2017.04.032	ALK/ROS1	Anticancer
28222318	Design, synthesis, biological evaluation and molecular modeling study of novel macrocyclic bisbibenzyl analogues as antitubulin agents	Sun B, Li L, Hu QW, Zheng HB, Tang H, Niu HM, Yuan HQ, Lou HX.	Sun B	Eur J Med Chem	2017	10.1016/j.ejmech.2017.02.021	Tubulin	Anticancer
29057045	Artificial Macrocycles as Potent p53-MDM2 Inhibitors	Estrada-Ortiz N, Neochoritis CG, Twarda-Clapa A, Musielak B, Holak TA, Dömling A.	Estrada-Ortiz N	ACS Med Chem Lett	2017	10.1021/acsmedchemlett.7b00219	p53-MDM2	Anticancer
28465102	Design, synthesis and biological evaluation of fucose-truncated monosaccharide analogues of ipomoeassin F	Zong G, Hirsch M, Mondrik C, Hu Z, Shi WQ.	Zong G	Bioorg Med Chem Lett	2017	PMC5502735	Unknown	Anticancer
28351594	New potent and selective ?v?(3) integrin ligands: Macrocyclic peptides containing RGD motif synthesized by sortase A-mediated ligation	Wu Z, Cheng X, Hong H, Zhao X, Zhou Z.	Wu Z	Bioorg Med Chem Lett	2017		?v? integrin	Anticancer
28570977	Design, synthesis and biological evaluation of nitrogen-containing macrocyclic bisbibenzyl derivatives as potent anticancer agents by targeting the lysosome	Sun B, Liu J, Gao Y, Zheng HB, Li L, Hu QW, Yuan HQ, Lou HX.	Sun B	Eur J Med Chem	2017	10.1016/j.ejmech.2017.05.050	Lysosome	Anticancer
28157593	Naphthalene diimide-polyamine hybrids as antiproliferative agents: Focus on the architecture of the polyamine chains	Milelli A, Marchetti C, Greco ML, Moraca F, Costa G, Turrini E, Catanzaro E, Betari N, Calcabrini C, Sissi C, Alcaro S, Fimognari C, Tumiatti V, Minarini A.	Milelli A	Eur J Med Chem	2017	10.1016/j.ejmech.2017.01.025	DNA processing enzymes	Anticancer
28485934	Discovery of Pyrazolo[1,5-a]pyrimidine B-Cell Lymphoma 6 (BCL6) Binders and Optimization to High Affinity Macrocyclic Inhibitors	McCoull W, Abrams RD, Anderson E, Blades K, Barton P, Box M, Burgess J, Byth K, Cao Q, Chuaqui C, Carbajo RJ, Cheung T, Code E, Ferguson AD, Fillery S, Fuller NO, Gangl E, Gao N, Grist M, Hargreaves D, Howard MR, Hu J, Kemmitt PD, Nelson JE, O'Connell N, Prince DB, Raubo P, Rawlins PB, Robb GR, Shi J, Waring MJ, Whittaker D, Wylot M, Zhu X.	McCoull W	J Med Chem	2017	10.1021/acs.jmedchem.7b00359	BCL6	Anticancer
28368119	Fragment-Based, Structure-Enabled Discovery of Novel Pyridones and Pyridone Macrocycles as Potent Bromodomain and Extra-Terminal Domain (BET) Family Bromodomain Inhibitors	Wang L, Pratt JK, Soltwedel T, Sheppard GS, Fidanze SD, Liu D, Hasvold LA, Mantei RA, Holms JH, McClellan WJ, Wendt MD, Wada C, Frey R, Hansen TM, Hubbard R, Park CH, Li L, Magoc TJ, Albert DH, Lin X, Warder SE, Kovar P, Huang X, Wilcox D, Wang R, Rajaraman G, Petros AM, Hutchins CW, Panchal SC, Sun C, Elmore SW, Shen Y, Kati WM, McDaniel KF.	Wang L	J Med Chem	2017	10.1021/acs.jmedchem.7b00017	BET	Anticancer
28603984	Discovery of a Highly Potent, Cell-Permeable Macrocyclic Peptidomimetic (MM-589) Targeting the WD Repeat Domain 5 Protein (WDR5)-Mixed Lineage Leukemia (MLL) Protein-Protein Interaction	Karatas H, Li Y, Liu L, Ji J, Lee S, Chen Y, Yang J, Huang L, Bernard D, Xu J, Townsend EC, Cao F, Ran X, Li X, Wen B, Sun D, Stuckey JA, Lei M, Dou Y, Wang S.	Karatas H	J Med Chem	2017	10.1021/acs.jmedchem.6b01796	WDR5	Anticancer
28873303	Discovery of Novel Macrocyclic Hedgehog Pathway Inhibitors Acting by Suppressing the Gli-Mediated Transcription	Liu G, Huang W, Wang J, Liu X, Yang J, Zhang Y, Geng Y, Tan W, Zhang A.	Liu G	J Med Chem	2017	10.1021/acs.jmedchem.7b01185	Hedgehog (Hh) signaling pathway	Anticancer
29111705	One-Bead-Two-Compound Thioether Bridged Macrocyclic ?-AApeptide Screening Library against EphA2	Shi Y, Challa S, Sang P, She F, Li C, Gray GM, Nimmagadda A, Teng P, Odom T, Wang Y, van der Vaart A, Li Q, Cai J.	Shi Y	J Med Chem	2017	10.1021/acs.jmedchem.7b01280	EphA2	Anticancer
28976754	Synthesis and Bioevaluation of Macrocycle-Polyamine Conjugates as Cell Migration Inhibitors	Skruber K, Chaplin KJ, Phanstiel O 4th.	Skruber K	J Med Chem	2017	10.1021/acs.jmedchem.7b01222	Unknown	Anticancer
28841379	New Mandelalides Expand a Macrolide Series of Mitochondrial Inhibitors	Nazari M, Serrill JD, Wan X, Nguyen MH, Anklin C, Gallegos DA, Smith AB 3rd, Ishmael JE, McPhail KL.	Nazari M	J Med Chem	2017	10.1021/acs.jmedchem.7b00990	ATP synthase complex	Anticancer
28628723	A Multifunctional Radiotheranostic Agent for Dual Targeting of Breast Cancer Cells	Vultos F, Fernandes C, Mendes F, Marques F, Correia JDG, Santos I, Gano L.	Vultos F	ChemMedChem	2017	10.1002/cmdc.201700287	ER	Anticancer
28032464	Discovery of Macrocyclic Pyrimidines as MerTK-Specific Inhibitors	McIver AL, Zhang W, Liu Q, Jiang X, Stashko MA, Nichols J, Miley MJ, Norris-Drouin J, Machius M, DeRyckere D, Wood E, Graham DK, Earp HS, Kireev D, Frye SV, Wang X.	McIver AL	ChemMedChem	2017	10.1002/cmdc.201600589	MerTK	Anticancer
28205399	Synthesis, characterization, and relaxation studies of Gd-DO3A conjugate of chlorambucil as a potential theranostic agent	Kaur J, Tsvetkova Y, Arroub K, Sahnoun S, Kiessling F, Mathur S.	Kaur J	Chem Biol Drug Des	2017	10.1111/cbdd.12827	Unknown	Anticancer
28176540	Antitumoral activity of 1,2-diaminocyclohexane derivatives in breast, colon and skin human cancer cells	Morales F, Ramírez A, Morata-Tarifa C, Navarro SA, Marchal JA, Campos JM, Conejo-García A.	Morales F	Future Med Chem	2017	10.4155/fmc-2016-0212	Unknown	Anticancer
28011205	Macrocyclic MEK1/2 inhibitor with efficacy in a mouse model of cardiomyopathy caused by lamin A/C gene mutation	Wu W, Chordia MD, Hart BP, Kumarasinghe ES, Ji MK, Bhargava A, Lawlor MW, Shin JY, Sera F, Homma S, Muchir A, Khire UR, Worman HJ.	Wu W	Bioorg Med Chem	2017	10.1016/j.bmc.2016.12.014	MEK1/2	Cardiomyopathy and Anticancers
28296169	Pyrrole-Based Macrocyclic Small-Molecule Inhibitors That Target Oocyte Maturation	Gunasekaran P, Lee SR, Jeong SM, Kwon JW, Takei T, Asahina Y, Bang G, Kim S, Ahn M, Ryu EK, Kim HN, Nam KY, Shin SY, Hojo H, Namgoong S, Kim NH, Bang JK.	Gunasekaran P	ChemMedChem	2017	10.1002/cmdc.201700048	PLK1	Contraceptive
28958624	Design, synthesis, X-ray studies, and biological evaluation of novel macrocyclic HIV-1 protease inhibitors involving the P1'-P2' ligands	Ghosh AK, Sean Fyvie W, Brindisi M, Steffey M, Agniswamy J, Wang YF, Aoki M, Amano M, Weber IT, Mitsuya H.	Ghosh AK	Bioorg Med Chem Lett	2017	PMC5647257	HIV-1 protease	HIV
28075591	Discovery of Potent Cyclophilin Inhibitors Based on the Structural Simplification of Sanglifehrin A	Steadman VA, Pettit SB, Poullennec KG, Lazarides L, Keats AJ, Dean DK, Stanway SJ, Austin CA, Sanvoisin JA, Watt GM, Fliri HG, Liclican AC, Jin D, Wong MH, Leavitt SA, Lee YJ, Tian Y, Frey CR, Appleby TC, Schmitz U, Jansa P, Mackman RL, Schultz BE.	Steadman VA	J Med Chem	2017	10.1021/acs.jmedchem.6b01329	Cyclophilin	Immunosuppressant
28400232	Practical application of 3-substituted-2,6-difluoropyridines in drug discovery: Facile synthesis of novel protein kinase C theta inhibitors	Katoh T, Tomata Y, Setoh M, Sasaki S, Takai T, Yoshitomi Y, Yukawa T, Nakagawa H, Fukumoto S, Tsukamoto T, Nakada Y.	Katoh T	Bioorg Med Chem Lett	2017	10.1016/j.bmcl.2017.03.099	Protein kinase C theta	Anti-inflammatory
27897427	Structure-Based Drug Design of Mineralocorticoid Receptor Antagonists to Explore Oxosteroid Receptor Selectivity	Nordqvist A, O'Mahony G, Fridén-Saxin M, Fredenwall M, Hogner A, Granberg KL, Aagaard A, Bäckström S, Gunnarsson A, Kaminski T, Xue Y, Dellsén A, Hansson E, Hansson P, Ivarsson I, Karlsson U, Bamberg K, Hermansson M, Georgsson J, Lindmark B, Edman K.	Nordqvist A	ChemMedChem	2017	10.1002/cmdc.201600529	MR	Kidney disease
28813605	Structure-Activity Relationship Studies on a Macrocyclic Agouti-Related Protein (AGRP) Scaffold Reveal Agouti Signaling Protein (ASP) Residue Substitutions Maintain Melanocortin-4 Receptor Antagonist Potency and Result in Inverse Agonist Pharmacology at the Melanocortin-5 Receptor	Ericson MD, Freeman KT, Schnell SM, Fleming KA, Haskell-Luevano C.	Ericson MD	J Med Chem	2017	10.1021/acs.jmedchem.7b00856	Melanocortin receptor	Negative energy balance disorders
28045525	A Macrocyclic Agouti-Related Protein/[Nle(4),DPhe(7)]?-Melanocyte Stimulating Hormone Chimeric Scaffold Produces Subnanomolar Melanocortin Receptor Ligands	Ericson MD, Freeman KT, Schnell SM, Haskell-Luevano C.	Ericson MD	J Med Chem	2017	10.1021/acs.jmedchem.6b01707	Melanocortin receptor	Negative energy balance disorders
28038326	Design, synthesis, and evaluation of a novel series of macrocyclic inhibitors of norovirus 3CL protease	Damalanka VC, Kim Y, Galasiti Kankanamalage AC, Lushington GH, Mehzabeen N, Battaile KP, Lovell S, Chang KO, Groutas WC.	Damalanka VC	Eur J Med Chem	2017	10.1016/j.ejmech.2016.12.033	Norovirus 3CL protease	Norovirus
28885764	Porphyrin Derivatives Inhibit the Interaction between Receptor Activator of NF-?B and Its Ligand	Chypre M, Madel MB, Chaloin O, Blin-Wakkach C, Morice C, Mueller CG.	Chypre M	ChemMedChem	2017	10.1002/cmdc.201700462	RANK	Osteoporosis
28460818	Neutral macrocyclic factor VIIa inhibitors	Wurtz NR, Parkhurst BL, DeLucca I, Glunz PW, Jiang W, Zhang X, Cheney DL, Bozarth JM, Rendina AR, Wei A, Harper T, Luettgen JM, Wu Y, Wong PC, Seiffert DA, Wexler RR, Priestley ES.	Wurtz NR	Bioorg Med Chem Lett	2017	10.1016/j.bmcl.2017.04.008	VIIa	Antithrombotic
28687203	Macrocyclic inhibitors of Factor XIa: Discovery of alkyl-substituted macrocyclic amide linkers with improved potency	Corte JR, Yang W, Fang T, Wang Y, Osuna H, Lai A, Ewing WR, Rossi KA, Myers JE Jr, Sheriff S, Lou Z, Zheng JJ, Harper TW, Bozarth JM, Wu Y, Luettgen JM, Seiffert DA, Quan ML, Wexler RR, Lam PYS.	Corte JR	Bioorg Med Chem Lett	2017	10.1016/j.bmcl.2017.06.058	Factor XIa	Antithrombotic
28085275	Structure-Based Design of Macrocyclic Factor XIa Inhibitors: Discovery of the Macrocyclic Amide Linker	Corte JR, Fang T, Osuna H, Pinto DJ, Rossi KA, Myers JE Jr, Sheriff S, Lou Z, Zheng JJ, Harper TW, Bozarth JM, Wu Y, Luettgen JM, Seiffert DA, Decicco CP, Wexler RR, Quan ML.	Corte JR	J Med Chem	2017	10.1021/acs.jmedchem.6b01460	Factor XIa	Antithrombotic
29045152	Discovery of Potent and Orally Bioavailable Macrocyclic Peptide-Peptoid Hybrid CXCR7 Modulators	Boehm M, Beaumont K, Jones R, Kalgutkar AS, Zhang L, Atkinson K, Bai G, Brown JA, Eng H, Goetz GH, Holder BR, Khunte B, Lazzaro S, Limberakis C, Ryu S, Shapiro MJ, Tylaska L, Yan J, Turner R, Leung SSF, Ramaseshan M, Price DA, Liras S, Jacobson MP, Earp DJ, Lokey RS, Mathiowetz AM, Menhaji-Klotz E.	Boehm M	J Med Chem	2017	10.1021/acs.jmedchem.7b01028	CXCR7	Unknown
30035538	Structural Optimization and Characterization of Potent Analgesic Macrocyclic Analogues of Neurotensin (8-13)	Sousbie M, Vivancos M, Brouillette RL, Besserer-Offroy É, Longpré JM, Leduc R, Sarret P, Marsault É.	Sousbie M	J Med Chem	2018	10.1021/acs.jmedchem.8b00175	NTS	Analgesic
29541365	In Search of the Optimal Macrocyclization Site for Neurotensin	Sousbie M, Besserer-Offroy É, Brouillette RL, Longpré JM, Leduc R, Sarret P, Marsault É.	Sousbie M	ACS Med Chem Lett	2018	10.1021/acsmedchemlett.7b00500	NTS1 and NTS2	Analgesic
29558124	Antitubercular Bis-Substituted Cyclam Derivatives: Structure-Activity Relationships and in Vivo Studies	Spain M, Wong JK, Nagalingam G, Batten JM, Hortle E, Oehlers SH, Jiang XF, Murage HE, Orford JT, Crisologo P, Triccas JA, Rutledge PJ, Todd MH.	Spain M	J Med Chem	2018	10.1021/acs.jmedchem.7b01569	Unknown	Antibacterial
30196059	Boronic ester-linked macrocyclic lipopeptides as serine protease inhibitors targeting Escherichia coli type I signal peptidase	Sza?aj N, Lu L, Benediktsdottir A, Zamaratski E, Cao S, Olanders G, Hedgecock C, Karlén A, Erdélyi M, Hughes D, Mowbray SL, Brandt P.	Sza?aj N	Eur J Med Chem	2018	10.1016/j.ejmech.2018.08.086	LepB	Antibacterial
29275229	Synthesis and biological evaluation of diarylheptanoids as potential antioxidant and anti-inflammatory agents	Maurent K, Vanucci-Bacqué C, Baltas M, Nègre-Salvayre A, Augé N, Bedos-Belval F.	Maurent K	Eur J Med Chem	2018	10.1016/j.ejmech.2017.12.033	Unknown	Anti-inflammatory
29275229	Synthesis and biological evaluation of diarylheptanoids as potential antioxidant and anti-inflammatory agents	Maurent K, Vanucci-Bacqué C, Baltas M, Nègre-Salvayre A, Augé N, Bedos-Belval F.	Maurent K	Eur J Med Chem	2018	10.1016/j.ejmech.2017.12.033	Unknown	Antioxidant
30508379	Design and Evaluation of Potent EGFR Inhibitors through the Incorporation of Macrocyclic Polyamine Moieties into the 4-Anilinoquinazoline Scaffold	Ju Y, Wu J, Yuan X, Zhao L, Zhang G, Li C, Qiao R.	Ju Y	J Med Chem	2018	10.1021/acs.jmedchem.8b01612	EGFR	Anticancer
30265557	Development of Macrocyclic Peptides Containing Epoxyketone with Oral Availability as Proteasome Inhibitors	Li D, Zhang X, Ma X, Xu L, Yu J, Gao L, Hu X, Zhang J, Dong X, Li J, Liu T, Zhou Y, Hu Y.	Li D	J Med Chem	2018	10.1021/acs.jmedchem.8b00819	Proteasome	Anticancer
29402611	Structure-activity studies of a macrocyclic peptide inhibitor of histone lysine demethylase 4A	Passioura T, Bhushan B, Tumber A, Kawamura A, Suga H.	Passioura T	Bioorg Med Chem	2018	10.1016/j.bmc.2018.01.013	KDM4A and KDM4	Anticancer
28951093	Thioether-stapled macrocyclic inhibitors of the EH domain of EHD1	Kamens AJ, Mientkiewicz KM, Eisert RJ, Walz JA, Mace CR, Kritzer JA.	Kamens AJ	Bioorg Med Chem	2018	10.1016/j.bmc.2017.09.007	EHD1	Anticancer
30174151	Histidine N(?)-cyclized macrocycles as a new genre of polo-like kinase 1 polo-box domain-binding inhibitors	Hymel D, Grant RA, Tsuji K, Yaffe MB, Burke TR Jr.	Hymel D	Bioorg Med Chem Lett	2018	PMC6287497	Plk1	Anticancer
29588214	Synthesis of (aminoalkyl)cycleanine analogues: cytotoxicity, cellular uptake, and apoptosis induction in ovarian cancer cells	Uche FI, McCullagh J, Claridge TWD, Richardson A, Li WW.	Uche FI	Bioorg Med Chem Lett	2018		Caspase 3/7	Anticancer
29554614	Synthesis and biological evaluation of nannocystin analogues toward understanding the binding role of the (2R,3S)-Epoxide in nannocystin A	Tian Y, Xu X, Ding Y, Hao X, Bai Y, Tang Y, Zhang X, Li Q, Yang Z, Zhang W, Chen Y.	Tian Y	Eur J Med Chem	2018	10.1016/j.ejmech.2018.03.012	eEF1A	Anticancer
29771004	Cytotoxic Activity and Structure-Activity Relationship of Triazole-Containing Bis(Aryl Ether) Macrocycles	Hernández-Vázquez E, Chávez-Riveros A, Romo-Pérez A, Ramírez-Apán MT, Chávez-Blanco AD, Morales-Bárcenas R, Dueñas-González A, Miranda LD.	Hernández-Vázquez E	ChemMedChem	2018	10.1002/cmdc.201800075	Unknown	Anticancer
29512884	Design of Modular G-quadruplex Ligands	Duarte AR, Cadoni E, Ressurreição AS, Moreira R, Paulo A.	Duarte AR	ChemMedChem	2018	10.1002/cmdc.201700747	DNA	Anticancer
28961376	Mitochondria-Targeting Polyamine-Protoporphyrin Conjugates for Photodynamic Therapy	Taba F, Onoda A, Hasegawa U, Enoki T, Ooyama Y, Ohshita J, Hayashi T.	Taba F	ChemMedChem	2018	10.1002/cmdc.201700467	Unknown	Anticancer
29461833	A Systematic Exploration of Macrocyclization in Apelin-13: Impact on Binding, Signaling, Stability, and Cardiovascular Effects	Trân K, Murza A, Sainsily X, Coquerel D, Côté J, Belleville K, Haroune L, Longpré JM, Dumaine R, Salvail D, Lesur O, Auger-Messier M, Sarret P, Marsault É.	Trân K	J Med Chem	2018	10.1021/acs.jmedchem.7b01353	APJ	Cardiovascular disease
29590750	Repurposing a Library of Human Cathepsin L Ligands: Identification of Macrocyclic Lactams as Potent Rhodesain and Trypanosoma brucei Inhibitors	Giroud M, Dietzel U, Anselm L, Banner D, Kuglstatter A, Benz J, Blanc JB, Gaufreteau D, Liu H, Lin X, Stich A, Kuhn B, Schuler F, Kaiser M, Brun R, Schirmeister T, Kisker C, Diederich F, Haap W.	Giroud M	J Med Chem	2018	10.1021/acs.jmedchem.7b01869	hCatL	Chagas disease
29162454	The discovery and optimization of naphthalene-linked P2-P4 Macrocycles as inhibitors of HCV NS3 protease	Bowsher M, Hiebert S, Li R, Wang AX, Friborg J, Yu F, Hernandez D, Wang YK, Klei H, Rajamani R, Mosure K, Knipe JO, Meanwell NA, McPhee F, Scola PM.	Bowsher M	Bioorg Med Chem Lett	2018	10.1016/j.bmcl.2017.11.005	NS3/4A protease	Hepatitis C
28919180	Development of a cyclosporin A derivative with excellent anti-hepatitis C virus potency	Fu J, Becker C, Cao L, Capparelli M, Denay R, Fujimoto R, Gai Y, Gao Z, Guenat C, Karur S, Kim H, Li W, Li X, Li W, Lochmann T, Lu A, Lu P, Luneau A, Meier N, Mergo W, Ng S, Parker D, Peng Y, Riss B, Rivkin A, Roggo S, Schroeder H, Schuerch F, Simmons RL, Sun F, Sweeney ZK, Tjandra M, Wang M, Wang R, Weiss AH, Wenger N, Wu Q, Xiong X, Xu S, Xu W, Yifru A, Zhao J, Zhou J, Zürcher C, Gallou F.	Fu J	Bioorg Med Chem	2018	10.1016/j.bmc.2017.09.008	Cyclophilin	Hepatitis C
29580681	Head-to-tail macrocyclization of cysteine-free peptides using an o-aminoanilide linker	Ohara T, Kaneda M, Saito T, Fujii N, Ohno H, Oishi S.	Ohara T	Bioorg Med Chem Lett	2018		CXCR4	HIV
29534931	Perfluoroarene-based peptide macrocycles that inhibit the Nrf2/Keap1 interaction	Steel RJ, O'Connell MA, Searcey M.	Steel RJ	Bioorg Med Chem Lett	2018		Nrf2	Anti-inflammatory
30035543	Synergistic Multiresidue Substitutions of a Macrocyclic c[Pro-Arg-Phe-Phe-Asn-Ala-Phe-dPro] Agouti-Related Protein (AGRP) Scaffold Yield Potent and >600-Fold MC4R versus MC3R Selective Melanocortin Receptor Antagonists	Fleming KA, Freeman KT, Ericson MD, Haskell-Luevano C.	Fleming KA	J Med Chem	2018	10.1021/acs.jmedchem.8b00684	Melanocortin receptor	Negative energy balance disorders
29433930	Structure-based design and synthesis of macrocyclic human rhinovirus 3C protease inhibitors	Namoto K, Sirockin F, Sellner H, Wiesmann C, Villard F, Moreau RJ, Valeur E, Paulding SC, Schleeger S, Schipp K, Loup J, Andrews L, Swale R, Robinson M, Farady CJ.	Namoto K	Bioorg Med Chem Lett	2018		Rhinovirus 3C protease	RV
29660981	Development of Macrocyclic Peptidomimetics Containing Constrained ?,?-Dialkylated Amino Acids with Potent and Selective Activity at Human Melanocortin Receptors	Merlino F, Zhou Y, Cai M, Carotenuto A, Yousif AM, Brancaccio D, Di Maro S, Zappavigna S, Limatola A, Novellino E, Grieco P, Hruby VJ.	Merlino F	J Med Chem	2018	10.1021/acs.jmedchem.8b00488	Melanocortin receptor	Unknown
31645764	Chimeric peptidomimetic antibiotics against Gram-negative bacteria	Luther A, Urfer M, Zahn M, Müller M, Wang SY, Mondal M, Vitale A, Hartmann JB, Sharpe T, Monte FL, Kocherla H, Cline E, Pessi G, Rath P, Modaresi SM, Chiquet P, Stiegeler S, Verbree C, Remus T, Schmitt M, Kolopp C, Westwood MA, Desjonquères N, Brabet E, Hell S, LePoupon K, Vermeulen A, Jaisson R, Rithié V, Upert G, Lederer A, Zbinden P, Wach A, Moehle K, Zerbe K, Locher HH, Bernardini F, Dale GE,…	Luther A	Nature	2019	10.1038/s41586-019-1665-6	BAM	Antibacterial
30797671	Structure-activity relationships of trichothecenes against COLO201 cells and Cochliobolus miyabeanus: The role of 12-epoxide and macrocyclic moieties	Matsumoto M, Nishiyama M, Maeda H, Tonouchi A, Konno K, Hashimoto M.	Matsumoto M	Bioorg Med Chem Lett	2019		Unknown	Antifungal
31774287	Dynamic Chirality in the Mechanism of Action of Allosteric CD36 Modulators of Macrophage-Driven Inflammation	Danelius E, Ohm RG, Ahsanullah, Mulumba M, Ong H, Chemtob S, Erdelyi M, Lubell WD.	Danelius E	J Med Chem	2019	10.1021/acs.jmedchem.9b00918	CD36	Anti-inflammatory
30653918	Discovery of Macrocyclic Inhibitors of Apurinic/Apyrimidinic Endonuclease 1	Trilles R, Beglov D, Chen Q, He H, Wireman R, Reed A, Chennamadhavuni S, Panek JS, Brown LE, Vajda S, Porco JA Jr, Kelley MR, Georgiadis MM.	Trilles R	J Med Chem	2019	10.1021/acs.jmedchem.8b01529	APE1	Anticancer
31689114	Start Selective and Rigidify: The Discovery Path toward a Next Generation of EGFR Tyrosine Kinase Inhibitors	Engelhardt H, Böse D, Petronczki M, Scharn D, Bader G, Baum A, Bergner A, Chong E, Döbel S, Egger G, Engelhardt C, Ettmayer P, Fuchs JE, Gerstberger T, Gonnella N, Grimm A, Grondal E, Haddad N, Hopfgartner B, Kousek R, Krawiec M, Kriz M, Lamarre L, Leung J, Mayer M, Patel ND, Simov BP, Reeves JT, Schnitzer R, Schrenk A, Sharps B, Solca F, Stadtmüller H, Tan Z, Wunberg T, Zoephel A, McConnell DB.	Engelhardt H	J Med Chem	2019	10.1021/acs.jmedchem.9b01169	EGFR Tyrosine Kinase	Anticancer
31736296	Discovery and in Vivo Evaluation of Macrocyclic Mcl-1 Inhibitors Featuring an ?-Hydroxy Phenylacetic Acid Pharmacophore or Bioisostere	Rescourio G, Gonzalez AZ, Jabri S, Belmontes B, Moody G, Whittington D, Huang X, Caenepeel S, Cardozo M, Cheng AC, Chow D, Dou H, Jones A, Kelly RC, Li Y, Lizarzaburu M, Lo MC, Mallari R, Meleza C, Rew Y, Simonovich S, Sun D, Turcotte S, Yan X, Wong SG, Yanez E, Zancanella M, Houze J, Medina JC, Hughes PE, Brown SP.	Rescourio G	J Med Chem	2019	10.1021/acs.jmedchem.9b01310	Mcl-1	Anticancer
31361481	Free Ligand 1D NMR Conformational Signatures To Enhance Structure Based Drug Design of a Mcl-1 Inhibitor (AZD5991) and Other Synthetic Macrocycles	Balazs AYS, Carbajo RJ, Davies NL, Dong Y, Hird AW, Johannes JW, Lamb ML, McCoull W, Raubo P, Robb GR, Packer MJ, Chiarparin E.	Balazs AYS	J Med Chem	2019	10.1021/acs.jmedchem.9b00716	Mcl-1	Anticancer
31113691	Development of novel macrocyclic small molecules that target CTG trinucleotide repeats	Serrano JF, Lee J, Daniel Curet L, Hagler LD, Bonson SE, Schuster EJ, Zimmerman SC.	Serrano JF	Bioorg Med Chem	2019	10.1016/j.bmc.2019.05.022	DNA	Anticancer
31311733	Novel hydrophilic galactose-conjugated chlorin e(6) derivatives for photodynamic therapy and fluorescence imaging	Mal'shakova MV, Pylina YI, Belykh DV.	Mal'shakova MV	Bioorg Med Chem Lett	2019		Unknown	Anticancer
30704811	Calixarene-based phosphinic acids as inhibitors of protein tyrosine phosphatases	Buldenko VM, Trush VV, Kobzar OL, Drapailo AB, Kalchenko VI, Vovk AI.	Buldenko VM	Bioorg Med Chem Lett	2019		PTP1B	Anticancer
30600208	Monodisperse oligoethylene glycols modified Camptothecin, 10-Hydroxycamptothecin and SN38 prodrugs	Deng T, Mao X, Xiao Y, Yang Z, Zheng X, Jiang ZX.	Deng T	Bioorg Med Chem Lett	2019		Unknown	Anticancer
30878835	Novel nannocystin A analogues as anticancer therapeutics: Synthesis, biological evaluations and structure-activity relationship studies	Liu Q, Yang X, Ji J, Zhang SL, He Y.	Liu Q	Eur J Med Chem	2019	10.1016/j.ejmech.2019.03.011	eEF1A	Anticancer
30611983	Exploration of novel macrocyclic dipeptide N-benzyl amides as proteasome inhibitors	Yu J, Liu J, Li D, Xu L, Hong D, Chang S, Xu L, Li J, Liu T, Zhou Y.	Yu J	Eur J Med Chem	2019	10.1016/j.ejmech.2018.12.072	Proteasome	Anticancer
30694018	New Cyclams and Their Copper(II) and Iron(III) Complexes: Synthesis and Potential Application as Anticancer Agents	Pilon A, Lorenzo J, Rodriguez-Calado S, Adão P, Martins AM, Valente A, Alves LG.	Pilon A	ChemMedChem	2019	10.1002/cmdc.201800702	Bacterial membrane	Anticancer
30704811	Calixarene-based phosphinic acids as inhibitors of protein tyrosine phosphatases	Buldenko VM, Trush VV, Kobzar OL, Drapailo AB, Kalchenko VI, Vovk AI.	Buldenko VM	Bioorg Med Chem Lett	2019		PTP1B	Diabetes
31133531	Discovery of the pan-genotypic hepatitis C virus NS3/4A protease inhibitor voxilaprevir (GS-9857): A component of Vosevi(®)	Taylor JG, Zipfel S, Ramey K, Vivian R, Schrier A, Karki KK, Katana A, Kato D, Kobayashi T, Martinez R, Sangi M, Siegel D, Tran CV, Yang ZY, Zablocki J, Yang CY, Wang Y, Wang K, Chan K, Barauskas O, Cheng G, Jin D, Schultz BE, Appleby T, Villaseñor AG, Link JO.	Taylor JG	Bioorg Med Chem Lett	2019	10.1016/j.bmcl.2019.03.037	NS3/4A protease	Hepatitis C
31230974	Discovery of velpatasvir (GS-5816): A potent pan-genotypic HCV NS5A inhibitor in the single-tablet regimens Vosevi(®) and Epclusa(®)	Link JO, Taylor JG, Trejo-Martin A, Kato D, Katana AA, Krygowski ES, Yang ZY, Zipfel S, Cottell JJ, Bacon EM, Tran CV, Yang CY, Wang Y, Wang KW, Zhao G, Cheng G, Tian Y, Gong R, Lee YJ, Yu M, Gorman E, Mogalian E, Perry JK.	Link JO	Bioorg Med Chem Lett	2019		HCV NS5A	Hepatitis C
31710475	Rational Design and Optimization of a Novel Class of Macrocyclic Apoptosis Signal-Regulating Kinase 1 Inhibitors	Himmelbauer MK, Xin Z, Jones JH, Enyedy I, King K, Marcotte DJ, Murugan P, Santoro JC, Hesson T, Spilker K, Johnson JL, Luzzio MJ, Gilfillan R, de Turiso FG.	Himmelbauer MK	J Med Chem	2019	10.1021/acs.jmedchem.9b01206	ASK1	Neurodegenerative diseases
30704811	Calixarene-based phosphinic acids as inhibitors of protein tyrosine phosphatases	Buldenko VM, Trush VV, Kobzar OL, Drapailo AB, Kalchenko VI, Vovk AI.	Buldenko VM	Bioorg Med Chem Lett	2019		PTP1B	Obesity
31445854	Structure based design of macrocyclic factor XIa inhibitors: Discovery of cyclic P1 linker moieties with improved oral bioavailability	Clark CG, Rossi KA, Corte JR, Fang T, Smallheer JM, De Lucca I, Nirschl DS, Orwat MJ, Pinto DJP, Hu Z, Wang Y, Yang W, Jeon Y, Ewing WR, Myers JE Jr, Sheriff S, Lou Z, Bozarth JM, Wu Y, Rendina A, Harper T, Zheng J, Xin B, Xiang Q, Luettgen JM, Seiffert DA, Wexler RR, Lam PYS.	Clark CG	Bioorg Med Chem Lett	2019	10.1016/j.bmcl.2019.08.008	Factor XIa	Antithrombotic
30977659	Design and Synthesis of Type-IV Inhibitors of BRAF Kinase That Block Dimerization and Overcome Paradoxical MEK/ERK Activation	Beneker CM, Rovoli M, Kontopidis G, Röring M, Galda S, Braun S, Brummer T, McInnes C.	Beneker CM	J Med Chem	2019	10.1021/acs.jmedchem.8b01288	BRAF Kinase	Unknown
31112891	Multi-targeting protein-protein interaction inhibitors: Evolution of macrocyclic ligands with embedded carbohydrates (MECs) to improve selectivity	Negi A, Reilly CO, Jarikote DV, Zhou J, Murphy PV.	Negi A	Eur J Med Chem	2019	10.1016/j.ejmech.2019.04.064	5-HTN	Unknown
30503939	Ligand design for somatostatin receptor isoforms 4 and 5	Negi A, Zhou J, Sweeney S, Murphy PV.	Negi A	Eur J Med Chem	2019	10.1016/j.ejmech.2018.11.030	SSTR-5	Unknown
30680958	Design, Synthesis, and Characterization of Macrocyclic Inhibitors of the Proprotein Convertase Furin	Van Lam van T, Ivanova T, Hardes K, Heindl MR, Morty RE, Böttcher-Friebertshäuser E, Lindberg I, Than ME, Dahms SO, Steinmetzer T.	Van Lam van T	ChemMedChem	2019	10.1002/cmdc.201800807	Furin	Viral infections
30783498	De Novo Discovery of Nonstandard Macrocyclic Peptides as Noncompetitive Inhibitors of the Zika Virus NS2B-NS3 Protease	Nitsche C, Passioura T, Varava P, Mahawaththa MC, Leuthold MM, Klein CD, Suga H, Otting G.	Nitsche C	ACS Med Chem Lett	2019	10.1021/acsmedchemlett.8b00535	NS2B-NS3 Protease	ZIKV
32597184	Development of Conformationally Constrained ?-RgIA Analogues as Stable Peptide Antagonists of Human ?9?10 Nicotinic Acetylcholine Receptors	Zheng N, Christensen SB, Blakely A, Dowell C, Purushottam L, McIntosh JM, Chou DH.	Zheng N	J Med Chem	2020	10.1021/acs.jmedchem.0c00613	nAChR	Analgesic
32520557	Teixobactin: A Paving Stone toward a New Class of Antibiotics?	Gunjal VB, Thakare R, Chopra S, Reddy DS.	Gunjal VB	J Med Chem	2020	10.1021/acs.jmedchem.0c00173	Bacterial wall	Antibacterial
31904960	Synthesis and Structure-Activity Relationship Studies of C2-Modified Analogs of the Antimycobacterial Natural Product Pyridomycin	Kienle M, Eisenring P, Stoessel B, Horlacher OP, Hasler S, van Colen G, Hartkoorn RC, Vocat A, Cole ST, Altmann KH.	Kienle M	J Med Chem	2020	10.1021/acs.jmedchem.9b01457	Unknown	Antibacterial
32828420	Total synthesis and a systematic structure-activity relationship study of WAP-8294A2	Chen D, Tian L, Po KHL, Chen S, Li X.	Chen D	Bioorg Med Chem	2020	10.1016/j.bmc.2020.115677	Bacterial membrane	Antibacterial
33329763	Semisynthetic Analogs of the Antibiotic Fidaxomicin-Design, Synthesis, and Biological Evaluation	Dorst A, Berg R, Gertzen CGW, Schäfle D, Zerbe K, Gwerder M, Schnell SD, Sander P, Gohlke H, Gademann K.	Dorst A	ACS Med Chem Lett	2020	10.1021/acsmedchemlett.0c00381	RNA polymerase	Antibacterial
32527462	Synthesis and biological evaluation of backbone-aminated analogues of gramicidin S	Rathman BM, Allen JL, Shaw LN, Del Valle JR.	Rathman BM	Bioorg Med Chem Lett	2020		Bacterial membrane	Antibacterial
32424962	Divergent Synthesis of Novel Cylindrocyclophanes that Inhibit Methicillin-Resistant Staphylococcus aureus (MRSA)	Freudenreich JJ, Bartlett S, Robertson NS, Kidd SL, Forrest S, Sore HF, Galloway WRJD, Welch M, Spring DR.	Freudenreich JJ	ChemMedChem	2020	10.1002/cmdc.202000179	Unknown	Antibacterial
32968273	Synthetic group A streptogramin antibiotics that overcome Vat resistance	Li Q, Pellegrino J, Lee DJ, Tran AA, Chaires HA, Wang R, Park JE, Ji K, Chow D, Zhang N, Brilot AF, Biel JT, van Zundert G, Borrelli K, Shinabarger D, Wolfe C, Murray B, Jacobson MP, Mühle E, Chesneau O, Fraser JS, Seiple IB.	Li Q	Nature	2020	10.1038/s41586-020-2761-3	Peptidyl transferase center	Antibacterial
31980341	Efficient synthesis of tert-butyl 3-cyano-3-cyclopropyl-2-oxopyrrolidine-4-carboxylates: Highly functionalized 2-pyrrolidinone enabling access to novel macrocyclic Tyk2 inhibitors	Sasaki Y, Tokuhara H, Ohba Y, Okabe A, Nakayama M, Nakagawa H, Skene R, Hoffman I, Zou H, Yoshida M.	Sasaki Y	Bioorg Med Chem Lett	2020		Tyk2	Autoimmune diseases
32003991	Biomimetic Macrocyclic Inhibitors of Human Cathepsin D: Structure-Activity Relationship and Binding Mode Analysis	Houštecká R, Hadzima M, Fanfrlík J, Brynda J, Pallová L, Hánová I, Mertlíková-Kaiserová H, Lepšík M, Horn M, Smr?ina M, Majer P, Mareš M.	Houštecká R	J Med Chem	2020	10.1021/acs.jmedchem.9b01351	CatD	Anticancer
33069068	Exploring the physicochemical and antiproliferative properties of biaryl-linked [13]-macrodilactones	Chen C, Bosko C, McGeough CP, McLean R, Zaino AM, Kyle Hadden M, Peczuh MW.	Chen C	Bioorg Med Chem	2020	10.1016/j.bmc.2020.115671	Unknown	Anticancer
31918951	Comparing a thioglycosylated chlorin and phthalocyanine as potential theranostic agents	Singh S, Aggarwal A, Bhupathiraju NVSDK, Jovanovic IR, Landress M, Tuz MP, Gao R, Drain CM.	Singh S	Bioorg Med Chem	2020	10.1016/j.bmc.2019.115259	Unknown	Anticancer
32676144	Design and Development of a Macrocyclic Series Targeting Phosphoinositide 3-Kinase ?	Spencer JA, Baldwin IR, Barton N, Chung CW, Convery MA, Edwards CD, Jamieson C, Mallett DN, Rowedder JE, Rowland P, Thomas DA, Hardy CJ.	Spencer JA	ACS Med Chem Lett	2020	10.1021/acsmedchemlett.0c00061	PI3K?	Anticancer
32527461	Enzymatic biosynthesis and biological evaluation of novel 17-AAG glucoside as potential anti-cancer agents	Li HM, Li B, Sun X, Ma H, Zhu M, Dai Y, Ma T, Li Y, Hong YS, Wu CZ.	Li HM	Bioorg Med Chem Lett	2020		Akt, c-Raf, Bcl-2, and HIF-1?	Anticancer
32883634	Optimization of pyrazolo[1,5-a]pyrimidines lead to the identification of a highly selective casein kinase 2 inhibitor	Krämer A, Kurz CG, Berger BT, Celik IE, Tjaden A, Greco FA, Knapp S, Hanke T.	Krämer A	Eur J Med Chem	2020	10.1016/j.ejmech.2020.112770	CK2	Anticancer
32679449	Structure-based design, synthesis and bioactivity evaluation of macrocyclic inhibitors of mutant isocitrate dehydrogenase 2 (IDH2) displaying activity in acute myeloid leukemia cells	Che J, Huang F, Zhang M, Xu G, Qu B, Gao J, Chen B, Zhang J, Ying H, Hu Y, Hu X, Zhou Y, Gao A, Li J, Dong X.	Che J	Eur J Med Chem	2020	10.1016/j.ejmech.2020.112491	IDH2	Anticancer
32663707	Synthesis, structure and anticancer activity of new geldanamycin amine analogs containing C(17)- or C(20)- flexible and rigid arms as well as closed or open ansa-bridges	Skrzypczak N, Pyta K, Ruszkowski P, Gdaniec M, Bartl F, Przybylski P.	Skrzypczak N	Eur J Med Chem	2020	10.1016/j.ejmech.2020.112624	Hsp90	Anticancer
31782319	Discovery of class I histone deacetylase inhibitors based on romidpesin with promising selectivity for cancer cells	Zhang K, Yao Y, Tu Z, Liao C, Wang Z, Qiu Y, Chen D, Hamilton DJ, Li Z, Jiang S.	Zhang K	Future Med Chem	2020	10.4155/fmc-2019-0290	HDAC	Anticancer
	Macrocyclic peptidomimetics as inhibitors of insulin-regulated aminopeptidase (IRAP)	Barlow N, Vanga SR, Sävmarker J, Sandström A, Burns P, Hallberg A, Åqvist J, Gutiérrez-de-Terán H, Hallberg M, Larhed M, Chai SY, Thompson PE.	Barlow N	RSC Med Chem	2020	10.1039/c9md00485h	IRAP	Dementia
32501637	Structure-Based Macrocyclization of Substrate Analogue NS2B-NS3 Protease Inhibitors of Zika, West Nile and Dengue viruses	Braun NJ, Quek JP, Huber S, Kouretova J, Rogge D, Lang-Henkel H, Cheong EZK, Chew BLA, Heine A, Luo D, Steinmetzer T.	Braun NJ	ChemMedChem	2020	10.1002/cmdc.202000237	NS2B-NS3 Protease	DENV
32503695	Design, synthesis, and evaluation of a novel macrocyclic anti-EV71 agent	Li P, Wu S, Xiao T, Li Y, Su Z, Wei W, Hao F, Hu G, Lin F, Chen X, Gu Z, Lin T, He H, Li J, Chen S.	Li P	Bioorg Med Chem	2020	10.1016/j.bmc.2020.115551	3C protease	EV-A71
33226226	Discovery of BMS-986144, a Third-Generation, Pan-Genotype NS3/4A Protease Inhibitor for the Treatment of Hepatitis C Virus Infection	Sun LQ, Mull E, D'Andrea S, Zheng B, Hiebert S, Gillis E, Bowsher M, Kandhasamy S, Baratam VR, Puttaswamy S, Pulicharla N, Vishwakrishnan S, Reddy S, Trivedi R, Sinha S, Sivaprasad S, Rao A, Desai S, Ghosh K, Anumula R, Kumar A, Rajamani R, Wang YK, Fang H, Mathur A, Rampulla R, Zvyaga TA, Mosure K, Jenkins S, Falk P, Tagore DM, Chen C, Rendunchintala K, Loy J, Meanwell NA, McPhee F, Scola PM.	Sun LQ	J Med Chem	2020	10.1021/acs.jmedchem.0c01296	NS3/4A protease	Hepatitis C
32890685	Structure-based amelioration of PXR transactivation in a novel series of macrocyclic allosteric inhibitors of HIV-1 integrase	Sivaprakasam P, Wang Z, Meanwell NA, Khan JA, Langley DR, Johnson SR, Li G, Pendri A, Connolly TP, Gao M, Camac DM, Klakouski C, Zvyaga T, Cianci C, McAuliffe B, Ding B, Discotto L, Krystal MR, Jenkins S, Peese KM, Narasimhulu Naidu B.	Sivaprakasam P	Bioorg Med Chem Lett	2020	10.1016/j.bmcl.2020.127531	HIV-1 integrase	HIV
33181479	Syntheses and anti-HIV and human cluster of differentiation 4 (CD4) down-modulating potencies of pyridine-fused cyclotriazadisulfonamide (CADA) compounds	Lumangtad LA, Claeys E, Hamal S, Intasiri A, Basrai C, Yen-Pon E, Beenfeldt D, Vermeire K, Bell TW.	Lumangtad LA	Bioorg Med Chem	2020	10.1016/j.bmc.2020.115816	CD4	HIV
33065433	Optimization of linear and cyclic peptide inhibitors of KEAP1-NRF2 protein-protein interaction	Colarusso S, De Simone D, Frattarelli T, Andreini M, Cerretani M, Missineo A, Moretti D, Tambone S, Kempf G, Augustin M, Steinbacher S, Munoz-Sanjuan I, Park L, Summa V, Tomei L, Bresciani A, Dominguez C, Toledo-Sherman L, Bianchi E.	Colarusso S	Bioorg Med Chem	2020	10.1016/j.bmc.2020.115738	KEAP1-NRF2	Huntington’s disease
33002682	Ahp-Cyclodepsipeptides as tunable inhibitors of human neutrophil elastase and kallikrein 7: Total synthesis of tutuilamide A, serine protease selectivity profile and comparison with lyngbyastatin 7	Chen QY, Luo D, Seabra GM, Luesch H.	Chen QY	Bioorg Med Chem	2020	10.1016/j.bmc.2020.115756	Human neutrophil elastase (HNE)	Pulmonary disease
32550994	Discovery of a Potent Dual Inhibitor of Wild-Type and Mutant Respiratory Syncytial Virus Fusion Proteins	Yamaguchi-Sasaki T, Tokura S, Ogata Y, Kawaguchi T, Sugaya Y, Takahashi R, Iwakiri K, Abe-Kumasaka T, Yoshida I, Arikawa K, Sugiyama H, Kanuma K.	Yamaguchi-Sasaki T	ACS Med Chem Lett	2020	10.1021/acsmedchemlett.0c00008	Respiratory syncytial virus (RSV) fusion glycoprotein (F protein)	RSV
33190073	Discovery of a potent dual inhibitor of wild-type and mutant respiratory syncytial virus fusion proteins through the modulation of atropisomer interconversion properties	Yamaguchi-Sasaki T, Kawaguchi T, Okada A, Tokura S, Tanaka-Yamamoto N, Takeuchi T, Ogata Y, Takahashi R, Kurimoto-Tsuruta R, Tamaoki T, Sugaya Y, Abe-Kumasaka T, Arikawa K, Yoshida I, Sugiyama H, Kanuma K, Yoshinaga M.	Yamaguchi-Sasaki T	Bioorg Med Chem	2020	10.1016/j.bmc.2020.115818	Respiratory syncytial virus (RSV) fusion glycoprotein (F protein)	RSV
32410451	A Platinum(IV) Prodrug-Perfluoroaryl Macrocyclic Peptide Conjugate Enhances Platinum Uptake in the Brain	Fadzen CM, Wolfe JM, Zhou W, Cho CF, von Spreckelsen N, Hutchinson KT, Lee YC, Chiocca EA, Lawler SE, Yilmaz OH, Lippard SJ, Pentelute BL.	Fadzen CM	J Med Chem	2020	10.1021/acs.jmedchem.0c00022	DNA	Anticancer
31833761	Potent, Orally Bioavailable, and Efficacious Macrocyclic Inhibitors of Factor XIa. Discovery of Pyridine-Based Macrocycles Possessing Phenylazole Carboxamide P1 Groups	Corte JR, Pinto DJP, Fang T, Osuna H, Yang W, Wang Y, Lai A, Clark CG, Sun JH, Rampulla R, Mathur A, Kaspady M, Neithnadka PR, Li YC, Rossi KA, Myers JE Jr, Sheriff S, Lou Z, Harper TW, Huang C, Zheng JJ, Bozarth JM, Wu Y, Wong PC, Crain EJ, Seiffert DA, Luettgen JM, Lam PYS, Wexler RR, Ewing WR.	Corte JR	J Med Chem	2020	10.1021/acs.jmedchem.9b01768	Factor XIa	Antithrombotic
31932224	Orally bioavailable amine-linked macrocyclic inhibitors of factor XIa	Fang T, Corte JR, Gilligan PJ, Jeon Y, Osuna H, Rossi KA, Myers JE Jr, Sheriff S, Lou Z, Zheng JJ, Harper TW, Bozarth JM, Wu Y, Luettgen JM, Seiffert DA, Wexler RR, Lam PYS.	Fang T	Bioorg Med Chem Lett	2020	10.1016/j.bmcl.2020.126949	Factor XIa	Antithrombotic
31845801	Incorporation of Agouti-Related Protein (AgRP) Human Single Nucleotide Polymorphisms (SNPs) in the AgRP-Derived Macrocyclic Scaffold c[Pro-Arg-Phe-Phe-Asn-Ala-Phe-dPro] Decreases Melanocortin-4 Receptor Antagonist Potency and Results in the Discovery of Melanocortin-5 Receptor Antagonists	Koerperich ZM, Ericson MD, Freeman KT, Speth RC, Pogozheva ID, Mosberg HI, Haskell-Luevano C.	Koerperich ZM	J Med Chem	2020	10.1021/acs.jmedchem.9b00860	Melanocortin receptors	Unknown
33062177	Peptoid NPhe(4) in AGRP-Based c[Pro(1)-Arg(2)-Phe(3)-Phe(4)-Xxx(5)-Ala(6)-Phe(7)-DPro(8)] Scaffolds Maintain Mouse MC4R Antagonist Potency	Ericson MD, Freeman KT, Haskell-Luevano C.	Ericson MD	ACS Med Chem Lett	2020	10.1021/acsmedchemlett.9b00641	Melanocortin	Unknown
32676150	Structural Basis of Inhibition of Insulin-Regulated Aminopeptidase by a Macrocyclic Peptidic Inhibitor	Mpakali A, Saridakis E, Giastas P, Maben Z, Stern LJ, Larhed M, Hallberg M, Stratikos E.	Mpakali A	ACS Med Chem Lett	2020	10.1021/acsmedchemlett.0c00172	IRAP	Unknown
32501637	Structure-Based Macrocyclization of Substrate Analogue NS2B-NS3 Protease Inhibitors of Zika, West Nile and Dengue viruses	Braun NJ, Quek JP, Huber S, Kouretova J, Rogge D, Lang-Henkel H, Cheong EZK, Chew BLA, Heine A, Luo D, Steinmetzer T.	Braun NJ	ChemMedChem	2020	10.1002/cmdc.202000237	NS2B-NS3 Protease	WNV
32501637	Structure-Based Macrocyclization of Substrate Analogue NS2B-NS3 Protease Inhibitors of Zika, West Nile and Dengue viruses	Braun NJ, Quek JP, Huber S, Kouretova J, Rogge D, Lang-Henkel H, Cheong EZK, Chew BLA, Heine A, Luo D, Steinmetzer T.	Braun NJ	ChemMedChem	2020	10.1002/cmdc.202000237	NS2B-NS3 Protease	ZIKV
34800875	Macrocyclic BACE1 inhibitors with hydrophobic cross-linked structures: Optimization of ring size and ring structure	Otani T, Hattori Y, Akaji K, Kobayashi K.	Otani T	Bioorg Med Chem	2021	10.1016/j.bmc.2021.116517	BACE1	Alzheimer´s disease
34309393	Macrocyclic Immunoproteasome Inhibitors as a Potential Therapy for Alzheimer's Disease	Lee MJ, Bhattarai D, Jang H, Baek A, Yeo IJ, Lee S, Miller Z, Lee S, Hong JT, Kim DE, Lee W, Kim KB.	Lee MJ	J Med Chem	2021	10.1021/acs.jmedchem.1c00291	Immunoproteasome	Alzheimer´s disease
33666419	Structure-Based Design of High-Affinity Macrocyclic FKBP51 Inhibitors	Bauder M, Meyners C, Purder PL, Merz S, Sugiarto WO, Voll AM, Heymann T, Hausch F.	Bauder M	J Med Chem	2021	10.1021/acs.jmedchem.0c02195	FKBP51	Analgesic
33629858	Design of Thioether Cyclic Peptide Scaffolds with Passive Permeability and Oral Exposure	Golosov AA, Flyer AN, Amin J, Babu C, Gampe C, Li J, Liu E, Nakajima K, Nettleton D, Patel TJ, Reid PC, Yang L, Monovich LG.	Golosov AA	J Med Chem	2021	10.1021/acs.jmedchem.0c01505	NTS	Analgesic
34283589	A Convenient Chemoenzymatic Preparation of Chimeric Macrocyclic Peptide Antibiotics with Potent Activity against Gram-Negative Pathogens	Wood TM, Slingerland CJ, Martin NI.	Wood TM	J Med Chem	2021	10.1021/acs.jmedchem.1c00176	BamA	Antibacterial
33949190	Macrocyclic Peptides that Selectively Inhibit the Mycobacterium tuberculosis Proteasome	Zhang H, Hsu HC, Kahne SC, Hara R, Zhan W, Jiang X, Burns-Huang K, Ouellette T, Imaeda T, Okamoto R, Kawasaki M, Michino M, Wong TT, Toita A, Yukawa T, Moraca F, Vendome J, Saha P, Sato K, Aso K, Ginn J, Meinke PT, Foley M, Nathan CF, Darwin KH, Li H, Lin G.	Zhang H	J Med Chem	2021	10.1021/acs.jmedchem.1c00296	Mtb proteasome (Mtb20S)	Antibacterial
34296619	First-in-Class Cyclic Temporin L Analogue: Design, Synthesis, and Antimicrobial Assessment	Bellavita R, Casciaro B, Di Maro S, Brancaccio D, Carotenuto A, Falanga A, Cappiello F, Buommino E, Galdiero S, Novellino E, Grossmann TN, Mangoni ML, Merlino F, Grieco P.	Bellavita R	J Med Chem	2021	10.1021/acs.jmedchem.1c01033	Unknown	Antibacterial
33310546	Thiacalixarene based quaternary ammonium salts as promising antibacterial agents	Padnya PL, Terenteva OS, Akhmedov AA, Iksanova AG, Shtyrlin NV, Nikitina EV, Krylova ES, Shtyrlin YG, Stoikov II.	Padnya PL	Bioorg Med Chem	2021	10.1016/j.bmc.2020.115905	Bacterial membrane	Antibacterial
34757295	Discovery of florylpicoxamid, a mimic of a macrocyclic natural product	Meyer KG, Bravo-Altamirano K, Herrick J, Loy BA, Yao C, Nugent B, Buchan Z, Daeuble JF, Heemstra R, Jones DM, Wilmot J, Lu Y, DeKorver K, DeLorbe J, Rigoli J.	Meyer KG	Bioorg Med Chem	2021	10.1016/j.bmc.2021.116455	Cytochrome b	Antifungal
34161728	Diversity-Oriented A(3)-Macrocyclization for Studying Influences of Ring-Size and Shape of Cyclic Peptides: CD36 Receptor Modulators	Ohm RG, Mulumba M, Chingle RM, Ahsanullah, Zhang J, Chemtob S, Ong H, Lubell WD.	Ohm RG	J Med Chem	2021	10.1021/acs.jmedchem.1c00642	CD36	Anti-inflammatory
33666419	Structure-Based Design of High-Affinity Macrocyclic FKBP51 Inhibitors	Bauder M, Meyners C, Purder PL, Merz S, Sugiarto WO, Voll AM, Heymann T, Hausch F.	Bauder M	J Med Chem	2021	10.1021/acs.jmedchem.0c02195	FKBP51	Anti-obesity
34080862	Discovery of AZD8154, a Dual PI3K?? Inhibitor for the Treatment of Asthma	Perry MWD, Björhall K, Bold P, Br?lls M, Börjesson U, Carlsson J, Chang HA, Chen Y, Eriksson A, Fihn BM, Fransson R, Fredlund L, Ge H, Huang H, Karabelas K, Lamm Bergström E, Lever S, Lindmark H, Mogemark M, Nikitidis A, Palmgren AP, Pemberton N, Petersen J, Rodrigo Blomqvist M, Smith RW, Thomas MJ, Ullah V, Tyrchan C, Wennberg T, Westin Eriksson A, Yang W, Zhao S, Öster L.	Perry MWD	J Med Chem	2021	10.1021/acs.jmedchem.1c00434	PI3K??	Anti-asthma
34100601	Macrolide Inspired Macrocycles as Modulators of the IL-17A/IL-17RA Interaction	Koštrun S, Fajdeti? A, Peši? D, Brajša K, Benceti? Mihaljevi? V, Jeli? D, Petrini? Grba A, Elenkov I, Rup?i? R, Kapi? S, Ozimec Landek I, Butkovi? K, Grgi?evi? A, Žiher D, ?ikoš A, Padovan J, Saxty G, Dack K, Bladh H, Skak-Nielsen T, Feldbaek Nielsen S, Lambert M, Stahlhut M.	Koštrun S	J Med Chem	2021	10.1021/acs.jmedchem.1c00327	IL-17A/IL-17RA	Autoimmune diseases
34253025	Discovery of the Next-Generation Pan-TRK Kinase Inhibitors for the Treatment of Cancer	Liu Z, Yu P, Dong L, Wang W, Duan S, Wang B, Gong X, Ye L, Wang H, Tian J.	Liu Z	J Med Chem	2021	10.1021/acs.jmedchem.1c00712	Pan-TRK Kinase	Anticancer
34668694	Discovery of Next-Generation Tropomyosin Receptor Kinase Inhibitors for Combating Multiple Resistance Associated with Protein Mutation	Zhuo LS, Wang MS, Wu FX, Xu HC, Gong Y, Yu ZC, Tian YG, Pang C, Hao GF, Huang W, Yang GF.	Zhuo LS	J Med Chem	2021	10.1021/acs.jmedchem.1c01539	Tropomyosin Receptor Kinase	Anticancer
34902246	Macrocyclic Inhibitors of HGF-Activating Serine Proteases Overcome Resistance to Receptor Tyrosine Kinase Inhibitors and Block Lung Cancer Progression	Damalanka VC, Voss JJLP, Mahoney MW, Primeau T, Li S, Klampfer L, Janetka JW.	Damalanka VC	J Med Chem	2021	10.1021/acs.jmedchem.1c01671	Hepatocyte growth factor (HGF)	Anticancer
34077212	Design, Synthesis, and Biological Evaluation of Boron-Containing Macrocyclic Polyamines and Their Zinc(II) Complexes for Boron Neutron Capture Therapy	Ueda H, Suzuki M, Kuroda R, Tanaka T, Aoki S.	Ueda H	J Med Chem	2021	10.1021/acs.jmedchem.1c00445	Unknown	Anticancer
33360802	Omipalisib inspired macrocycles as dual PI3K/mTOR inhibitors	Álvarez RM, García AB, Riesco-Fagundo C, Martín JI, Varela C, Rodríguez Hergueta A, González Cantalapiedra E, Oyarzabal J, Di Geronimo B, Lorenzo M, Albarrán MI, Cebriá A, Cebrián D, Martínez-González S, Blanco-Aparicio C, Pastor J.	Álvarez RM	Eur J Med Chem	2021	10.1016/j.ejmech.2020.113109	PI3K/mTOR	Anticancer
34628036	Design, synthesis and biological evaluation of macrocyclic derivatives as TRK inhibitors	Li P, Cai S, Zhao T, Xu L, Guan D, Li J, Zhou J, Zhang H.	Li P	Bioorg Med Chem Lett	2021	10.1016/j.bmcl.2021.128409	Tropomyosin receptor kinase (TRK)	Anticancer
33360196	Design and synthesis of 14 and 15-membered macrocyclic scaffolds exhibiting inhibitory activities of hypoxia-inducible factor 1?	Shimizu T, Takahashi N, Huber VJ, Asawa Y, Ueda H, Yoshimori A, Muramatsu Y, Seimiya H, Kouji H, Nakamura H, Oguri H.	Shimizu T	Bioorg Med Chem	2021	10.1016/j.bmc.2020.115949	Hypoxia-inducible factor (HIF)-1?	Anticancer
35059129	Design of Coibamide A Mimetics with Improved Cellular Bioactivity	Kitamura T, Suzuki R, Inuki S, Ohno H, McPhail KL, Oishi S.	Kitamura T	ACS Med Chem Lett	2021	10.1021/acsmedchemlett.1c00591	Sec61	Anticancer
34795869	Macrocyclization as a Source of Desired Polypharmacology. Discovery of Triple PI3K/mTOR/PIM Inhibitors	Martínez-González S, Alvarez RM, Martín JI, García AB, Riesco-Fagundo C, Varela C, Rodríguez Hergueta A, González Cantalapiedra E, Albarrán MI, Gómez-Casero E, Cebriá A, Aguirre E, Ajenjo N, Cebrián D, Di Geronimo B, Cunningham D, O'Neill M, Dave HPG, Blanco-Aparicio C, Pastor J.	Martínez-González S	ACS Med Chem Lett	2021	10.1021/acsmedchemlett.1c00412	PI3K/mTOR/PIM	Anticancer
33722739	Multicomponent synthesis and anti-proliferative screening of biaryl triazole-containing cyclophanes	Hernández-Vázquez E, Amador-Sánchez YA, Cruz-Mendoza MA, Ramírez-Apán MT, Miranda LD.	Hernández-Vázquez E	Bioorg Med Chem Lett	2021		Unknown	Anticancer
33522135	E7766, a Macrocycle-Bridged Stimulator of Interferon Genes (STING) Agonist with Potent Pan-Genotypic Activity	Kim DS, Endo A, Fang FG, Huang KC, Bao X, Choi HW, Majumder U, Shen YY, Mathieu S, Zhu X, Sanders K, Noland T, Hao MH, Chen Y, Wang JY, Yasui S, TenDyke K, Wu J, Ingersoll C, Loiacono KA, Hutz JE, Sarwar N.	Kim DS	ChemMedChem	2021	10.1002/cmdc.202100068	STING	Anticancer
34344239	Anticancer activity and toxicity of new quaternary ammonium geldanamycin derivative salts and their mixtures with potentiators	Skrzypczak N, Pyta K, Ruszkowski P, Miko?ajczak P, Kuci?ska M, Murias M, Gdaniec M, Bartl F, Przybylski P.	Skrzypczak N	J Enzyme Inhib Med Chem	2021	10.1080/14756366.2021.1960829	Hsp90	Anticancer
33811992	Small molecule and macrocyclic pyrazole derived inhibitors of myeloperoxidase (MPO)	Hu CH, Neissel Valente MW, Halpern OS, Jusuf S, Khan JA, Locke GA, Duke GJ, Liu X, Duclos FJ, Wexler RR, Kick EK, Smallheer JM.	Hu CH	Bioorg Med Chem Lett	2021		MPO	Cardiovascular disease
34405680	Discovery of Quinoxaline-Based P1-P3 Macrocyclic NS3/4A Protease Inhibitors with Potent Activity against Drug-Resistant Hepatitis C Virus Variants	Nageswara Rao D, Zephyr J, Henes M, Chan ET, Matthew AN, Hedger AK, Conway HL, Saeed M, Newton A, Petropoulos CJ, Huang W, Kurt Yilmaz N, Schiffer CA, Ali A.	Nageswara Rao D	J Med Chem	2021	10.1021/acs.jmedchem.1c00554	NS3/4A protease	Hepatitis C
34704436	A Series of Novel, Highly Potent, and Orally Bioavailable Next-Generation Tricyclic Peptide PCSK9 Inhibitors	Tucker TJ, Embrey MW, Alleyne C, Amin RP, Bass A, Bhatt B, Bianchi E, Branca D, Bueters T, Buist N, Ha SN, Hafey M, He H, Higgins J, Johns DG, Kerekes AD, Koeplinger KA, Kuethe JT, Li N, Murphy B, Orth P, Salowe S, Shahripour A, Tracy R, Wang W, Wu C, Xiong Y, Zokian HJ, Wood HB, Walji A.	Tucker TJ	J Med Chem	2021	10.1021/acs.jmedchem.1c01599	PCSK9	Cardiovascular disease
34111350	Total Synthesis and Antimalarial Activity of 2-(p-Hydroxybenzyl)-prodigiosins, Isoheptylprodigiosin, and Geometric Isomers of Tambjamine MYP1 Isolated from Marine Bacteria	Kancharla P, Li Y, Yeluguri M, Dodean RA, Reynolds KA, Kelly JX.	Kancharla P	J Med Chem	2021	10.1021/acs.jmedchem.1c00748	Unknown	Antimalarial
34506932	Synthesis and structural characterization of a monocarboxylic inhibitor for GRB2 SH2 domain	Xiao T, Sun L, Zhang M, Li Z, Haura EB, Schonbrunn E, Ji H.	Xiao T	Bioorg Med Chem Lett	2021	10.1016/j.bmcl.2021.128354	Factor XIa	Antithrombotic
34267879	Macrocyclic Peptides as a Novel Class of NNMT Inhibitors: A SAR Study Aimed at Inhibitory Activity in the Cell	Hayashi K, Uehara S, Yamamoto S, Cary DR, Nishikawa J, Ueda T, Ozasa H, Mihara K, Yoshimura N, Kawai T, Ono T, Yamamoto S, Fumoto M, Mikamiyama H.	Hayashi K	ACS Med Chem Lett	2021	10.1021/acsmedchemlett.1c00134	Nicotinamide N-methyltransferase (NNMT)	Unknown
34055219	2-Cyanoisonicotinamide Conjugation: A Facile Approach to Generate Potent Peptide Inhibitors of the Zika Virus Protease	Patil NA, Quek JP, Schroeder B, Morewood R, Rademann J, Luo D, Nitsche C.	Patil NA	ACS Med Chem Lett	2021	10.1021/acsmedchemlett.0c00657	Zika Virus Protease	ZIKV
35005973	Elastase Inhibitor Cyclotheonellazole A: Total Synthesis and In Vivo Biological Evaluation for Acute Lung Injury	Cui Y, Zhang M, Xu H, Zhang T, Zhang S, Zhao X, Jiang P, Li J, Ye B, Sun Y, Wang M, Deng Y, Meng Q, Liu Y, Fu Q, Lin J, Wang L, Chen Y.	Cui Y	J Med Chem	2022	10.1021/acs.jmedchem.1c01583	Elastase	ALI/ARDS in COVID-19
35114538	Phage display-based discovery of cyclic peptides against the broad spectrum bacterial anti-virulence target CsrA	Jakob V, Zoller BGE, Rinkes J, Wu Y, Kiefer AF, Hust M, Polten S, White AM, Harvey PJ, Durek T, Craik DJ, Siebert A, Kazmaier U, Empting M.	Jakob V	Eur J Med Chem	2022	10.1016/j.ejmech.2022.114148	carbon storage regulator A (CsrA)	Antibacterial
35059120	Novel Macrocyclic Peptidylarginine Deiminase Type 4 (PAD4) Inhibitors	Sabnis RW.	Sabnis RW	ACS Med Chem Lett	2022	10.1021/acsmedchemlett.1c00689	PAD4	Autoimmune diseases
35446588	Conformational Constrained 4-(1-Sulfonyl-3-indol)yl-2-phenylaminopyrimidine Derivatives as New Fourth-Generation Epidermal Growth Factor Receptor Inhibitors Targeting T790M/C797S Mutations	Chen H, Lai M, Zhang T, Chen Y, Tong L, Zhu S, Zhou Y, Ren X, Ding J, Xie H, Lu X, Ding K.	Chen H	J Med Chem	2022	10.1021/acs.jmedchem.2c00168	EGFR Tyrosine Kinase	Anticancer
35426680	Discovery of the First Highly Selective and Broadly Effective Macrocycle-Based Type II TRK Inhibitors that Overcome Clinically Acquired Resistance	Wang Z, Wang J, Wang Y, Xiang S, Song X, Tu Z, Zhou Y, Zhang ZM, Zhang Z, Ding K, Lu X.	Wang Z	J Med Chem	2022	10.1021/acs.jmedchem.2c00308	TRK	Anticancer
35522528	Discovery and Structural Basis of the Selectivity of Potent Cyclic Peptide Inhibitors of MAGE-A4	Fleming MC, Chiou LF, Tumbale PP, Droby GN, Lim J, Norris-Drouin JL, Williams JG, Pearce KH, Williams RS, Vaziri C, Bowers AA.	Fleming MC	J Med Chem	2022	10.1021/acs.jmedchem.2c00185	MAGE-A4	Anticancer
35029981	Novel Macrocyclic Peptidomimetics Targeting the Polo-Box Domain of Polo-Like Kinase 1	Ryu S, Park JE, Ham YJ, Lim DC, Kwiatkowski NP, Kim DH, Bhunia D, Kim ND, Yaffe MB, Son W, Kim N, Choi TI, Swain P, Kim CH, Lee JY, Gray NS, Lee KS, Sim T.	Ryu S	J Med Chem	2022	10.1021/acs.jmedchem.1c01359	Plk1	Anticancer
34998056	The discovery of potent small molecule cyclic urea activators of STING	Basu S, Middya S, Banerjee M, Ghosh R, Pryde DC, Yadav DB, Shrivastava R, Surya A.	Basu S	Eur J Med Chem	2022	10.1016/j.ejmech.2021.114087	STING	Anticancer
35450378	Selective Macrocyclic Inhibitors of DYRK1A/B	Powell CE, Hatcher JM, Jiang J, Vatsan PS, Che J, Gray NS.	Powell CE	ACS Med Chem Lett	2022	10.1021/acsmedchemlett.1c00630	DYRK1A	Anticancer
35178189	Development of Polyamine Lassos as Polyamine Transport Inhibitors	Dobrovolskaite A, Gardner RA, Delcros JG, Phanstiel O 4th.	Dobrovolskaite A	ACS Med Chem Lett	2022	10.1021/acsmedchemlett.1c00557	PTIs	Anticancer
35059120	Novel Macrocyclic Peptidylarginine Deiminase Type 4 (PAD4) Inhibitors	Sabnis RW.	Sabnis RW	ACS Med Chem Lett	2022	10.1021/acsmedchemlett.1c00689	PAD4	Anticancer
35182774	Expanding the structure-activity relationship of cytotoxic diphenyl macrocycles	Chávez-Riveros A, Ramírez-Trinidad Á, Hernández-Vázquez E, Miranda LD.	Chávez-Riveros A	Bioorg Med Chem Lett	2022		Unknown	Anticancer
34982553	Size-Reduced Macrocyclic Analogues of [Pyr(1)]-apelin-13 Showing Negative G?(12) Bias Still Produce Prolonged Cardiac Effects	Tran K, Sainsily X, Côté J, Coquerel D, Couvineau P, Saibi S, Haroune L, Besserer-Offroy É, Flynn-Robitaille J, Resua Rojas M, Murza A, Longpré JM, Auger-Messier M, Lesur O, Bouvier M, Marsault É, Boudreault PL, Sarret P.	Tran K	J Med Chem	2022	10.1021/acs.jmedchem.1c01708	APJ receptor	Cardiovascular disease
35059119	Novel Macrocyclic LRRK2 Inhibitors for Treating Parkinson's Disease	Sabnis RW.	Sabnis RW	ACS Med Chem Lett	2022	10.1021/acsmedchemlett.1c00687	LRRK2	Parkinson´s disease
34494428	Discovery of Milvexian, a High-Affinity, Orally Bioavailable Inhibitor of Factor XIa in Clinical Studies for Antithrombotic Therapy	Dilger AK, Pabbisetty KB, Corte JR, De Lucca I, Fang T, Yang W, Pinto DJP, Wang Y, Zhu Y, Mathur A, Li J, Hou X, Smith D, Sun D, Zhang H, Krishnananthan S, Wu DR, Myers JE Jr, Sheriff S, Rossi KA, Chacko S, Zheng JJ, Galella MA, Ziemba T, Dierks EA, Bozarth JM, Wu Y, Crain E, Wong PC, Luettgen JM, Wexler RR, Ewing WR.	Dilger AK	J Med Chem	2022	10.1021/acs.jmedchem.1c00613	Factor XIa	Antithrombotic
35475620	Structure-Based Optimization and Characterization of Macrocyclic Zika Virus NS2B-NS3 Protease Inhibitors	Huber S, Braun NJ, Schmacke LC, Quek JP, Murra R, Bender D, Hildt E, Luo D, Heine A, Steinmetzer T.	Huber S	J Med Chem	2022	10.1021/acs.jmedchem.1c01860	NS2B-NS3 Protease	ZIKV
